# Supplementary material for: Cell Painting PLUS: expanding the multiplexing capacity of Cell Painting-based phenotypic profiling using iterative staining-elution cycles
Source: Nat Commun. 2025 Apr 24;16:3857. doi: 10.1038/s41467-025-58765-8 (PMC12022024; doi:10.1038/s41467-025-58765-8)
Supplement: Supplementary file 3 — Supplementary Data [file 41467_2025_58765_MOESM3_ESM.zip]

Archive with 25 entries (24 files):
- Supplementary Data/
- Supplementary Data/Supplementary Data 1_Fig1.xlsx
- Supplementary Data/Supplementary Data 2_Fig2.xlsx
- Supplementary Data/Supplementary Data 3_Fig2_5_6_S8.xlsx
- Supplementary Data/Supplementary Data 4_Fig2.xlsx
- Supplementary Data/Supplementary Data 5_Fig3.xlsx
- Supplementary Data/Supplementary Data_10_Fig2C_RelCellNumber_U2OS.pdf
- Supplementary Data/Supplementary Data_11_Fig2C_RelCellNumber_RPTEC.pdf
- Supplementary Data/Supplementary Data_12_Fig2C_CompoundActivityProfile_MCF7_CPP_20x.svg
- Supplementary Data/Supplementary Data_13_Fig2C_CompoundActivityProfile_MCF-7_CPP_40x.svg
- Supplementary Data/Supplementary Data_14_Fig2C_CompoundActivityProfile_MCF7_CP_20x.svg
- Supplementary Data/Supplementary Data_15_Fig2C_CompoundActivityProfile_MCF-7_CP_40x.svg
- Supplementary Data/Supplementary Data_16_FigS2B_CompoundActivityProfile_HepG2.svg
- Supplementary Data/Supplementary Data_17_FigS2B_CompoundActivityProfile_U2OS.svg
- Supplementary Data/Supplementary Data_18_FigS2B_CompoundActivityProfile_RPTEC.svg
- Supplementary Data/Supplementary Data_19_ImageAnalysisSequence_CPP_CP_Harmony.zip
- Supplementary Data/Supplementary Data_20_ImageAnalysisSequence_CPP_CellProfiler.zip
- Supplementary Data/Supplementary Data_21_DataAnalysisPipelines_CPP_CP_KNIME.zip
- Supplementary Data/Supplementary Data_22_DataAnalysisPipelines_CPP_CP_R.zip
- Supplementary Data/Supplementary Data_23_FigS5_BMCBarPlots_CPP_CP_ActinGolgi_CytoplasmRingMembrane.pdf
- Supplementary Data/Supplementary Data_24_FigS5_BMCBarPlots_CPP_CP_RNAER_Cytoplasm.pdf
- Supplementary Data/Supplementary Data_6_Fig2B_ImageAnalysisSequence_CPP_Harmony.mht
- Supplementary Data/Supplementary Data_7_FigBC_ImageAnalysisSequence_CP_Harmony.mht
- Supplementary Data/Supplementary Data_8_Fig2C_RelCellNumber_MCF7.pdf
- Supplementary Data/Supplementary Data_9_Fig2C_RelCellNumber_HepG2.pdf
