# Supplementary material for: Cell Painting PLUS: expanding the multiplexing capacity of Cell Painting-based phenotypic profiling using iterative staining-elution cycles
Source: Nat Commun. 2025 Apr 24;16:3857. doi: 10.1038/s41467-025-58765-8 (PMC12022024; doi:10.1038/s41467-025-58765-8)
Supplement: Supplementary file 3 — Supplementary Data [file 41467_2025_58765_MOESM3_ESM.zip › Supplementary Data/Supplementary Data 1_Fig1.xlsx]

## Sheet: Fig.1_CPP_Dyes_Elution_Imaging
	Cell Painting PLUS
	Compartments	Dye	Company	Catalogue No.	Tested concentration / dilution in well
					1	2	3	4	5	6	7
	Actin	Alexa Fluor™ Plus 405 Phalloidin	Invitrogen / Thermo Fisher Scientific	A30104	528.0 nM (1:125)	264.0 nM (1:250)	132.0 nM (1:500)	66.0 nM (1:1,000)	33.0 nM (1:2,000)	16.5 nM (1:4,000)	8.25 nM (1:8,000)
	RNA	SYTO™ 14 Green Fluorescent Nucleic Acid Stain	Invitrogen / Thermo Fisher Scientific	S7576	10.0 µM (1:500)	5.0 µM (1:1,000)	3.0 µM (1:1,667)	2.5 µM (1:2,000)	1.3 µM (1:4,000)	0.6 µM (1:8,000)	0.3 µM (1:16,000)
	Lyso	LysoTracker: Cell Navigator™ Lysosome Staining Kit *NIR Fluorescence*	AAT Bioquest	22652	Buffer A: 1:100 (containing dye) Buffer B: 1:2	Buffer A: 1:200 (containing dye) Buffer B: 1:2	Buffer A: 1:500 (containing dye) Buffer B: 1:2	Buffer A: 1:1,000 (containing dye) Buffer B: 1:2	Buffer A: 1:5,000 (containing dye) Buffer B: 1:2	Buffer A: 1:10,000 (containing dye) Buffer B: 1:2	Buffer A: 1:20,000 (containing dye) Buffer B: 1:2
	DNA	Hoechst 33342	Invitrogen / Thermo Fisher Scientific	H3570	64.8 µM (1:250)	32.4 µM (1:500)	16.2 µM (1:1,000)	8.1 µM (1:2,000)	4.0 µM (1:4,000)	2.0 µM (1:8,000)	1.0 µM (1:16,000)
	Golgi	Wheat Germ Agglutinin (WGA), Alexa Fluor™ 488 Conjugate	Invitrogen / Thermo Fisher Scientific	W11261	10.0 µg/ml (1:100)	5.0 µg/ml (1:200)	2.5 µg/ml (1:400)	1.5 µg/ml (1:667)	1.3 µg/ml (1:800)	0.6 µg/ml (1:1,600)	0.3 µg/ml (1:3,200)
	Mito	MitoTrackerOrange CMTMROS	Invitrogen / Thermo Fisher Scientific	M7510	2.0 µM (1:500)	1.0 µM (1:1,000)	0.5 µM (1:2,000)	0.25 µM (1:4,000)	0.125 µM (1:8,000)	0.0625 µM (1:16,000)	0.0313 µM (1:32,000)
	ER	Concanavalin A, Alexa Fluor™ 647 Conjugate	Invitrogen / Thermo Fisher Scientific	C21421	100.0 µg/ml (1:50)	50.0 µg/ml (1:100)	25.0 µg/ml (1:200)	10.0 µg/ml (1:500)	5.0 µg/ml (1:1,000)	2.5 µg/ml (1:2,000)	1.3 µg/ml (1:4,000)
	Objective:	20x Water, NA 1.0/ 40x Water, NA 1.1		Channel name	Excitation λ [nm]	Emission λ [nm]
	Binning:	2x2		Hoechst 33342	405	435-480
	z-planes:	2-3 (2-4 µm spacing between planes)		Alexa 488	488	500-550
	Fields per well:	2-5 (≥ 2500 cells imaged)		Alexa 568	561	570-630
	Channel selection:	Channel sequence; keep all channels separated		Alexa 647	640	650-760
	Compartments	Dye	Company	Catalogue No.	Stock concentration	Concentration (dilution) in 2X staining solution	Concentration (dilution) in well	Optimal signal intensity range		Recommended laser power	Recommended exposure times	General elution buffer	Specific elution buffer	Elution time	Expected signal intensity range after elution in respective cell region	Key buffer component	Elution effect on restaining
	Actin	Alexa Fluor™ Plus 405 Phalloidin	Invitrogen / Thermo Fisher Scientific	A30104	66.0 µM	66.0 nM (1:1,000)	33.0 nM (1:2,000)	6,000 - 10,000	To reach those optimal signal intensities, the following exposure time and laser power settings are recommended for orientation. Parameters may be adjusted to reach optimal signal intensities to compensate for day-to-day variations.	100% [405 nm, 50 mW]	200 ms [435-480 nm]	0.5 M L-Glycin 1% SDS (v/v) pH 2.5	-	1x10min	<500	pH 2.5 or SDS	no restained signal
	RNA	SYTO™ 14 Green Fluorescent Nucleic Acid Stain	Invitrogen / Thermo Fisher Scientific	S7576	5.0 mM	0.6 µM (1:8,334)	0.3 µM (1:16,667)	4,000 - 10,000		100% [488 nm, 60 mW]	200 ms [500-550 nm]				<1,000	SDS	no effect
	Lyso	LysoTracker: Cell Navigator™ Lysosome Staining Kit *NIR Fluorescence*	AAT Bioquest	22652	unknown	Buffer A: 1:250 (containing dye) in Buffer B	Buffer A: 1:500 (containing dye) Buffer B: 1:2	4,000 - 10,000		100% [640 nm, 40 mW]	100-200 ms [650-760 nm]				1,000 - 1,500	pH 2.5/9.5 + SDS	not determined (live-cell stain)
	DNA	Hoechst 33342	Invitrogen / Thermo Fisher Scientific	H3570	10.0 mg/ml = 16.2 mM	8.0 µM (1:2,000)	4.0 µM (1:4,000)	4,000 - 10,000		100% [405 nm, 50 mW]	100 ms [435-480 nm]				<1,000	pH 2.5/9.5 + SDS	no effect
	Golgi	Wheat Germ Agglutinin (WGA), Alexa Fluor™ 488 Conjugate	Invitrogen / Thermo Fisher Scientific	W11261	1.0 mg/ml	2.5 µg/ml (1:400)	1.3 µg/ml (1:800)	6,000 - 15,000		100% [488 nm, 60 mW]	40-100 ms [500-550 nm]				500 - 1,500	pH 2.5	no effect
	Mito	MitoTrackerOrange CMTMROS	Invitrogen / Thermo Fisher Scientific	M7510	1.0 mM	1.0 µM (1:1,000)	0.5 µM (1:2,000)	10,000 - 20,000		100% [561 nm, 50 mW]	40 ms [570-630 nm]	-	0.5 M L-Glycin 3 M Urea pH 9.5		5,000 - 10,000	pH 9.5 + Urea	not determined (live-cell stain)
	ER	Concanavalin A, Alexa Fluor™ 647 Conjugate	Invitrogen / Thermo Fisher Scientific	C21421	5.0 mg/ml	20.0 µg/ml (1:250)	10.0 µg/ml (1:500)	6,000 - 15,000		100% [640 nm, 40 mW]	40-100 ms [650-760 nm]	0.5 M L-Glycin 1% SDS (v/v) pH 2.5	-		500 - 1,500	pH 2.5 + SDS	no effect

## Sheet: Fig.1_CP_Dyes_Imaging
	Cell Painting
	Compartments	Dye	Company	Catalogue No.	Stock concentration	Concentration (dilution) in 1.5X staining solution	Concentration (dilution) in well
	DNA	Hoechst 33342	Invitrogen / Thermo Fisher Scientific	H3570	10.0 mg/ml = 16.2 mM	4.0 µM (1:4,000)	2.7 µM (1:6,000)
	RNA	SYTO™ 14 Green Fluorescent Nucleic Acid Stain	Invitrogen / Thermo Fisher Scientific	S7576	5.0 mM	3.0 µM (1:1,667)	2.0 µM (1:2,500)
	ER	Concanavalin A, Alexa Fluor™ 488 Conjugate	Invitrogen / Thermo Fisher Scientific	C11252	5.0 mg/ml	10.0 µg/ml (1:500)	6.7 µg/ml (1:750)
	Actin	Alexa Fluor™ 568 Phalloidin	Invitrogen / Thermo Fisher Scientific	A12380	66.0 µM	33.0 nM (1:2,000)	22.0 nM (1:3,000)
	Golgi	Wheat Germ Agglutinin (WGA), Alexa Fluor™ 555 Conjugate	Invitrogen / Thermo Fisher Scientific	W32464	1.0 mg/ml	1.5 µg/ml (1:667)	1.0 µg/ml (1:1,000)
	Mito	MitoTracker Deep Red FM	Invitrogen / Thermo Fisher Scientific	M22426	1.0 mM	500.0 nM (1:2,000)	333.3 nM (1:3,000)
	Objective:	20x Water, NA 1.0/ 40x Water, NA 1.1		Channel name	Excitation λ [nm]	Emission λ [nm]
	Binning:	2x2		Hoechst 33342	405	435-480
	z-planes:	2-3 (2-4 µm spacing between planes)		Alexa 488	488	500-550
	Fields per well:	2-5 (≥ 2500 cells imaged)		Alexa 568	561	570-630
	Channel selection:	Channel sequence; keep all channels separated		Alexa 647	640	650-760

## Sheet: Fig.1_CPP_CP_Cost-Time
			CPP	CP
	Staining time per plate		~140	~110min
		Staining cycle 1	~90min	~110min
		Elution	~15min
		Staining cycle 2	~35min
	Staining costs per plate		107.388	53.8773
		Staining cycle 1	97.1269	53.8773
		Elution	1.02023
		Staining cycle 2	8.93275
	Imaging time per plate		2x ~1h (depends on imaging system)	~1h (depends on imaging system)
	Image analysis time for feature extraction per plate (in Harmony)		~10-12h	~3-4h
	Data analysis time for Normalization per plate (in KNIME)		~50min (depends on computing power)	~25min (depends on computing power)
	Data analysis time for BMC calculation per plate (in KNIME)		~20min (depends on computing power)	~15min (depends on computing power)
	Cell Painting PLUS												Cell Painting
	Compartments	Dye	Company	Catalogue No.	Stock concentration	Batch size	Price per batch	µl needed for 1x 384-plate (5,76ml total staining solution)	Vials needed for screen	Price per Plate	Total price per plate		Compartments	Dye	Company	Catalogue No.	Stock concentration	Batch size	Price per batch	µl needed for 1x 384-plate (11,52ml total staining solution)	Vials needed for screen	Price per Plate	Total price per plate
	Actin	Alexa Fluor™ Plus 405 Phalloidin	Invitrogen / Thermo Fisher Scientific	A30104	66.0 µM	300 units	497	5.76	0.0384	19.0848	106.06		DNA	Hoechst 33342	Invitrogen / Thermo Fisher Scientific	H3570	10.0 mg/ml = 16.2 mM	10ml	193	2.84444	0.000284444	0.0548978	53.8773
	RNA	SYTO™ 14 Green Fluorescent Nucleic Acid Stain	Invitrogen / Thermo Fisher Scientific	S7576	5.0 mM	250µl	473	0.72	0.00288	1.36224			RNA	SYTO™ 14 Green Fluorescent Nucleic Acid Stain	Invitrogen / Thermo Fisher Scientific	S7576	5.0 mM	250µl	473	6.91062	0.0276425	13.0749
	Lyso	LysoTracker: Cell Navigator™ Lysosome Staining Kit *NIR Fluorescence*	AAT Bioquest	22652	unknown	100µl	217	23.04	0.2304	49.9968			ER	Concanavalin A, Alexa Fluor™ 488 Conjugate	Invitrogen / Thermo Fisher Scientific	C11252	5.0 mg/ml	5mg	298	23.04	0.02304	6.86592
	DNA	Hoechst 33342	Invitrogen / Thermo Fisher Scientific	H3570	10.0 mg/ml = 16.2 mM	10ml	193	1.44	0.000144	0.027792			Actin	Alexa Fluor™ 568 Phalloidin	Invitrogen / Thermo Fisher Scientific	A12380	66.0 µM	300 units	792	57.6	0.0384	30.4128
	Golgi	Wheat Germ Agglutinin (WGA), Alexa Fluor™ 488 Conjugate	Invitrogen / Thermo Fisher Scientific	W11261	1.0 mg/ml	5mg	596	14.4	0.00288	1.71648			Golgi	Wheat Germ Agglutinin (WGA), Alexa Fluor™ 555 Conjugate	Invitrogen / Thermo Fisher Scientific	W32464	1.0 mg/ml	5mg	558	17.2714	0.00345427	1.92748
	Mito	MitoTrackerOrange CMTMROS	Invitrogen / Thermo Fisher Scientific	M7510	1.0 mM	20x 50µg	542	5.76	0.0492308	26.6831			Mito	MitoTracker Deep Red FM	Invitrogen / Thermo Fisher Scientific	M22426	1.0 mM	20x 50µg	487	5.76	0.00316484	1.54127
	ER	Concanavalin A, Alexa Fluor™ 647 Conjugate	Invitrogen / Thermo Fisher Scientific	C21421	5.0 mg/ml	5mg	312	23.04	0.02304	7.18848
		Reagent	Company	cat#	needed for 50ml Elution buffer	Batch size	Price per batch	µl needed for 1x 384-plate (5,76ml total staining solution)	Vials needed for screen	Price per Plate	Total price per plate
	Elutionbuffer	L-Glycine (75.07g/mol)	Sigma	G8898-1KG, SLBZ0596	1.877g	1kg	174	0.576614	0.00576614	1.00331	1.02023
		SDS, ultra pure	Carl Roth GmbH	2326.4	0.5 g	250g	99	0.02	0.00017094	0.0169231
