# Supplementary material for: Cell Painting PLUS: expanding the multiplexing capacity of Cell Painting-based phenotypic profiling using iterative staining-elution cycles
Source: Nat Commun. 2025 Apr 24;16:3857. doi: 10.1038/s41467-025-58765-8 (PMC12022024; doi:10.1038/s41467-025-58765-8)
Supplement: Supplementary file 3 — Supplementary Data [file 41467_2025_58765_MOESM3_ESM.zip › Supplementary Data/Supplementary Data 2_Fig2.xlsx]

## Sheet: Fig.2_Compounds_Plate_layout
		Compound	Company	Catalogue No. Lot No.	CAS	Stock concentration in DMSO (1000X) [mM]	Concentration range in screen (1X)					1	2	3	4	5	6	7	8	9	10	11	12	13	14	15	16	17	18	19	20	21	22	23	24
	1	DMSO	ChemCruz	sc-358801	67-68-5	100%	0.1%				A	Berberine Chloride	Berberine Chloride	Berberine Chloride	Berberine Chloride	Berberine Chloride	Berberine Chloride	Berberine Chloride	Berberine Chloride	Sorbitol	Sorbitol	Sorbitol	Sorbitol	Sorbitol	Sorbitol	Sorbitol	Sorbitol	DMSO	DMSO	DMSO	DMSO	DMSO	DMSO	DMSO	DMSO
	2	Berberine Chloride	Sigma Aldrich	PHR1502-500MG Lot.LRAB5522	633-65-8	100	100 - 0.03 µM				B	Brefeldin A	Brefeldin A	Brefeldin A	Brefeldin A	Brefeldin A	Brefeldin A	Brefeldin A	Brefeldin A	Fulvestrant	Fulvestrant	Fulvestrant	Fulvestrant	Fulvestrant	Fulvestrant	Fulvestrant	Fulvestrant	Rotenone	Rotenone	Rotenone	Rotenone	Rotenone	Rotenone	Rotenone	Rotenone
	3	Brefeldin A	Sigma Aldrich	B6542-5MG Lot.0000142471	20350-15-6	0.1	0.1 - 0.00003 µM				C	Fluphenazine	Fluphenazine	Fluphenazine	Fluphenazine	Fluphenazine	Fluphenazine	Fluphenazine	Fluphenazine	Etoposide	Etoposide	Etoposide	Etoposide	Etoposide	Etoposide	Etoposide	Etoposide	Tetrandrine	Tetrandrine	Tetrandrine	Tetrandrine	Tetrandrine	Tetrandrine	Tetrandrine	Tetrandrine
	4	Fluphenazine	Sigma Aldrich	PHR1792-1G Lot.LRAC4317	146-56-5	10	10 - 0.003 µM				D	Latrunculin B	Latrunculin B	Latrunculin B	Latrunculin B	Latrunculin B	Latrunculin B	Latrunculin B	Latrunculin B	Cytochalasin D	Cytochalasin D	Cytochalasin D	Cytochalasin D	Cytochalasin D	Cytochalasin D	Cytochalasin D	Cytochalasin D	Siramesine	Siramesine	Siramesine	Siramesine	Siramesine	Siramesine	Siramesine	Siramesine
	5	Latrunculin B	Sigma Aldrich	428020-5MG Lot.3853941	76343-94-7	10	10 - 0.003 µM				E	Nocodazole	Nocodazole	Nocodazole	Nocodazole	Nocodazole	Nocodazole	Nocodazole	Nocodazole	Sunitinib malate	Sunitinib malate	Sunitinib malate	Sunitinib malate	Sunitinib malate	Sunitinib malate	Sunitinib malate	Sunitinib malate	Saccharin	Saccharin	Saccharin	Saccharin	Saccharin	Saccharin	Saccharin	Saccharin
	6	Nocodazole	Sigma Aldrich	M1404-10MG Lot.0000185274	31430-18-9	1	1 - 0.0003 µM				F	Rapamycin	Rapamycin	Rapamycin	Rapamycin	Rapamycin	Rapamycin	Rapamycin	Rapamycin	Berberine Chloride	Berberine Chloride	Berberine Chloride	Berberine Chloride	Berberine Chloride	Berberine Chloride	Berberine Chloride	Berberine Chloride	Sorbitol	Sorbitol	Sorbitol	Sorbitol	Sorbitol	Sorbitol	Sorbitol	Sorbitol
	7	Rapamycin	Sigma Aldrich	553210-5MG Lot.3851200	53123-88-9	10	10 - 0.003 µM				G	DMSO	DMSO	DMSO	DMSO	DMSO	DMSO	DMSO	DMSO	Brefeldin A	Brefeldin A	Brefeldin A	Brefeldin A	Brefeldin A	Brefeldin A	Brefeldin A	Brefeldin A	Fulvestrant	Fulvestrant	Fulvestrant	Fulvestrant	Fulvestrant	Fulvestrant	Fulvestrant	Fulvestrant
	8	Rotenone	Sigma Aldrich	45656-250MG Lot.BCCB4131	83-79-4	10	10 - 0.003 µM				H	Rotenone	Rotenone	Rotenone	Rotenone	Rotenone	Rotenone	Rotenone	Rotenone	Fluphenazine	Fluphenazine	Fluphenazine	Fluphenazine	Fluphenazine	Fluphenazine	Fluphenazine	Fluphenazine	Etoposide	Etoposide	Etoposide	Etoposide	Etoposide	Etoposide	Etoposide	Etoposide
	9	Tetrandrine	Sigma Aldrich	T2695-1G Lot.MRCF4534	518-34-3	31.65	31.65 - 0.01 µM				I	Tetrandrine	Tetrandrine	Tetrandrine	Tetrandrine	Tetrandrine	Tetrandrine	Tetrandrine	Tetrandrine	Latrunculin B	Latrunculin B	Latrunculin B	Latrunculin B	Latrunculin B	Latrunculin B	Latrunculin B	Latrunculin B	Cytochalasin D	Cytochalasin D	Cytochalasin D	Cytochalasin D	Cytochalasin D	Cytochalasin D	Cytochalasin D	Cytochalasin D
	10	Siramesine	Sigma-Aldrich	SML0976-5MG	163630-79-3	10	10 - 0.003 µM				J	Siramesine	Siramesine	Siramesine	Siramesine	Siramesine	Siramesine	Siramesine	Siramesine	Nocodazole	Nocodazole	Nocodazole	Nocodazole	Nocodazole	Nocodazole	Nocodazole	Nocodazole	Sunitinib malate	Sunitinib malate	Sunitinib malate	Sunitinib malate	Sunitinib malate	Sunitinib malate	Sunitinib malate	Sunitinib malate
	11	Saccharin	Sigma-Aldrich	240931-1G Lot.MKCN2685	81-07-2	100	100 - 0.03 µM				K	Saccharin	Saccharin	Saccharin	Saccharin	Saccharin	Saccharin	Saccharin	Saccharin	Rapamycin	Rapamycin	Rapamycin	Rapamycin	Rapamycin	Rapamycin	Rapamycin	Rapamycin	Berberine Chloride	Berberine Chloride	Berberine Chloride	Berberine Chloride	Berberine Chloride	Berberine Chloride	Berberine Chloride	Berberine Chloride
	12	Sorbitol	Sigma-Aldrich	S1876-10MG Lot.BCCF3813	50-70-4	100	100 - 0.03 µM				L	Sorbitol	Sorbitol	Sorbitol	Sorbitol	Sorbitol	Sorbitol	Sorbitol	Sorbitol	DMSO	DMSO	DMSO	DMSO	DMSO	DMSO	DMSO	DMSO	Brefeldin A	Brefeldin A	Brefeldin A	Brefeldin A	Brefeldin A	Brefeldin A	Brefeldin A	Brefeldin A
	13	Fulvestrant	Sigma-Aldrich	I4469-25MG Lot.0000136820	129453-61-8	0.1	0.1 - 0.00003µM				M	Fulvestrant	Fulvestrant	Fulvestrant	Fulvestrant	Fulvestrant	Fulvestrant	Fulvestrant	Fulvestrant	Rotenone	Rotenone	Rotenone	Rotenone	Rotenone	Rotenone	Rotenone	Rotenone	Fluphenazine	Fluphenazine	Fluphenazine	Fluphenazine	Fluphenazine	Fluphenazine	Fluphenazine	Fluphenazine
	14	Etoposide	Sigma-Aldrich	341205-25MG	33419-42-0	10	10 - 0.003 µM				N	Etoposide	Etoposide	Etoposide	Etoposide	Etoposide	Etoposide	Etoposide	Etoposide	Tetrandrine	Tetrandrine	Tetrandrine	Tetrandrine	Tetrandrine	Tetrandrine	Tetrandrine	Tetrandrine	Latrunculin B	Latrunculin B	Latrunculin B	Latrunculin B	Latrunculin B	Latrunculin B	Latrunculin B	Latrunculin B
	15	Cytochalasin D	Sigma-Aldrich	C8273-1MG Lot.0000180114	22144-77-0	10	10 - 0.003 µM				O	Cytochalasin D	Cytochalasin D	Cytochalasin D	Cytochalasin D	Cytochalasin D	Cytochalasin D	Cytochalasin D	Cytochalasin D	Siramesine	Siramesine	Siramesine	Siramesine	Siramesine	Siramesine	Siramesine	Siramesine	Nocodazole	Nocodazole	Nocodazole	Nocodazole	Nocodazole	Nocodazole	Nocodazole	Nocodazole
	16	Sunitinib malate	Sigma-Aldrich	PZ0012-5MG	341031-54-7	10	10 - 0.003 µM				P	Sunitinib malate	Sunitinib malate	Sunitinib malate	Sunitinib malate	Sunitinib malate	Sunitinib malate	Sunitinib malate	Sunitinib malate	Saccharin	Saccharin	Saccharin	Saccharin	Saccharin	Saccharin	Saccharin	Saccharin	Rapamycin	Rapamycin	Rapamycin	Rapamycin	Rapamycin	Rapamycin	Rapamycin	Rapamycin
												Technical replicate 1								Technical replicate 2								Technical replicate 3
	Well Position	Column	Row	Compound	Stock concentration (1,000X)	Unit stock	Soluent	Concentration in well	Unit well	Technical replicate
	A01	1	1	Berberine Chloride	100	mM	DMSO	100	µM	_1
	A02	2	1	Berberine Chloride	100	mM	DMSO	31.6456	µM	_1
	A03	3	1	Berberine Chloride	100	mM	DMSO	10.0144	µM	_1
	A04	4	1	Berberine Chloride	100	mM	DMSO	3.16912	µM	_1
	A05	5	1	Berberine Chloride	100	mM	DMSO	1.00289	µM	_1
	A06	6	1	Berberine Chloride	100	mM	DMSO	0.317369	µM	_1
	A07	7	1	Berberine Chloride	100	mM	DMSO	0.100433	µM	_1
	A08	8	1	Berberine Chloride	100	mM	DMSO	0.0317827	µM	_1
	A09	9	1	Sorbitol	100	mM	DMSO	100	µM	_2
	A10	10	1	Sorbitol	100	mM	DMSO	31.6456	µM	_2
	A11	11	1	Sorbitol	100	mM	DMSO	10.0144	µM	_2
	A12	12	1	Sorbitol	100	mM	DMSO	3.16912	µM	_2
	A13	13	1	Sorbitol	100	mM	DMSO	1.00289	µM	_2
	A14	14	1	Sorbitol	100	mM	DMSO	0.317369	µM	_2
	A15	15	1	Sorbitol	100	mM	DMSO	0.100433	µM	_2
	A16	16	1	Sorbitol	100	mM	DMSO	0.0317827	µM	_2
	A17	17	1	DMSO	100	%	H2O	0.1	%	_3
	A18	18	1	DMSO	100	%	H2O	0.1	%	_3
	A19	19	1	DMSO	100	%	H2O	0.1	%	_3
	A20	20	1	DMSO	100	%	H2O	0.1	%	_3
	A21	21	1	DMSO	100	%	H2O	0.1	%	_3
	A22	22	1	DMSO	100	%	H2O	0.1	%	_3
	A23	23	1	DMSO	100	%	H2O	0.1	%	_3
	A24	24	1	DMSO	100	%	H2O	0.1	%	_3
	B01	1	2	Brefeldin A	0.1	mM	DMSO	0.1	µM	_1
	B02	2	2	Brefeldin A	0.1	mM	DMSO	0.0316456	µM	_1
	B03	3	2	Brefeldin A	0.1	mM	DMSO	0.0100144	µM	_1
	B04	4	2	Brefeldin A	0.1	mM	DMSO	0.00316912	µM	_1
	B05	5	2	Brefeldin A	0.1	mM	DMSO	0.00100289	µM	_1
	B06	6	2	Brefeldin A	0.1	mM	DMSO	0.000317369	µM	_1
	B07	7	2	Brefeldin A	0.1	mM	DMSO	0.000100433	µM	_1
	B08	8	2	Brefeldin A	0.1	mM	DMSO	3.17827e-05	µM	_1
	B09	9	2	Fulvestrant	0.1	mM	DMSO	0.1	µM	_2
	B10	10	2	Fulvestrant	0.1	mM	DMSO	0.0316456	µM	_2
	B11	11	2	Fulvestrant	0.1	mM	DMSO	0.0100144	µM	_2
	B12	12	2	Fulvestrant	0.1	mM	DMSO	0.00316912	µM	_2
	B13	13	2	Fulvestrant	0.1	mM	DMSO	0.00100289	µM	_2
	B14	14	2	Fulvestrant	0.1	mM	DMSO	0.000317369	µM	_2
	B15	15	2	Fulvestrant	0.1	mM	DMSO	0.000100433	µM	_2
	B16	16	2	Fulvestrant	0.1	mM	DMSO	3.17827e-05	µM	_2
	B17	17	2	Rotenone	10	mM	DMSO	10	µM	_3
	B18	18	2	Rotenone	10	mM	DMSO	3.16456	µM	_3
	B19	19	2	Rotenone	10	mM	DMSO	1.00144	µM	_3
	B20	20	2	Rotenone	10	mM	DMSO	0.316912	µM	_3
	B21	21	2	Rotenone	10	mM	DMSO	0.100289	µM	_3
	B22	22	2	Rotenone	10	mM	DMSO	0.0317369	µM	_3
	B23	23	2	Rotenone	10	mM	DMSO	0.0100433	µM	_3
	B24	24	2	Rotenone	10	mM	DMSO	0.00317827	µM	_3
	C01	1	3	Fluphenazine	10	mM	DMSO	10	µM	_1
	C02	2	3	Fluphenazine	10	mM	DMSO	3.16456	µM	_1
	C03	3	3	Fluphenazine	10	mM	DMSO	1.00144	µM	_1
	C04	4	3	Fluphenazine	10	mM	DMSO	0.316912	µM	_1
	C05	5	3	Fluphenazine	10	mM	DMSO	0.100289	µM	_1
	C06	6	3	Fluphenazine	10	mM	DMSO	0.0317369	µM	_1
	C07	7	3	Fluphenazine	10	mM	DMSO	0.0100433	µM	_1
	C08	8	3	Fluphenazine	10	mM	DMSO	0.00317827	µM	_1
	C09	9	3	Etoposide	10	mM	DMSO	10	µM	_2
	C10	10	3	Etoposide	10	mM	DMSO	3.16456	µM	_2
	C11	11	3	Etoposide	10	mM	DMSO	1.00144	µM	_2
	C12	12	3	Etoposide	10	mM	DMSO	0.316912	µM	_2
	C13	13	3	Etoposide	10	mM	DMSO	0.100289	µM	_2
	C14	14	3	Etoposide	10	mM	DMSO	0.0317369	µM	_2
	C15	15	3	Etoposide	10	mM	DMSO	0.0100433	µM	_2
	C16	16	3	Etoposide	10	mM	DMSO	0.00317827	µM	_2
	C17	17	3	Tetrandrine	31.6456	mM	DMSO	31.6456	µM	_3
	C18	18	3	Tetrandrine	31.6456	mM	DMSO	10.0144	µM	_3
	C19	19	3	Tetrandrine	31.6456	mM	DMSO	3.16912	µM	_3
	C20	20	3	Tetrandrine	31.6456	mM	DMSO	1.00289	µM	_3
	C21	21	3	Tetrandrine	31.6456	mM	DMSO	0.317369	µM	_3
	C22	22	3	Tetrandrine	31.6456	mM	DMSO	0.100433	µM	_3
	C23	23	3	Tetrandrine	31.6456	mM	DMSO	0.0317827	µM	_3
	C24	24	3	Tetrandrine	31.6456	mM	DMSO	0.0100578	µM	_3
	D01	1	4	Latrunculin B	10	mM	DMSO	10	µM	_1
	D02	2	4	Latrunculin B	10	mM	DMSO	3.16456	µM	_1
	D03	3	4	Latrunculin B	10	mM	DMSO	1.00144	µM	_1
	D04	4	4	Latrunculin B	10	mM	DMSO	0.316912	µM	_1
	D05	5	4	Latrunculin B	10	mM	DMSO	0.100289	µM	_1
	D06	6	4	Latrunculin B	10	mM	DMSO	0.0317369	µM	_1
	D07	7	4	Latrunculin B	10	mM	DMSO	0.0100433	µM	_1
	D08	8	4	Latrunculin B	10	mM	DMSO	0.00317827	µM	_1
	D09	9	4	Cytochalasin D	10	mM	DMSO	10	µM	_2
	D10	10	4	Cytochalasin D	10	mM	DMSO	3.16456	µM	_2
	D11	11	4	Cytochalasin D	10	mM	DMSO	1.00144	µM	_2
	D12	12	4	Cytochalasin D	10	mM	DMSO	0.316912	µM	_2
	D13	13	4	Cytochalasin D	10	mM	DMSO	0.100289	µM	_2
	D14	14	4	Cytochalasin D	10	mM	DMSO	0.0317369	µM	_2
	D15	15	4	Cytochalasin D	10	mM	DMSO	0.0100433	µM	_2
	D16	16	4	Cytochalasin D	10	mM	DMSO	0.00317827	µM	_2
	D17	17	4	Siramesine	10	mM	DMSO	10	µM	_3
	D18	18	4	Siramesine	10	mM	DMSO	3.16456	µM	_3
	D19	19	4	Siramesine	10	mM	DMSO	1.00144	µM	_3
	D20	20	4	Siramesine	10	mM	DMSO	0.316912	µM	_3
	D21	21	4	Siramesine	10	mM	DMSO	0.100289	µM	_3
	D22	22	4	Siramesine	10	mM	DMSO	0.0317369	µM	_3
	D23	23	4	Siramesine	10	mM	DMSO	0.0100433	µM	_3
	D24	24	4	Siramesine	10	mM	DMSO	0.00317827	µM	_3
	E01	1	5	Nocodazole	1	mM	DMSO	1	µM	_1
	E02	2	5	Nocodazole	1	mM	DMSO	0.316456	µM	_1
	E03	3	5	Nocodazole	1	mM	DMSO	0.100144	µM	_1
	E04	4	5	Nocodazole	1	mM	DMSO	0.0316912	µM	_1
	E05	5	5	Nocodazole	1	mM	DMSO	0.0100289	µM	_1
	E06	6	5	Nocodazole	1	mM	DMSO	0.00317369	µM	_1
	E07	7	5	Nocodazole	1	mM	DMSO	0.00100433	µM	_1
	E08	8	5	Nocodazole	1	mM	DMSO	0.000317827	µM	_1
	E09	9	5	Sunitinib malate	10	mM	DMSO	10	µM	_2
	E10	10	5	Sunitinib malate	10	mM	DMSO	3.16456	µM	_2
	E11	11	5	Sunitinib malate	10	mM	DMSO	1.00144	µM	_2
	E12	12	5	Sunitinib malate	10	mM	DMSO	0.316912	µM	_2
	E13	13	5	Sunitinib malate	10	mM	DMSO	0.100289	µM	_2
	E14	14	5	Sunitinib malate	10	mM	DMSO	0.0317369	µM	_2
	E15	15	5	Sunitinib malate	10	mM	DMSO	0.0100433	µM	_2
	E16	16	5	Sunitinib malate	10	mM	DMSO	0.00317827	µM	_2
	E17	17	5	Saccharin	100	mM	DMSO	100	µM	_3
	E18	18	5	Saccharin	100	mM	DMSO	31.6456	µM	_3
	E19	19	5	Saccharin	100	mM	DMSO	10.0144	µM	_3
	E20	20	5	Saccharin	100	mM	DMSO	3.16912	µM	_3
	E21	21	5	Saccharin	100	mM	DMSO	1.00289	µM	_3
	E22	22	5	Saccharin	100	mM	DMSO	0.317369	µM	_3
	E23	23	5	Saccharin	100	mM	DMSO	0.100433	µM	_3
	E24	24	5	Saccharin	100	mM	DMSO	0.0317827	µM	_3
	F01	1	6	Rapamycin	10	mM	DMSO	10	µM	_1
	F02	2	6	Rapamycin	10	mM	DMSO	3.16456	µM	_1
	F03	3	6	Rapamycin	10	mM	DMSO	1.00144	µM	_1
	F04	4	6	Rapamycin	10	mM	DMSO	0.316912	µM	_1
	F05	5	6	Rapamycin	10	mM	DMSO	0.100289	µM	_1
	F06	6	6	Rapamycin	10	mM	DMSO	0.0317369	µM	_1
	F07	7	6	Rapamycin	10	mM	DMSO	0.0100433	µM	_1
	F08	8	6	Rapamycin	10	mM	DMSO	0.00317827	µM	_1
	F09	9	6	Berberine Chloride	100	mM	DMSO	100	µM	_2
	F10	10	6	Berberine Chloride	100	mM	DMSO	31.6456	µM	_2
	F11	11	6	Berberine Chloride	100	mM	DMSO	10.0144	µM	_2
	F12	12	6	Berberine Chloride	100	mM	DMSO	3.16912	µM	_2
	F13	13	6	Berberine Chloride	100	mM	DMSO	1.00289	µM	_2
	F14	14	6	Berberine Chloride	100	mM	DMSO	0.317369	µM	_2
	F15	15	6	Berberine Chloride	100	mM	DMSO	0.100433	µM	_2
	F16	16	6	Berberine Chloride	100	mM	DMSO	0.0317827	µM	_2
	F17	17	6	Sorbitol	100	mM	DMSO	100	µM	_3
	F18	18	6	Sorbitol	100	mM	DMSO	31.6456	µM	_3
	F19	19	6	Sorbitol	100	mM	DMSO	10.0144	µM	_3
	F20	20	6	Sorbitol	100	mM	DMSO	3.16912	µM	_3
	F21	21	6	Sorbitol	100	mM	DMSO	1.00289	µM	_3
	F22	22	6	Sorbitol	100	mM	DMSO	0.317369	µM	_3
	F23	23	6	Sorbitol	100	mM	DMSO	0.100433	µM	_3
	F24	24	6	Sorbitol	100	mM	DMSO	0.0317827	µM	_3
	G01	1	7	DMSO	100	%	H2O	0.1	%	_1
	G02	2	7	DMSO	100	%	H2O	0.1	%	_1
	G03	3	7	DMSO	100	%	H2O	0.1	%	_1
	G04	4	7	DMSO	100	%	H2O	0.1	%	_1
	G05	5	7	DMSO	100	%	H2O	0.1	%	_1
	G06	6	7	DMSO	100	%	H2O	0.1	%	_1
	G07	7	7	DMSO	100	%	H2O	0.1	%	_1
	G08	8	7	DMSO	100	%	H2O	0.1	%	_1
	G09	9	7	Brefeldin A	0.1	mM	DMSO	0.1	µM	_2
	G10	10	7	Brefeldin A	0.1	mM	DMSO	0.0316456	µM	_2
	G11	11	7	Brefeldin A	0.1	mM	DMSO	0.0100144	µM	_2
	G12	12	7	Brefeldin A	0.1	mM	DMSO	0.00316912	µM	_2
	G13	13	7	Brefeldin A	0.1	mM	DMSO	0.00100289	µM	_2
	G14	14	7	Brefeldin A	0.1	mM	DMSO	0.000317369	µM	_2
	G15	15	7	Brefeldin A	0.1	mM	DMSO	0.000100433	µM	_2
	G16	16	7	Brefeldin A	0.1	mM	DMSO	3.17827e-05	µM	_2
	G17	17	7	Fulvestrant	0.1	mM	DMSO	0.1	µM	_3
	G18	18	7	Fulvestrant	0.1	mM	DMSO	0.0316456	µM	_3
	G19	19	7	Fulvestrant	0.1	mM	DMSO	0.0100144	µM	_3
	G20	20	7	Fulvestrant	0.1	mM	DMSO	0.00316912	µM	_3
	G21	21	7	Fulvestrant	0.1	mM	DMSO	0.00100289	µM	_3
	G22	22	7	Fulvestrant	0.1	mM	DMSO	0.000317369	µM	_3
	G23	23	7	Fulvestrant	0.1	mM	DMSO	0.000100433	µM	_3
	G24	24	7	Fulvestrant	0.1	mM	DMSO	3.17827e-05	µM	_3
	H01	1	8	Rotenone	10	mM	DMSO	10	µM	_1
	H02	2	8	Rotenone	10	mM	DMSO	3.16456	µM	_1
	H03	3	8	Rotenone	10	mM	DMSO	1.00144	µM	_1
	H04	4	8	Rotenone	10	mM	DMSO	0.316912	µM	_1
	H05	5	8	Rotenone	10	mM	DMSO	0.100289	µM	_1
	H06	6	8	Rotenone	10	mM	DMSO	0.0317369	µM	_1
	H07	7	8	Rotenone	10	mM	DMSO	0.0100433	µM	_1
	H08	8	8	Rotenone	10	mM	DMSO	0.00317827	µM	_1
	H09	9	8	Fluphenazine	10	mM	DMSO	10	µM	_2
	H10	10	8	Fluphenazine	10	mM	DMSO	3.16456	µM	_2
	H11	11	8	Fluphenazine	10	mM	DMSO	1.00144	µM	_2
	H12	12	8	Fluphenazine	10	mM	DMSO	0.316912	µM	_2
	H13	13	8	Fluphenazine	10	mM	DMSO	0.100289	µM	_2
	H14	14	8	Fluphenazine	10	mM	DMSO	0.0317369	µM	_2
	H15	15	8	Fluphenazine	10	mM	DMSO	0.0100433	µM	_2
	H16	16	8	Fluphenazine	10	mM	DMSO	0.00317827	µM	_2
	H17	17	8	Etoposide	10	mM	DMSO	10	µM	_3
	H18	18	8	Etoposide	10	mM	DMSO	3.16456	µM	_3
	H19	19	8	Etoposide	10	mM	DMSO	1.00144	µM	_3
	H20	20	8	Etoposide	10	mM	DMSO	0.316912	µM	_3
	H21	21	8	Etoposide	10	mM	DMSO	0.100289	µM	_3
	H22	22	8	Etoposide	10	mM	DMSO	0.0317369	µM	_3
	H23	23	8	Etoposide	10	mM	DMSO	0.0100433	µM	_3
	H24	24	8	Etoposide	10	mM	DMSO	0.00317827	µM	_3
	I01	1	9	Tetrandrine	31.6456	mM	DMSO	31.6456	µM	_1
	I02	2	9	Tetrandrine	31.6456	mM	DMSO	10.0144	µM	_1
	I03	3	9	Tetrandrine	31.6456	mM	DMSO	3.16912	µM	_1
	I04	4	9	Tetrandrine	31.6456	mM	DMSO	1.00289	µM	_1
	I05	5	9	Tetrandrine	31.6456	mM	DMSO	0.317369	µM	_1
	I06	6	9	Tetrandrine	31.6456	mM	DMSO	0.100433	µM	_1
	I07	7	9	Tetrandrine	31.6456	mM	DMSO	0.0317827	µM	_1
	I08	8	9	Tetrandrine	31.6456	mM	DMSO	0.0100578	µM	_1
	I09	9	9	Latrunculin B	10	mM	DMSO	10	µM	_2
	I10	10	9	Latrunculin B	10	mM	DMSO	3.16456	µM	_2
	I11	11	9	Latrunculin B	10	mM	DMSO	1.00144	µM	_2
	I12	12	9	Latrunculin B	10	mM	DMSO	0.316912	µM	_2
	I13	13	9	Latrunculin B	10	mM	DMSO	0.100289	µM	_2
	I14	14	9	Latrunculin B	10	mM	DMSO	0.0317369	µM	_2
	I15	15	9	Latrunculin B	10	mM	DMSO	0.0100433	µM	_2
	I16	16	9	Latrunculin B	10	mM	DMSO	0.00317827	µM	_2
	I17	17	9	Cytochalasin D	10	mM	DMSO	10	µM	_3
	I18	18	9	Cytochalasin D	10	mM	DMSO	3.16456	µM	_3
	I19	19	9	Cytochalasin D	10	mM	DMSO	1.00144	µM	_3
	I20	20	9	Cytochalasin D	10	mM	DMSO	0.316912	µM	_3
	I21	21	9	Cytochalasin D	10	mM	DMSO	0.100289	µM	_3
	I22	22	9	Cytochalasin D	10	mM	DMSO	0.0317369	µM	_3
	I23	23	9	Cytochalasin D	10	mM	DMSO	0.0100433	µM	_3
	I24	24	9	Cytochalasin D	10	mM	DMSO	0.00317827	µM	_3
	J01	1	10	Siramesine	10	mM	DMSO	10	µM	_1
	J02	2	10	Siramesine	10	mM	DMSO	3.16456	µM	_1
	J03	3	10	Siramesine	10	mM	DMSO	1.00144	µM	_1
	J04	4	10	Siramesine	10	mM	DMSO	0.316912	µM	_1
	J05	5	10	Siramesine	10	mM	DMSO	0.100289	µM	_1
	J06	6	10	Siramesine	10	mM	DMSO	0.0317369	µM	_1
	J07	7	10	Siramesine	10	mM	DMSO	0.0100433	µM	_1
	J08	8	10	Siramesine	10	mM	DMSO	0.00317827	µM	_1
	J09	9	10	Nocodazole	1	mM	DMSO	1	µM	_2
	J10	10	10	Nocodazole	1	mM	DMSO	0.316456	µM	_2
	J11	11	10	Nocodazole	1	mM	DMSO	0.100144	µM	_2
	J12	12	10	Nocodazole	1	mM	DMSO	0.0316912	µM	_2
	J13	13	10	Nocodazole	1	mM	DMSO	0.0100289	µM	_2
	J14	14	10	Nocodazole	1	mM	DMSO	0.00317369	µM	_2
	J15	15	10	Nocodazole	1	mM	DMSO	0.00100433	µM	_2
	J16	16	10	Nocodazole	1	mM	DMSO	0.000317827	µM	_2
	J17	17	10	Sunitinib malate	10	mM	DMSO	10	µM	_3
	J18	18	10	Sunitinib malate	10	mM	DMSO	3.16456	µM	_3
	J19	19	10	Sunitinib malate	10	mM	DMSO	1.00144	µM	_3
	J20	20	10	Sunitinib malate	10	mM	DMSO	0.316912	µM	_3
	J21	21	10	Sunitinib malate	10	mM	DMSO	0.100289	µM	_3
	J22	22	10	Sunitinib malate	10	mM	DMSO	0.0317369	µM	_3
	J23	23	10	Sunitinib malate	10	mM	DMSO	0.0100433	µM	_3
	J24	24	10	Sunitinib malate	10	mM	DMSO	0.00317827	µM	_3
	K01	1	11	Saccharin	100	mM	DMSO	100	µM	_1
	K02	2	11	Saccharin	100	mM	DMSO	31.6456	µM	_1
	K03	3	11	Saccharin	100	mM	DMSO	10.0144	µM	_1
	K04	4	11	Saccharin	100	mM	DMSO	3.16912	µM	_1
	K05	5	11	Saccharin	100	mM	DMSO	1.00289	µM	_1
	K06	6	11	Saccharin	100	mM	DMSO	0.317369	µM	_1
	K07	7	11	Saccharin	100	mM	DMSO	0.100433	µM	_1
	K08	8	11	Saccharin	100	mM	DMSO	0.0317827	µM	_1
	K09	9	11	Rapamycin	10	mM	DMSO	10	µM	_2
	K10	10	11	Rapamycin	10	mM	DMSO	3.16456	µM	_2
	K11	11	11	Rapamycin	10	mM	DMSO	1.00144	µM	_2
	K12	12	11	Rapamycin	10	mM	DMSO	0.316912	µM	_2
	K13	13	11	Rapamycin	10	mM	DMSO	0.100289	µM	_2
	K14	14	11	Rapamycin	10	mM	DMSO	0.0317369	µM	_2
	K15	15	11	Rapamycin	10	mM	DMSO	0.0100433	µM	_2
	K16	16	11	Rapamycin	10	mM	DMSO	0.00317827	µM	_2
	K17	17	11	Berberine Chloride	100	mM	DMSO	100	µM	_3
	K18	18	11	Berberine Chloride	100	mM	DMSO	31.6456	µM	_3
	K19	19	11	Berberine Chloride	100	mM	DMSO	10.0144	µM	_3
	K20	20	11	Berberine Chloride	100	mM	DMSO	3.16912	µM	_3
	K21	21	11	Berberine Chloride	100	mM	DMSO	1.00289	µM	_3
	K22	22	11	Berberine Chloride	100	mM	DMSO	0.317369	µM	_3
	K23	23	11	Berberine Chloride	100	mM	DMSO	0.100433	µM	_3
	K24	24	11	Berberine Chloride	100	mM	DMSO	0.0317827	µM	_3
	L01	1	12	Sorbitol	100	mM	DMSO	100	µM	_1
	L02	2	12	Sorbitol	100	mM	DMSO	31.6456	µM	_1
	L03	3	12	Sorbitol	100	mM	DMSO	10.0144	µM	_1
	L04	4	12	Sorbitol	100	mM	DMSO	3.16912	µM	_1
	L05	5	12	Sorbitol	100	mM	DMSO	1.00289	µM	_1
	L06	6	12	Sorbitol	100	mM	DMSO	0.317369	µM	_1
	L07	7	12	Sorbitol	100	mM	DMSO	0.100433	µM	_1
	L08	8	12	Sorbitol	100	mM	DMSO	0.0317827	µM	_1
	L09	9	12	DMSO	100	%	H2O	0.1	%	_2
	L10	10	12	DMSO	100	%	H2O	0.1	%	_2
	L11	11	12	DMSO	100	%	H2O	0.1	%	_2
	L12	12	12	DMSO	100	%	H2O	0.1	%	_2
	L13	13	12	DMSO	100	%	H2O	0.1	%	_2
	L14	14	12	DMSO	100	%	H2O	0.1	%	_2
	L15	15	12	DMSO	100	%	H2O	0.1	%	_2
	L16	16	12	DMSO	100	%	H2O	0.1	%	_2
	L17	17	12	Brefeldin A	0.1	mM	DMSO	0.1	µM	_3
	L18	18	12	Brefeldin A	0.1	mM	DMSO	0.0316456	µM	_3
	L19	19	12	Brefeldin A	0.1	mM	DMSO	0.0100144	µM	_3
	L20	20	12	Brefeldin A	0.1	mM	DMSO	0.00316912	µM	_3
	L21	21	12	Brefeldin A	0.1	mM	DMSO	0.00100289	µM	_3
	L22	22	12	Brefeldin A	0.1	mM	DMSO	0.000317369	µM	_3
	L23	23	12	Brefeldin A	0.1	mM	DMSO	0.000100433	µM	_3
	L24	24	12	Brefeldin A	0.1	mM	DMSO	3.17827e-05	µM	_3
	M01	1	13	Fulvestrant	0.1	mM	DMSO	0.1	µM	_1
	M02	2	13	Fulvestrant	0.1	mM	DMSO	0.0316456	µM	_1
	M03	3	13	Fulvestrant	0.1	mM	DMSO	0.0100144	µM	_1
	M04	4	13	Fulvestrant	0.1	mM	DMSO	0.00316912	µM	_1
	M05	5	13	Fulvestrant	0.1	mM	DMSO	0.00100289	µM	_1
	M06	6	13	Fulvestrant	0.1	mM	DMSO	0.000317369	µM	_1
	M07	7	13	Fulvestrant	0.1	mM	DMSO	0.000100433	µM	_1
	M08	8	13	Fulvestrant	0.1	mM	DMSO	3.17827e-05	µM	_1
	M09	9	13	Rotenone	10	mM	DMSO	10	µM	_2
	M10	10	13	Rotenone	10	mM	DMSO	3.16456	µM	_2
	M11	11	13	Rotenone	10	mM	DMSO	1.00144	µM	_2
	M12	12	13	Rotenone	10	mM	DMSO	0.316912	µM	_2
	M13	13	13	Rotenone	10	mM	DMSO	0.100289	µM	_2
	M14	14	13	Rotenone	10	mM	DMSO	0.0317369	µM	_2
	M15	15	13	Rotenone	10	mM	DMSO	0.0100433	µM	_2
	M16	16	13	Rotenone	10	mM	DMSO	0.00317827	µM	_2
	M17	17	13	Fluphenazine	10	mM	DMSO	10	µM	_3
	M18	18	13	Fluphenazine	10	mM	DMSO	3.16456	µM	_3
	M19	19	13	Fluphenazine	10	mM	DMSO	1.00144	µM	_3
	M20	20	13	Fluphenazine	10	mM	DMSO	0.316912	µM	_3
	M21	21	13	Fluphenazine	10	mM	DMSO	0.100289	µM	_3
	M22	22	13	Fluphenazine	10	mM	DMSO	0.0317369	µM	_3
	M23	23	13	Fluphenazine	10	mM	DMSO	0.0100433	µM	_3
	M24	24	13	Fluphenazine	10	mM	DMSO	0.00317827	µM	_3
	N01	1	14	Etoposide	10	mM	DMSO	10	µM	_1
	N02	2	14	Etoposide	10	mM	DMSO	3.16456	µM	_1
	N03	3	14	Etoposide	10	mM	DMSO	1.00144	µM	_1
	N04	4	14	Etoposide	10	mM	DMSO	0.316912	µM	_1
	N05	5	14	Etoposide	10	mM	DMSO	0.100289	µM	_1
	N06	6	14	Etoposide	10	mM	DMSO	0.0317369	µM	_1
	N07	7	14	Etoposide	10	mM	DMSO	0.0100433	µM	_1
	N08	8	14	Etoposide	10	mM	DMSO	0.00317827	µM	_1
	N09	9	14	Tetrandrine	31.6456	mM	DMSO	31.6456	µM	_2
	N10	10	14	Tetrandrine	31.6456	mM	DMSO	10.0144	µM	_2
	N11	11	14	Tetrandrine	31.6456	mM	DMSO	3.16912	µM	_2
	N12	12	14	Tetrandrine	31.6456	mM	DMSO	1.00289	µM	_2
	N13	13	14	Tetrandrine	31.6456	mM	DMSO	0.317369	µM	_2
	N14	14	14	Tetrandrine	31.6456	mM	DMSO	0.100433	µM	_2
	N15	15	14	Tetrandrine	31.6456	mM	DMSO	0.0317827	µM	_2
	N16	16	14	Tetrandrine	31.6456	mM	DMSO	0.0100578	µM	_2
	N17	17	14	Latrunculin B	10	mM	DMSO	10	µM	_3
	N18	18	14	Latrunculin B	10	mM	DMSO	3.16456	µM	_3
	N19	19	14	Latrunculin B	10	mM	DMSO	1.00144	µM	_3
	N20	20	14	Latrunculin B	10	mM	DMSO	0.316912	µM	_3
	N21	21	14	Latrunculin B	10	mM	DMSO	0.100289	µM	_3
	N22	22	14	Latrunculin B	10	mM	DMSO	0.0317369	µM	_3
	N23	23	14	Latrunculin B	10	mM	DMSO	0.0100433	µM	_3
	N24	24	14	Latrunculin B	10	mM	DMSO	0.00317827	µM	_3
	O01	1	15	Cytochalasin D	10	mM	DMSO	10	µM	_1
	O02	2	15	Cytochalasin D	10	mM	DMSO	3.16456	µM	_1
	O03	3	15	Cytochalasin D	10	mM	DMSO	1.00144	µM	_1
	O04	4	15	Cytochalasin D	10	mM	DMSO	0.316912	µM	_1
	O05	5	15	Cytochalasin D	10	mM	DMSO	0.100289	µM	_1
	O06	6	15	Cytochalasin D	10	mM	DMSO	0.0317369	µM	_1
	O07	7	15	Cytochalasin D	10	mM	DMSO	0.0100433	µM	_1
	O08	8	15	Cytochalasin D	10	mM	DMSO	0.00317827	µM	_1
	O09	9	15	Siramesine	10	mM	DMSO	10	µM	_2
	O10	10	15	Siramesine	10	mM	DMSO	3.16456	µM	_2
	O11	11	15	Siramesine	10	mM	DMSO	1.00144	µM	_2
	O12	12	15	Siramesine	10	mM	DMSO	0.316912	µM	_2
	O13	13	15	Siramesine	10	mM	DMSO	0.100289	µM	_2
	O14	14	15	Siramesine	10	mM	DMSO	0.0317369	µM	_2
	O15	15	15	Siramesine	10	mM	DMSO	0.0100433	µM	_2
	O16	16	15	Siramesine	10	mM	DMSO	0.00317827	µM	_2
	O17	17	15	Nocodazole	1	mM	DMSO	1	µM	_3
	O18	18	15	Nocodazole	1	mM	DMSO	0.316456	µM	_3
	O19	19	15	Nocodazole	1	mM	DMSO	0.100144	µM	_3
	O20	20	15	Nocodazole	1	mM	DMSO	0.0316912	µM	_3
	O21	21	15	Nocodazole	1	mM	DMSO	0.0100289	µM	_3
	O22	22	15	Nocodazole	1	mM	DMSO	0.00317369	µM	_3
	O23	23	15	Nocodazole	1	mM	DMSO	0.00100433	µM	_3
	O24	24	15	Nocodazole	1	mM	DMSO	0.000317827	µM	_3
	P01	1	16	Sunitinib malate	10	mM	DMSO	10	µM	_1
	P02	2	16	Sunitinib malate	10	mM	DMSO	3.16456	µM	_1
	P03	3	16	Sunitinib malate	10	mM	DMSO	1.00144	µM	_1
	P04	4	16	Sunitinib malate	10	mM	DMSO	0.316912	µM	_1
	P05	5	16	Sunitinib malate	10	mM	DMSO	0.100289	µM	_1
	P06	6	16	Sunitinib malate	10	mM	DMSO	0.0317369	µM	_1
	P07	7	16	Sunitinib malate	10	mM	DMSO	0.0100433	µM	_1
	P08	8	16	Sunitinib malate	10	mM	DMSO	0.00317827	µM	_1
	P09	9	16	Saccharin	100	mM	DMSO	100	µM	_2
	P10	10	16	Saccharin	100	mM	DMSO	31.6456	µM	_2
	P11	11	16	Saccharin	100	mM	DMSO	10.0144	µM	_2
	P12	12	16	Saccharin	100	mM	DMSO	3.16912	µM	_2
	P13	13	16	Saccharin	100	mM	DMSO	1.00289	µM	_2
	P14	14	16	Saccharin	100	mM	DMSO	0.317369	µM	_2
	P15	15	16	Saccharin	100	mM	DMSO	0.100433	µM	_2
	P16	16	16	Saccharin	100	mM	DMSO	0.0317827	µM	_2
	P17	17	16	Rapamycin	10	mM	DMSO	10	µM	_3
	P18	18	16	Rapamycin	10	mM	DMSO	3.16456	µM	_3
	P19	19	16	Rapamycin	10	mM	DMSO	1.00144	µM	_3
	P20	20	16	Rapamycin	10	mM	DMSO	0.316912	µM	_3
	P21	21	16	Rapamycin	10	mM	DMSO	0.100289	µM	_3
	P22	22	16	Rapamycin	10	mM	DMSO	0.0317369	µM	_3
	P23	23	16	Rapamycin	10	mM	DMSO	0.0100433	µM	_3
	P24	24	16	Rapamycin	10	mM	DMSO	0.00317827	µM	_3
