# Supplementary material for: Cell Painting PLUS: expanding the multiplexing capacity of Cell Painting-based phenotypic profiling using iterative staining-elution cycles
Source: Nat Commun. 2025 Apr 24;16:3857. doi: 10.1038/s41467-025-58765-8 (PMC12022024; doi:10.1038/s41467-025-58765-8)
Supplement: Supplementary file 3 — Supplementary Data [file 41467_2025_58765_MOESM3_ESM.zip › Supplementary Data/Supplementary Data 3_Fig2_5_6_S8.xlsx]

## Sheet: Fig.2_Compound_activity_profile
	CPP | Harmony | Activity profile: input features	CP | Harmony | Activity profile: input features
	AbsoluteCellNumber	AbsoluteCellNumber
	RelativeCellNumber(1-2Nucleoli)	RelativeCellNumber(1-2Nucleoli)
	RelativeCellNumber(3-4Nucleoli)	RelativeCellNumber(3-4Nucleoli)
	RelativeCellNumber(5+Nucleoli)	RelativeCellNumber(5+Nucleoli)
	Median(Cells - Position_Cell_NeighborContactArea Contact Area with Neighbors [%])	Median(Cells - Position_Cell_NeighborContactArea Contact Area with Neighbors [%])
	Median(Cells - Number of Nucleoli- per Cell)	Median(Cells - Number of Nucleoli- per Cell)
	Median(Cells - Morphology_Nucleus Area [ÂµmÂ²])	Median(Cells - Morphology_Nucleus Area [ÂµmÂ²])
	Median(Cells - Morphology_Nucleus Roundness)	Median(Cells - Morphology_Nucleus Roundness)
	Median(Cells - Morphology_Nucleus Width [Âµm])	Median(Cells - Morphology_Nucleus Width [Âµm])
	Median(Cells - Morphology_Nucleus Length [Âµm])	Median(Cells - Morphology_Nucleus Length [Âµm])
	Median(Cells - Morphology_Nucleus Ratio Width to Length)	Median(Cells - Morphology_Nucleus Ratio Width to Length)
	Median(Cells - Morphology_Cell Area [ÂµmÂ²])	Median(Cells - Morphology_Cell Area [ÂµmÂ²])
	Median(Cells - Morphology_Cell Roundness)	Median(Cells - Morphology_Cell Roundness)
	Median(Cells - Morphology_Cell Width [Âµm])	Median(Cells - Morphology_Cell Width [Âµm])
	Median(Cells - Morphology_Cell Length [Âµm])	Median(Cells - Morphology_Cell Length [Âµm])
	Median(Cells - Morphology_Cell Ratio Width to Length)	Median(Cells - Morphology_Cell Ratio Width to Length)
	Median(Cells - Morphology_STAR_Nucleus_HOECHST 33342_2 Symmetry 02)	Median(Cells - Morphology_STAR_Nucleus_HOECHST 33342 Symmetry 02)
	Median(Cells - Morphology_STAR_Nucleus_HOECHST 33342_2 Symmetry 03)	Median(Cells - Morphology_STAR_Nucleus_HOECHST 33342 Symmetry 03)
	Median(Cells - Morphology_STAR_Nucleus_HOECHST 33342_2 Symmetry 04)	Median(Cells - Morphology_STAR_Nucleus_HOECHST 33342 Symmetry 04)
	Median(Cells - Morphology_STAR_Nucleus_HOECHST 33342_2 Symmetry 05)	Median(Cells - Morphology_STAR_Nucleus_HOECHST 33342 Symmetry 05)
	Median(Cells - Morphology_STAR_Nucleus_HOECHST 33342_2 Symmetry 12)	Median(Cells - Morphology_STAR_Nucleus_HOECHST 33342 Symmetry 12)
	Median(Cells - Morphology_STAR_Nucleus_HOECHST 33342_2 Symmetry 13)	Median(Cells - Morphology_STAR_Nucleus_HOECHST 33342 Symmetry 13)
	Median(Cells - Morphology_STAR_Nucleus_HOECHST 33342_2 Symmetry 14)	Median(Cells - Morphology_STAR_Nucleus_HOECHST 33342 Symmetry 14)
	Median(Cells - Morphology_STAR_Nucleus_HOECHST 33342_2 Symmetry 15)	Median(Cells - Morphology_STAR_Nucleus_HOECHST 33342 Symmetry 15)
	Median(Cells - Morphology_STAR_Nucleus_HOECHST 33342_2 Threshold Compactness 30%)	Median(Cells - Morphology_STAR_Nucleus_HOECHST 33342 Threshold Compactness 30%)
	Median(Cells - Morphology_STAR_Nucleus_HOECHST 33342_2 Threshold Compactness 40%)	Median(Cells - Morphology_STAR_Nucleus_HOECHST 33342 Threshold Compactness 40%)
	Median(Cells - Morphology_STAR_Nucleus_HOECHST 33342_2 Threshold Compactness 50%)	Median(Cells - Morphology_STAR_Nucleus_HOECHST 33342 Threshold Compactness 50%)
	Median(Cells - Morphology_STAR_Nucleus_HOECHST 33342_2 Threshold Compactness 60%)	Median(Cells - Morphology_STAR_Nucleus_HOECHST 33342 Threshold Compactness 60%)
	Median(Cells - Morphology_STAR_Nucleus_HOECHST 33342_2 Axial Small Length)	Median(Cells - Morphology_STAR_Nucleus_HOECHST 33342 Axial Small Length)
	Median(Cells - Morphology_STAR_Nucleus_HOECHST 33342_2 Axial Length Ratio)	Median(Cells - Morphology_STAR_Nucleus_HOECHST 33342 Axial Length Ratio)
	Median(Cells - Morphology_STAR_Nucleus_HOECHST 33342_2 Radial Mean)	Median(Cells - Morphology_STAR_Nucleus_HOECHST 33342 Radial Mean)
	Median(Cells - Morphology_STAR_Nucleus_HOECHST 33342_2 Radial Relative Deviation)	Median(Cells - Morphology_STAR_Nucleus_HOECHST 33342 Radial Relative Deviation)
	Median(Cells - Morphology_STAR_Nucleus_HOECHST 33342_2 Profile 1/2)	Median(Cells - Morphology_STAR_Nucleus_HOECHST 33342 Profile 1/2)
	Median(Cells - Morphology_STAR_Nucleus_HOECHST 33342_2 Profile 2/2)	Median(Cells - Morphology_STAR_Nucleus_HOECHST 33342 Profile 2/2)
	Median(Cells - Morphology_STAR_Nucleus_Alexa 488 Symmetry 02)	Median(Cells - Morphology_STAR_Nucleus_Alexa 488 Symmetry 02)
	Median(Cells - Morphology_STAR_Nucleus_Alexa 488 Symmetry 03)	Median(Cells - Morphology_STAR_Nucleus_Alexa 488 Symmetry 03)
	Median(Cells - Morphology_STAR_Nucleus_Alexa 488 Symmetry 04)	Median(Cells - Morphology_STAR_Nucleus_Alexa 488 Symmetry 04)
	Median(Cells - Morphology_STAR_Nucleus_Alexa 488 Symmetry 05)	Median(Cells - Morphology_STAR_Nucleus_Alexa 488 Symmetry 05)
	Median(Cells - Morphology_STAR_Nucleus_Alexa 488 Symmetry 12)	Median(Cells - Morphology_STAR_Nucleus_Alexa 488 Symmetry 12)
	Median(Cells - Morphology_STAR_Nucleus_Alexa 488 Symmetry 13)	Median(Cells - Morphology_STAR_Nucleus_Alexa 488 Symmetry 13)
	Median(Cells - Morphology_STAR_Nucleus_Alexa 488 Symmetry 14)	Median(Cells - Morphology_STAR_Nucleus_Alexa 488 Symmetry 14)
	Median(Cells - Morphology_STAR_Nucleus_Alexa 488 Symmetry 15)	Median(Cells - Morphology_STAR_Nucleus_Alexa 488 Symmetry 15)
	Median(Cells - Morphology_STAR_Nucleus_Alexa 488 Threshold Compactness 30%)	Median(Cells - Morphology_STAR_Nucleus_Alexa 488 Threshold Compactness 30%)
	Median(Cells - Morphology_STAR_Nucleus_Alexa 488 Threshold Compactness 40%)	Median(Cells - Morphology_STAR_Nucleus_Alexa 488 Threshold Compactness 40%)
	Median(Cells - Morphology_STAR_Nucleus_Alexa 488 Threshold Compactness 50%)	Median(Cells - Morphology_STAR_Nucleus_Alexa 488 Threshold Compactness 50%)
	Median(Cells - Morphology_STAR_Nucleus_Alexa 488 Threshold Compactness 60%)	Median(Cells - Morphology_STAR_Nucleus_Alexa 488 Threshold Compactness 60%)
	Median(Cells - Morphology_STAR_Nucleus_Alexa 488 Axial Small Length)	Median(Cells - Morphology_STAR_Nucleus_Alexa 488 Axial Small Length)
	Median(Cells - Morphology_STAR_Nucleus_Alexa 488 Axial Length Ratio)	Median(Cells - Morphology_STAR_Nucleus_Alexa 488 Axial Length Ratio)
	Median(Cells - Morphology_STAR_Nucleus_Alexa 488 Radial Mean)	Median(Cells - Morphology_STAR_Nucleus_Alexa 488 Radial Mean)
	Median(Cells - Morphology_STAR_Nucleus_Alexa 488 Radial Relative Deviation)	Median(Cells - Morphology_STAR_Nucleus_Alexa 488 Radial Relative Deviation)
	Median(Cells - Morphology_STAR_Nucleus_Alexa 488 Profile 1/2)	Median(Cells - Morphology_STAR_Nucleus_Alexa 488 Profile 1/2)
	Median(Cells - Morphology_STAR_Nucleus_Alexa 488 Profile 2/2)	Median(Cells - Morphology_STAR_Nucleus_Alexa 488 Profile 2/2)
	Median(Cells - Morphology_STAR_Cytoplasm_Alexa 488 Symmetry 02)	Median(Cells - Morphology_STAR_Cytoplasm_Alexa 488 Symmetry 02)
	Median(Cells - Morphology_STAR_Cytoplasm_Alexa 488 Symmetry 03)	Median(Cells - Morphology_STAR_Cytoplasm_Alexa 488 Symmetry 03)
	Median(Cells - Morphology_STAR_Cytoplasm_Alexa 488 Symmetry 04)	Median(Cells - Morphology_STAR_Cytoplasm_Alexa 488 Symmetry 04)
	Median(Cells - Morphology_STAR_Cytoplasm_Alexa 488 Symmetry 05)	Median(Cells - Morphology_STAR_Cytoplasm_Alexa 488 Symmetry 05)
	Median(Cells - Morphology_STAR_Cytoplasm_Alexa 488 Symmetry 12)	Median(Cells - Morphology_STAR_Cytoplasm_Alexa 488 Symmetry 12)
	Median(Cells - Morphology_STAR_Cytoplasm_Alexa 488 Symmetry 13)	Median(Cells - Morphology_STAR_Cytoplasm_Alexa 488 Symmetry 13)
	Median(Cells - Morphology_STAR_Cytoplasm_Alexa 488 Symmetry 14)	Median(Cells - Morphology_STAR_Cytoplasm_Alexa 488 Symmetry 14)
	Median(Cells - Morphology_STAR_Cytoplasm_Alexa 488 Symmetry 15)	Median(Cells - Morphology_STAR_Cytoplasm_Alexa 488 Symmetry 15)
	Median(Cells - Morphology_STAR_Cytoplasm_Alexa 488 Threshold Compactness 30%)	Median(Cells - Morphology_STAR_Cytoplasm_Alexa 488 Threshold Compactness 30%)
	Median(Cells - Morphology_STAR_Cytoplasm_Alexa 488 Threshold Compactness 40%)	Median(Cells - Morphology_STAR_Cytoplasm_Alexa 488 Threshold Compactness 40%)
	Median(Cells - Morphology_STAR_Cytoplasm_Alexa 488 Threshold Compactness 50%)	Median(Cells - Morphology_STAR_Cytoplasm_Alexa 488 Threshold Compactness 50%)
	Median(Cells - Morphology_STAR_Cytoplasm_Alexa 488 Threshold Compactness 60%)	Median(Cells - Morphology_STAR_Cytoplasm_Alexa 488 Threshold Compactness 60%)
	Median(Cells - Morphology_STAR_Cytoplasm_Alexa 488 Axial Small Length)	Median(Cells - Morphology_STAR_Cytoplasm_Alexa 488 Axial Small Length)
	Median(Cells - Morphology_STAR_Cytoplasm_Alexa 488 Axial Length Ratio)	Median(Cells - Morphology_STAR_Cytoplasm_Alexa 488 Axial Length Ratio)
	Median(Cells - Morphology_STAR_Cytoplasm_Alexa 488 Radial Mean)	Median(Cells - Morphology_STAR_Cytoplasm_Alexa 488 Radial Mean)
	Median(Cells - Morphology_STAR_Cytoplasm_Alexa 488 Radial Relative Deviation)	Median(Cells - Morphology_STAR_Cytoplasm_Alexa 488 Radial Relative Deviation)
	Median(Cells - Morphology_STAR_Cytoplasm_Alexa 488 Profile 1/2)	Median(Cells - Morphology_STAR_Cytoplasm_Alexa 488 Profile 1/2)
	Median(Cells - Morphology_STAR_Cytoplasm_Alexa 488 Profile 2/2)	Median(Cells - Morphology_STAR_Cytoplasm_Alexa 488 Profile 2/2)
	Median(Cells - Morphology_STAR_Cytoplasm_Alexa 647 Symmetry 02)	Median(Cells - Morphology_STAR_Cytoplasm_Alexa 647 Symmetry 02)
	Median(Cells - Morphology_STAR_Cytoplasm_Alexa 647 Symmetry 03)	Median(Cells - Morphology_STAR_Cytoplasm_Alexa 647 Symmetry 03)
	Median(Cells - Morphology_STAR_Cytoplasm_Alexa 647 Symmetry 04)	Median(Cells - Morphology_STAR_Cytoplasm_Alexa 647 Symmetry 04)
	Median(Cells - Morphology_STAR_Cytoplasm_Alexa 647 Symmetry 05)	Median(Cells - Morphology_STAR_Cytoplasm_Alexa 647 Symmetry 05)
	Median(Cells - Morphology_STAR_Cytoplasm_Alexa 647 Symmetry 12)	Median(Cells - Morphology_STAR_Cytoplasm_Alexa 647 Symmetry 12)
	Median(Cells - Morphology_STAR_Cytoplasm_Alexa 647 Symmetry 13)	Median(Cells - Morphology_STAR_Cytoplasm_Alexa 647 Symmetry 13)
	Median(Cells - Morphology_STAR_Cytoplasm_Alexa 647 Symmetry 14)	Median(Cells - Morphology_STAR_Cytoplasm_Alexa 647 Symmetry 14)
	Median(Cells - Morphology_STAR_Cytoplasm_Alexa 647 Symmetry 15)	Median(Cells - Morphology_STAR_Cytoplasm_Alexa 647 Symmetry 15)
	Median(Cells - Morphology_STAR_Cytoplasm_Alexa 647 Threshold Compactness 30%)	Median(Cells - Morphology_STAR_Cytoplasm_Alexa 647 Threshold Compactness 30%)
	Median(Cells - Morphology_STAR_Cytoplasm_Alexa 647 Threshold Compactness 40%)	Median(Cells - Morphology_STAR_Cytoplasm_Alexa 647 Threshold Compactness 40%)
	Median(Cells - Morphology_STAR_Cytoplasm_Alexa 647 Threshold Compactness 50%)	Median(Cells - Morphology_STAR_Cytoplasm_Alexa 647 Threshold Compactness 50%)
	Median(Cells - Morphology_STAR_Cytoplasm_Alexa 647 Threshold Compactness 60%)	Median(Cells - Morphology_STAR_Cytoplasm_Alexa 647 Threshold Compactness 60%)
	Median(Cells - Morphology_STAR_Cytoplasm_Alexa 647 Axial Small Length)	Median(Cells - Morphology_STAR_Cytoplasm_Alexa 647 Axial Small Length)
	Median(Cells - Morphology_STAR_Cytoplasm_Alexa 647 Axial Length Ratio)	Median(Cells - Morphology_STAR_Cytoplasm_Alexa 647 Axial Length Ratio)
	Median(Cells - Morphology_STAR_Cytoplasm_Alexa 647 Radial Mean)	Median(Cells - Morphology_STAR_Cytoplasm_Alexa 647 Radial Mean)
	Median(Cells - Morphology_STAR_Cytoplasm_Alexa 647 Radial Relative Deviation)	Median(Cells - Morphology_STAR_Cytoplasm_Alexa 647 Radial Relative Deviation)
	Median(Cells - Morphology_STAR_Cytoplasm_Alexa 647 Profile 1/2)	Median(Cells - Morphology_STAR_Cytoplasm_Alexa 647 Profile 1/2)
	Median(Cells - Morphology_STAR_Cytoplasm_Alexa 647 Profile 2/2)	Median(Cells - Morphology_STAR_Cytoplasm_Alexa 647 Profile 2/2)
	Median(Cells - Morphology_STAR_Cytoplasm_HOECHST 33342 Symmetry 02)	Median(Cells - Morphology_STAR_Cytoplasm_Alexa 568 Symmetry 02)
	Median(Cells - Morphology_STAR_Cytoplasm_HOECHST 33342 Symmetry 03)	Median(Cells - Morphology_STAR_Cytoplasm_Alexa 568 Symmetry 03)
	Median(Cells - Morphology_STAR_Cytoplasm_HOECHST 33342 Symmetry 04)	Median(Cells - Morphology_STAR_Cytoplasm_Alexa 568 Symmetry 04)
	Median(Cells - Morphology_STAR_Cytoplasm_HOECHST 33342 Symmetry 05)	Median(Cells - Morphology_STAR_Cytoplasm_Alexa 568 Symmetry 05)
	Median(Cells - Morphology_STAR_Cytoplasm_HOECHST 33342 Symmetry 12)	Median(Cells - Morphology_STAR_Cytoplasm_Alexa 568 Symmetry 12)
	Median(Cells - Morphology_STAR_Cytoplasm_HOECHST 33342 Symmetry 13)	Median(Cells - Morphology_STAR_Cytoplasm_Alexa 568 Symmetry 13)
	Median(Cells - Morphology_STAR_Cytoplasm_HOECHST 33342 Symmetry 14)	Median(Cells - Morphology_STAR_Cytoplasm_Alexa 568 Symmetry 14)
	Median(Cells - Morphology_STAR_Cytoplasm_HOECHST 33342 Symmetry 15)	Median(Cells - Morphology_STAR_Cytoplasm_Alexa 568 Symmetry 15)
	Median(Cells - Morphology_STAR_Cytoplasm_HOECHST 33342 Threshold Compactness 30%)	Median(Cells - Morphology_STAR_Cytoplasm_Alexa 568 Threshold Compactness 30%)
	Median(Cells - Morphology_STAR_Cytoplasm_HOECHST 33342 Threshold Compactness 40%)	Median(Cells - Morphology_STAR_Cytoplasm_Alexa 568 Threshold Compactness 40%)
	Median(Cells - Morphology_STAR_Cytoplasm_HOECHST 33342 Threshold Compactness 50%)	Median(Cells - Morphology_STAR_Cytoplasm_Alexa 568 Threshold Compactness 50%)
	Median(Cells - Morphology_STAR_Cytoplasm_HOECHST 33342 Threshold Compactness 60%)	Median(Cells - Morphology_STAR_Cytoplasm_Alexa 568 Threshold Compactness 60%)
	Median(Cells - Morphology_STAR_Cytoplasm_HOECHST 33342 Axial Small Length)	Median(Cells - Morphology_STAR_Cytoplasm_Alexa 568 Axial Small Length)
	Median(Cells - Morphology_STAR_Cytoplasm_HOECHST 33342 Axial Length Ratio)	Median(Cells - Morphology_STAR_Cytoplasm_Alexa 568 Axial Length Ratio)
	Median(Cells - Morphology_STAR_Cytoplasm_HOECHST 33342 Radial Mean)	Median(Cells - Morphology_STAR_Cytoplasm_Alexa 568 Radial Mean)
	Median(Cells - Morphology_STAR_Cytoplasm_HOECHST 33342 Radial Relative Deviation)	Median(Cells - Morphology_STAR_Cytoplasm_Alexa 568 Radial Relative Deviation)
	Median(Cells - Morphology_STAR_Cytoplasm_HOECHST 33342 Profile 1/2)	Median(Cells - Morphology_STAR_Cytoplasm_Alexa 568 Profile 1/2)
	Median(Cells - Morphology_STAR_Cytoplasm_HOECHST 33342 Profile 2/2)	Median(Cells - Morphology_STAR_Cytoplasm_Alexa 568 Profile 2/2)
	Median(Cells - Morphology_STAR_Cytoplasm_Alexa 488_2 Symmetry 02)	Median(Cells - Intensity_Nucleus_HOECHST 33342 Mean)
	Median(Cells - Morphology_STAR_Cytoplasm_Alexa 488_2 Symmetry 03)	Median(Cells - Intensity_Nucleus_HOECHST 33342 StdDev)
	Median(Cells - Morphology_STAR_Cytoplasm_Alexa 488_2 Symmetry 04)	Median(Cells - Intensity_Nucleus_HOECHST 33342 Median)
	Median(Cells - Morphology_STAR_Cytoplasm_Alexa 488_2 Symmetry 05)	Median(Cells - Intensity_Nucleus_HOECHST 33342 Maximum)
	Median(Cells - Morphology_STAR_Cytoplasm_Alexa 488_2 Symmetry 12)	Median(Cells - Intensity_Nucleus_HOECHST 33342 Minimum)
	Median(Cells - Morphology_STAR_Cytoplasm_Alexa 488_2 Symmetry 13)	Median(Cells - Intensity_Nucleus_HOECHST 33342 Sum)
	Median(Cells - Morphology_STAR_Cytoplasm_Alexa 488_2 Symmetry 14)	Median(Cells - Intensity_Nucleus_HOECHST 33342 CV [%])
	Median(Cells - Morphology_STAR_Cytoplasm_Alexa 488_2 Symmetry 15)	Median(Cells - Intensity_Nucleus_HOECHST 33342 Quantile 75%)
	Median(Cells - Morphology_STAR_Cytoplasm_Alexa 488_2 Threshold Compactness 30%)	Median(Cells - Intensity_Nucleus_HOECHST 33342 Contrast)
	Median(Cells - Morphology_STAR_Cytoplasm_Alexa 488_2 Threshold Compactness 40%)	Median(Cells - Intensity_Nucleus_Alexa 488 Mean)
	Median(Cells - Morphology_STAR_Cytoplasm_Alexa 488_2 Threshold Compactness 50%)	Median(Cells - Intensity_Nucleus_Alexa 488 StdDev)
	Median(Cells - Morphology_STAR_Cytoplasm_Alexa 488_2 Threshold Compactness 60%)	Median(Cells - Intensity_Nucleus_Alexa 488 Median)
	Median(Cells - Morphology_STAR_Cytoplasm_Alexa 488_2 Axial Small Length)	Median(Cells - Intensity_Nucleus_Alexa 488 Maximum)
	Median(Cells - Morphology_STAR_Cytoplasm_Alexa 488_2 Axial Length Ratio)	Median(Cells - Intensity_Nucleus_Alexa 488 Minimum)
	Median(Cells - Morphology_STAR_Cytoplasm_Alexa 488_2 Radial Mean)	Median(Cells - Intensity_Nucleus_Alexa 488 Sum)
	Median(Cells - Morphology_STAR_Cytoplasm_Alexa 488_2 Radial Relative Deviation)	Median(Cells - Intensity_Nucleus_Alexa 488 CV [%])
	Median(Cells - Morphology_STAR_Cytoplasm_Alexa 488_2 Profile 1/2)	Median(Cells - Intensity_Nucleus_Alexa 488 Quantile 75%)
	Median(Cells - Morphology_STAR_Cytoplasm_Alexa 488_2 Profile 2/2)	Median(Cells - Intensity_Nucleus_Alexa 488 Contrast)
	Median(Cells - Morphology_STAR_Cytoplasm_Alexa 568_2 Symmetry 02)	Median(Cells - Intensity_Cytoplasm_Alexa 488 Mean)
	Median(Cells - Morphology_STAR_Cytoplasm_Alexa 568_2 Symmetry 03)	Median(Cells - Intensity_Cytoplasm_Alexa 488 StdDev)
	Median(Cells - Morphology_STAR_Cytoplasm_Alexa 568_2 Symmetry 04)	Median(Cells - Intensity_Cytoplasm_Alexa 488 Median)
	Median(Cells - Morphology_STAR_Cytoplasm_Alexa 568_2 Symmetry 05)	Median(Cells - Intensity_Cytoplasm_Alexa 488 Maximum)
	Median(Cells - Morphology_STAR_Cytoplasm_Alexa 568_2 Symmetry 12)	Median(Cells - Intensity_Cytoplasm_Alexa 488 Minimum)
	Median(Cells - Morphology_STAR_Cytoplasm_Alexa 568_2 Symmetry 13)	Median(Cells - Intensity_Cytoplasm_Alexa 488 Sum)
	Median(Cells - Morphology_STAR_Cytoplasm_Alexa 568_2 Symmetry 14)	Median(Cells - Intensity_Cytoplasm_Alexa 488 CV [%])
	Median(Cells - Morphology_STAR_Cytoplasm_Alexa 568_2 Symmetry 15)	Median(Cells - Intensity_Cytoplasm_Alexa 488 Quantile 75%)
	Median(Cells - Morphology_STAR_Cytoplasm_Alexa 568_2 Threshold Compactness 30%)	Median(Cells - Intensity_Cytoplasm_Alexa 488 Contrast)
	Median(Cells - Morphology_STAR_Cytoplasm_Alexa 568_2 Threshold Compactness 40%)	Median(Cells - Intensity_RingRegion_Alexa 488 Mean)
	Median(Cells - Morphology_STAR_Cytoplasm_Alexa 568_2 Threshold Compactness 50%)	Median(Cells - Intensity_RingRegion_Alexa 488 StdDev)
	Median(Cells - Morphology_STAR_Cytoplasm_Alexa 568_2 Threshold Compactness 60%)	Median(Cells - Intensity_RingRegion_Alexa 488 Median)
	Median(Cells - Morphology_STAR_Cytoplasm_Alexa 568_2 Axial Small Length)	Median(Cells - Intensity_RingRegion_Alexa 488 Maximum)
	Median(Cells - Morphology_STAR_Cytoplasm_Alexa 568_2 Axial Length Ratio)	Median(Cells - Intensity_RingRegion_Alexa 488 Minimum)
	Median(Cells - Morphology_STAR_Cytoplasm_Alexa 568_2 Radial Mean)	Median(Cells - Intensity_RingRegion_Alexa 488 Sum)
	Median(Cells - Morphology_STAR_Cytoplasm_Alexa 568_2 Radial Relative Deviation)	Median(Cells - Intensity_RingRegion_Alexa 488 CV [%])
	Median(Cells - Morphology_STAR_Cytoplasm_Alexa 568_2 Profile 1/2)	Median(Cells - Intensity_RingRegion_Alexa 488 Quantile 75%)
	Median(Cells - Morphology_STAR_Cytoplasm_Alexa 568_2 Profile 2/2)	Median(Cells - Intensity_RingRegion_Alexa 488 Contrast)
	Median(Cells - Morphology_STAR_Cytoplasm_Alexa 647_2 Symmetry 02)	Median(Cells - Intensity_Cytoplasm_Alexa 647 Mean)
	Median(Cells - Morphology_STAR_Cytoplasm_Alexa 647_2 Symmetry 03)	Median(Cells - Intensity_Cytoplasm_Alexa 647 StdDev)
	Median(Cells - Morphology_STAR_Cytoplasm_Alexa 647_2 Symmetry 04)	Median(Cells - Intensity_Cytoplasm_Alexa 647 Median)
	Median(Cells - Morphology_STAR_Cytoplasm_Alexa 647_2 Symmetry 05)	Median(Cells - Intensity_Cytoplasm_Alexa 647 Maximum)
	Median(Cells - Morphology_STAR_Cytoplasm_Alexa 647_2 Symmetry 12)	Median(Cells - Intensity_Cytoplasm_Alexa 647 Minimum)
	Median(Cells - Morphology_STAR_Cytoplasm_Alexa 647_2 Symmetry 13)	Median(Cells - Intensity_Cytoplasm_Alexa 647 Sum)
	Median(Cells - Morphology_STAR_Cytoplasm_Alexa 647_2 Symmetry 14)	Median(Cells - Intensity_Cytoplasm_Alexa 647 CV [%])
	Median(Cells - Morphology_STAR_Cytoplasm_Alexa 647_2 Symmetry 15)	Median(Cells - Intensity_Cytoplasm_Alexa 647 Quantile 75%)
	Median(Cells - Morphology_STAR_Cytoplasm_Alexa 647_2 Threshold Compactness 30%)	Median(Cells - Intensity_Cytoplasm_Alexa 647 Contrast)
	Median(Cells - Morphology_STAR_Cytoplasm_Alexa 647_2 Threshold Compactness 40%)	Median(Cells - Intensity_RingRegion_Alexa 647 Mean)
	Median(Cells - Morphology_STAR_Cytoplasm_Alexa 647_2 Threshold Compactness 50%)	Median(Cells - Intensity_RingRegion_Alexa 647 StdDev)
	Median(Cells - Morphology_STAR_Cytoplasm_Alexa 647_2 Threshold Compactness 60%)	Median(Cells - Intensity_RingRegion_Alexa 647 Median)
	Median(Cells - Morphology_STAR_Cytoplasm_Alexa 647_2 Axial Small Length)	Median(Cells - Intensity_RingRegion_Alexa 647 Maximum)
	Median(Cells - Morphology_STAR_Cytoplasm_Alexa 647_2 Axial Length Ratio)	Median(Cells - Intensity_RingRegion_Alexa 647 Minimum)
	Median(Cells - Morphology_STAR_Cytoplasm_Alexa 647_2 Radial Mean)	Median(Cells - Intensity_RingRegion_Alexa 647 Sum)
	Median(Cells - Morphology_STAR_Cytoplasm_Alexa 647_2 Radial Relative Deviation)	Median(Cells - Intensity_RingRegion_Alexa 647 CV [%])
	Median(Cells - Morphology_STAR_Cytoplasm_Alexa 647_2 Profile 1/2)	Median(Cells - Intensity_RingRegion_Alexa 647 Quantile 75%)
	Median(Cells - Morphology_STAR_Cytoplasm_Alexa 647_2 Profile 2/2)	Median(Cells - Intensity_RingRegion_Alexa 647 Contrast)
	Median(Cells - Intensity_Nucleus_HOECHST 33342_2 Mean)	Median(Cells - Intensity_Cytoplasm_Alexa 568 Mean)
	Median(Cells - Intensity_Nucleus_HOECHST 33342_2 StdDev)	Median(Cells - Intensity_Cytoplasm_Alexa 568 StdDev)
	Median(Cells - Intensity_Nucleus_HOECHST 33342_2 Median)	Median(Cells - Intensity_Cytoplasm_Alexa 568 Median)
	Median(Cells - Intensity_Nucleus_HOECHST 33342_2 Maximum)	Median(Cells - Intensity_Cytoplasm_Alexa 568 Maximum)
	Median(Cells - Intensity_Nucleus_HOECHST 33342_2 Minimum)	Median(Cells - Intensity_Cytoplasm_Alexa 568 Minimum)
	Median(Cells - Intensity_Nucleus_HOECHST 33342_2 Sum)	Median(Cells - Intensity_Cytoplasm_Alexa 568 Sum)
	Median(Cells - Intensity_Nucleus_HOECHST 33342_2 CV [%])	Median(Cells - Intensity_Cytoplasm_Alexa 568 CV [%])
	Median(Cells - Intensity_Nucleus_HOECHST 33342_2 Quantile 75%)	Median(Cells - Intensity_Cytoplasm_Alexa 568 Quantile 75%)
	Median(Cells - Intensity_Nucleus_HOECHST 33342_2 Contrast)	Median(Cells - Intensity_Cytoplasm_Alexa 568 Contrast)
	Median(Cells - Intensity_Nucleus_Alexa 488 Mean)	Median(Cells - Intensity_RingRegion_Alexa 568 Mean)
	Median(Cells - Intensity_Nucleus_Alexa 488 StdDev)	Median(Cells - Intensity_RingRegion_Alexa 568 StdDev)
	Median(Cells - Intensity_Nucleus_Alexa 488 Median)	Median(Cells - Intensity_RingRegion_Alexa 568 Median)
	Median(Cells - Intensity_Nucleus_Alexa 488 Maximum)	Median(Cells - Intensity_RingRegion_Alexa 568 Maximum)
	Median(Cells - Intensity_Nucleus_Alexa 488 Minimum)	Median(Cells - Intensity_RingRegion_Alexa 568 Minimum)
	Median(Cells - Intensity_Nucleus_Alexa 488 Sum)	Median(Cells - Intensity_RingRegion_Alexa 568 Sum)
	Median(Cells - Intensity_Nucleus_Alexa 488 CV [%])	Median(Cells - Intensity_RingRegion_Alexa 568 CV [%])
	Median(Cells - Intensity_Nucleus_Alexa 488 Quantile 75%)	Median(Cells - Intensity_RingRegion_Alexa 568 Quantile 75%)
	Median(Cells - Intensity_Nucleus_Alexa 488 Contrast)	Median(Cells - Intensity_RingRegion_Alexa 568 Contrast)
	Median(Cells - Intensity_Cytoplasm_Alexa 488 Mean)	Median(Cells - Intensity_ MembraneRegion_Alexa 568 Mean)
	Median(Cells - Intensity_Cytoplasm_Alexa 488 StdDev)	Median(Cells - Intensity_ MembraneRegion_Alexa 568 StdDev)
	Median(Cells - Intensity_Cytoplasm_Alexa 488 Median)	Median(Cells - Intensity_ MembraneRegion_Alexa 568 Median)
	Median(Cells - Intensity_Cytoplasm_Alexa 488 Maximum)	Median(Cells - Intensity_ MembraneRegion_Alexa 568 Maximum)
	Median(Cells - Intensity_Cytoplasm_Alexa 488 Minimum)	Median(Cells - Intensity_ MembraneRegion_Alexa 568 Minimum)
	Median(Cells - Intensity_Cytoplasm_Alexa 488 Sum)	Median(Cells - Intensity_ MembraneRegion_Alexa 568 Sum)
	Median(Cells - Intensity_Cytoplasm_Alexa 488 CV [%])	Median(Cells - Intensity_ MembraneRegion_Alexa 568 CV [%])
	Median(Cells - Intensity_Cytoplasm_Alexa 488 Quantile 75%)	Median(Cells - Intensity_ MembraneRegion_Alexa 568 Quantile 75%)
	Median(Cells - Intensity_Cytoplasm_Alexa 488 Contrast)	Median(Cells - Intensity_ MembraneRegion_Alexa 568 Contrast)
	Median(Cells - Intensity_Cytoplasm_Alexa 647 Mean)	Median(Cells - Texture_SER_0_Nucleus_HOECHST 33342 SER Spot 0 px)
	Median(Cells - Intensity_Cytoplasm_Alexa 647 StdDev)	Median(Cells - Texture_SER_0_Nucleus_HOECHST 33342 SER Hole 0 px)
	Median(Cells - Intensity_Cytoplasm_Alexa 647 Median)	Median(Cells - Texture_SER_0_Nucleus_HOECHST 33342 SER Edge 0 px)
	Median(Cells - Intensity_Cytoplasm_Alexa 647 Maximum)	Median(Cells - Texture_SER_0_Nucleus_HOECHST 33342 SER Ridge 0 px)
	Median(Cells - Intensity_Cytoplasm_Alexa 647 Minimum)	Median(Cells - Texture_SER_0_Nucleus_HOECHST 33342 SER Valley 0 px)
	Median(Cells - Intensity_Cytoplasm_Alexa 647 Sum)	Median(Cells - Texture_SER_0_Nucleus_HOECHST 33342 SER Saddle 0 px)
	Median(Cells - Intensity_Cytoplasm_Alexa 647 CV [%])	Median(Cells - Texture_SER_0_Nucleus_HOECHST 33342 SER Bright 0 px)
	Median(Cells - Intensity_Cytoplasm_Alexa 647 Quantile 75%)	Median(Cells - Texture_SER_0_Nucleus_HOECHST 33342 SER Dark 0 px)
	Median(Cells - Intensity_Cytoplasm_Alexa 647 Contrast)	Median(Cells - Texture_SER_1_Nucleus_HOECHST 33342 SER Spot 1 px)
	Median(Cells - Intensity_RingRegion_Alexa 647 Mean)	Median(Cells - Texture_SER_1_Nucleus_HOECHST 33342 SER Hole 1 px)
	Median(Cells - Intensity_RingRegion_Alexa 647 StdDev)	Median(Cells - Texture_SER_1_Nucleus_HOECHST 33342 SER Edge 1 px)
	Median(Cells - Intensity_RingRegion_Alexa 647 Median)	Median(Cells - Texture_SER_1_Nucleus_HOECHST 33342 SER Ridge 1 px)
	Median(Cells - Intensity_RingRegion_Alexa 647 Maximum)	Median(Cells - Texture_SER_1_Nucleus_HOECHST 33342 SER Valley 1 px)
	Median(Cells - Intensity_RingRegion_Alexa 647 Minimum)	Median(Cells - Texture_SER_1_Nucleus_HOECHST 33342 SER Saddle 1 px)
	Median(Cells - Intensity_RingRegion_Alexa 647 Sum)	Median(Cells - Texture_SER_1_Nucleus_HOECHST 33342 SER Bright 1 px)
	Median(Cells - Intensity_RingRegion_Alexa 647 CV [%])	Median(Cells - Texture_SER_1_Nucleus_HOECHST 33342 SER Dark 1 px)
	Median(Cells - Intensity_RingRegion_Alexa 647 Quantile 75%)	Median(Cells - Texture_SER_2_Nucleus_HOECHST 33342 SER Spot 2 px)
	Median(Cells - Intensity_RingRegion_Alexa 647 Contrast)	Median(Cells - Texture_SER_2_Nucleus_HOECHST 33342 SER Hole 2 px)
	Median(Cells - Intensity_Cytoplasm_HOECHST 33342 Mean)	Median(Cells - Texture_SER_2_Nucleus_HOECHST 33342 SER Edge 2 px)
	Median(Cells - Intensity_Cytoplasm_HOECHST 33342 StdDev)	Median(Cells - Texture_SER_2_Nucleus_HOECHST 33342 SER Ridge 2 px)
	Median(Cells - Intensity_Cytoplasm_HOECHST 33342 Median)	Median(Cells - Texture_SER_2_Nucleus_HOECHST 33342 SER Valley 2 px)
	Median(Cells - Intensity_Cytoplasm_HOECHST 33342 Maximum)	Median(Cells - Texture_SER_2_Nucleus_HOECHST 33342 SER Saddle 2 px)
	Median(Cells - Intensity_Cytoplasm_HOECHST 33342 Minimum)	Median(Cells - Texture_SER_2_Nucleus_HOECHST 33342 SER Bright 2 px)
	Median(Cells - Intensity_Cytoplasm_HOECHST 33342 Sum)	Median(Cells - Texture_SER_2_Nucleus_HOECHST 33342 SER Dark 2 px)
	Median(Cells - Intensity_Cytoplasm_HOECHST 33342 CV [%])	Median(Cells - Texture_Haralick_1_Nucleus_HOECHST 33342 Haralick Correlation 1 px)
	Median(Cells - Intensity_Cytoplasm_HOECHST 33342 Quantile 75%)	Median(Cells - Texture_Haralick_1_Nucleus_HOECHST 33342 Haralick Contrast 1 px)
	Median(Cells - Intensity_Cytoplasm_HOECHST 33342 Contrast)	Median(Cells - Texture_Haralick_1_Nucleus_HOECHST 33342 Haralick Sum Variance 1 px)
	Median(Cells - Intensity_RingRegion_HOECHST 33342 Mean)	Median(Cells - Texture_Haralick_1_Nucleus_HOECHST 33342 Haralick Homogeneity 1 px)
	Median(Cells - Intensity_RingRegion_HOECHST 33342 StdDev)	Median(Cells - Texture_Haralick_2_Nucleus_HOECHST 33342 Haralick Correlation 2 px)
	Median(Cells - Intensity_RingRegion_HOECHST 33342 Median)	Median(Cells - Texture_Haralick_2_Nucleus_HOECHST 33342 Haralick Contrast 2 px)
	Median(Cells - Intensity_RingRegion_HOECHST 33342 Maximum)	Median(Cells - Texture_Haralick_2_Nucleus_HOECHST 33342 Haralick Sum Variance 2 px)
	Median(Cells - Intensity_RingRegion_HOECHST 33342 Minimum)	Median(Cells - Texture_Haralick_2_Nucleus_HOECHST 33342 Haralick Homogeneity 2 px)
	Median(Cells - Intensity_RingRegion_HOECHST 33342 Sum)	Median(Cells - Texture_Haralick_3_Nucleus_HOECHST 33342 Haralick Correlation 3 px)
	Median(Cells - Intensity_RingRegion_HOECHST 33342 CV [%])	Median(Cells - Texture_Haralick_3_Nucleus_HOECHST 33342 Haralick Contrast 3 px)
	Median(Cells - Intensity_RingRegion_HOECHST 33342 Quantile 75%)	Median(Cells - Texture_Haralick_3_Nucleus_HOECHST 33342 Haralick Sum Variance 3 px)
	Median(Cells - Intensity_RingRegion_HOECHST 33342 Contrast)	Median(Cells - Texture_Haralick_3_Nucleus_HOECHST 33342 Haralick Homogeneity 3 px)
	Median(Cells - Intensity_MembraneRegion_HOECHST 33342 Mean)	Median(Cells - Texture_Gabor_Nucleus_HOECHST 33342 Gabor Min 2 px w2)
	Median(Cells - Intensity_MembraneRegion_HOECHST 33342 StdDev)	Median(Cells - Texture_Gabor_Nucleus_HOECHST 33342 Gabor Max 2 px w2)
	Median(Cells - Intensity_MembraneRegion_HOECHST 33342 Median)	Median(Cells - Texture_SER_0_Nucleus_Alexa 488 SER Spot 0 px)
	Median(Cells - Intensity_MembraneRegion_HOECHST 33342 Maximum)	Median(Cells - Texture_SER_0_Nucleus_Alexa 488 SER Hole 0 px)
	Median(Cells - Intensity_MembraneRegion_HOECHST 33342 Minimum)	Median(Cells - Texture_SER_0_Nucleus_Alexa 488 SER Edge 0 px)
	Median(Cells - Intensity_MembraneRegion_HOECHST 33342 Sum)	Median(Cells - Texture_SER_0_Nucleus_Alexa 488 SER Ridge 0 px)
	Median(Cells - Intensity_MembraneRegion_HOECHST 33342 CV [%])	Median(Cells - Texture_SER_0_Nucleus_Alexa 488 SER Valley 0 px)
	Median(Cells - Intensity_MembraneRegion_HOECHST 33342 Quantile 75%)	Median(Cells - Texture_SER_0_Nucleus_Alexa 488 SER Saddle 0 px)
	Median(Cells - Intensity_MembraneRegion_HOECHST 33342 Contrast)	Median(Cells - Texture_SER_0_Nucleus_Alexa 488 SER Bright 0 px)
	Median(Cells - Intensity_Cytoplasm_Alexa 488_2 Mean)	Median(Cells - Texture_SER_0_Nucleus_Alexa 488 SER Dark 0 px)
	Median(Cells - Intensity_Cytoplasm_Alexa 488_2 StdDev)	Median(Cells - Texture_SER_1_Nucleus_Alexa 488 SER Spot 1 px)
	Median(Cells - Intensity_Cytoplasm_Alexa 488_2 Median)	Median(Cells - Texture_SER_1_Nucleus_Alexa 488 SER Hole 1 px)
	Median(Cells - Intensity_Cytoplasm_Alexa 488_2 Maximum)	Median(Cells - Texture_SER_1_Nucleus_Alexa 488 SER Edge 1 px)
	Median(Cells - Intensity_Cytoplasm_Alexa 488_2 Minimum)	Median(Cells - Texture_SER_1_Nucleus_Alexa 488 SER Ridge 1 px)
	Median(Cells - Intensity_Cytoplasm_Alexa 488_2 Sum)	Median(Cells - Texture_SER_1_Nucleus_Alexa 488 SER Valley 1 px)
	Median(Cells - Intensity_Cytoplasm_Alexa 488_2 CV [%])	Median(Cells - Texture_SER_1_Nucleus_Alexa 488 SER Saddle 1 px)
	Median(Cells - Intensity_Cytoplasm_Alexa 488_2 Quantile 75%)	Median(Cells - Texture_SER_1_Nucleus_Alexa 488 SER Bright 1 px)
	Median(Cells - Intensity_Cytoplasm_Alexa 488_2 Contrast)	Median(Cells - Texture_SER_1_Nucleus_Alexa 488 SER Dark 1 px)
	Median(Cells - Intensity_RingRegion_Alexa 488_2 Mean)	Median(Cells - Texture_SER_2_Nucleus_Alexa 488 SER Spot 2 px)
	Median(Cells - Intensity_RingRegion_Alexa 488_2 StdDev)	Median(Cells - Texture_SER_2_Nucleus_Alexa 488 SER Hole 2 px)
	Median(Cells - Intensity_RingRegion_Alexa 488_2 Median)	Median(Cells - Texture_SER_2_Nucleus_Alexa 488 SER Edge 2 px)
	Median(Cells - Intensity_RingRegion_Alexa 488_2 Maximum)	Median(Cells - Texture_SER_2_Nucleus_Alexa 488 SER Ridge 2 px)
	Median(Cells - Intensity_RingRegion_Alexa 488_2 Minimum)	Median(Cells - Texture_SER_2_Nucleus_Alexa 488 SER Valley 2 px)
	Median(Cells - Intensity_RingRegion_Alexa 488_2 Sum)	Median(Cells - Texture_SER_2_Nucleus_Alexa 488 SER Saddle 2 px)
	Median(Cells - Intensity_RingRegion_Alexa 488_2 CV [%])	Median(Cells - Texture_SER_2_Nucleus_Alexa 488 SER Bright 2 px)
	Median(Cells - Intensity_RingRegion_Alexa 488_2 Quantile 75%)	Median(Cells - Texture_SER_2_Nucleus_Alexa 488 SER Dark 2 px)
	Median(Cells - Intensity_RingRegion_Alexa 488_2 Contrast)	Median(Cells - Texture_Haralick_1_Nucleus_Alexa 488 Haralick Correlation 1 px)
	Median(Cells - Intensity_MembraneRegion_Alexa 488_2 Mean)	Median(Cells - Texture_Haralick_1_Nucleus_Alexa 488 Haralick Contrast 1 px)
	Median(Cells - Intensity_MembraneRegion_Alexa 488_2 StdDev)	Median(Cells - Texture_Haralick_1_Nucleus_Alexa 488 Haralick Sum Variance 1 px)
	Median(Cells - Intensity_MembraneRegion_Alexa 488_2 Median)	Median(Cells - Texture_Haralick_1_Nucleus_Alexa 488 Haralick Homogeneity 1 px)
	Median(Cells - Intensity_MembraneRegion_Alexa 488_2 Maximum)	Median(Cells - Texture_Haralick_2_Nucleus_Alexa 488 Haralick Correlation 2 px)
	Median(Cells - Intensity_MembraneRegion_Alexa 488_2 Minimum)	Median(Cells - Texture_Haralick_2_Nucleus_Alexa 488 Haralick Contrast 2 px)
	Median(Cells - Intensity_MembraneRegion_Alexa 488_2 Sum)	Median(Cells - Texture_Haralick_2_Nucleus_Alexa 488 Haralick Sum Variance 2 px)
	Median(Cells - Intensity_MembraneRegion_Alexa 488_2 CV [%])	Median(Cells - Texture_Haralick_2_Nucleus_Alexa 488 Haralick Homogeneity 2 px)
	Median(Cells - Intensity_MembraneRegion_Alexa 488_2 Quantile 75%)	Median(Cells - Texture_Haralick_3_Nucleus_Alexa 488 Haralick Correlation 3 px)
	Median(Cells - Intensity_MembraneRegion_Alexa 488_2 Contrast)	Median(Cells - Texture_Haralick_3_Nucleus_Alexa 488 Haralick Contrast 3 px)
	Median(Cells - Intensity_Cytoplasm_Alexa 568_2 Mean)	Median(Cells - Texture_Haralick_3_Nucleus_Alexa 488 Haralick Sum Variance 3 px)
	Median(Cells - Intensity_Cytoplasm_Alexa 568_2 StdDev)	Median(Cells - Texture_Haralick_3_Nucleus_Alexa 488 Haralick Homogeneity 3 px)
	Median(Cells - Intensity_Cytoplasm_Alexa 568_2 Median)	Median(Cells - Texture_Gabor_Nucleus_Alexa 488 Gabor Min 2 px w2)
	Median(Cells - Intensity_Cytoplasm_Alexa 568_2 Maximum)	Median(Cells - Texture_Gabor_Nucleus_Alexa 488 Gabor Max 2 px w2)
	Median(Cells - Intensity_Cytoplasm_Alexa 568_2 Minimum)	Median(Cells - Texture_SER_0_Cytoplasm_Alexa 488 SER Spot 0 px)
	Median(Cells - Intensity_Cytoplasm_Alexa 568_2 Sum)	Median(Cells - Texture_SER_0_Cytoplasm_Alexa 488 SER Hole 0 px)
	Median(Cells - Intensity_Cytoplasm_Alexa 568_2 CV [%])	Median(Cells - Texture_SER_0_Cytoplasm_Alexa 488 SER Edge 0 px)
	Median(Cells - Intensity_Cytoplasm_Alexa 568_2 Quantile 75%)	Median(Cells - Texture_SER_0_Cytoplasm_Alexa 488 SER Ridge 0 px)
	Median(Cells - Intensity_Cytoplasm_Alexa 568_2 Contrast)	Median(Cells - Texture_SER_0_Cytoplasm_Alexa 488 SER Valley 0 px)
	Median(Cells - Intensity_RingRegion_Alexa 568_2 Mean)	Median(Cells - Texture_SER_0_Cytoplasm_Alexa 488 SER Saddle 0 px)
	Median(Cells - Intensity_RingRegion_Alexa 568_2 StdDev)	Median(Cells - Texture_SER_0_Cytoplasm_Alexa 488 SER Bright 0 px)
	Median(Cells - Intensity_RingRegion_Alexa 568_2 Median)	Median(Cells - Texture_SER_0_Cytoplasm_Alexa 488 SER Dark 0 px)
	Median(Cells - Intensity_RingRegion_Alexa 568_2 Maximum)	Median(Cells - Texture_SER_1_Cytoplasm_Alexa 488 SER Spot 1 px)
	Median(Cells - Intensity_RingRegion_Alexa 568_2 Minimum)	Median(Cells - Texture_SER_1_Cytoplasm_Alexa 488 SER Hole 1 px)
	Median(Cells - Intensity_RingRegion_Alexa 568_2 Sum)	Median(Cells - Texture_SER_1_Cytoplasm_Alexa 488 SER Edge 1 px)
	Median(Cells - Intensity_RingRegion_Alexa 568_2 CV [%])	Median(Cells - Texture_SER_1_Cytoplasm_Alexa 488 SER Ridge 1 px)
	Median(Cells - Intensity_RingRegion_Alexa 568_2 Quantile 75%)	Median(Cells - Texture_SER_1_Cytoplasm_Alexa 488 SER Valley 1 px)
	Median(Cells - Intensity_RingRegion_Alexa 568_2 Contrast)	Median(Cells - Texture_SER_1_Cytoplasm_Alexa 488 SER Saddle 1 px)
	Median(Cells - Intensity_Cytoplasm_Alexa 647_2 Mean)	Median(Cells - Texture_SER_1_Cytoplasm_Alexa 488 SER Bright 1 px)
	Median(Cells - Intensity_Cytoplasm_Alexa 647_2 StdDev)	Median(Cells - Texture_SER_1_Cytoplasm_Alexa 488 SER Dark 1 px)
	Median(Cells - Intensity_Cytoplasm_Alexa 647_2 Median)	Median(Cells - Texture_SER_2_Cytoplasm_Alexa 488 SER Spot 2 px)
	Median(Cells - Intensity_Cytoplasm_Alexa 647_2 Maximum)	Median(Cells - Texture_SER_2_Cytoplasm_Alexa 488 SER Hole 2 px)
	Median(Cells - Intensity_Cytoplasm_Alexa 647_2 Minimum)	Median(Cells - Texture_SER_2_Cytoplasm_Alexa 488 SER Edge 2 px)
	Median(Cells - Intensity_Cytoplasm_Alexa 647_2 Sum)	Median(Cells - Texture_SER_2_Cytoplasm_Alexa 488 SER Ridge 2 px)
	Median(Cells - Intensity_Cytoplasm_Alexa 647_2 CV [%])	Median(Cells - Texture_SER_2_Cytoplasm_Alexa 488 SER Valley 2 px)
	Median(Cells - Intensity_Cytoplasm_Alexa 647_2 Quantile 75%)	Median(Cells - Texture_SER_2_Cytoplasm_Alexa 488 SER Saddle 2 px)
	Median(Cells - Intensity_Cytoplasm_Alexa 647_2 Contrast)	Median(Cells - Texture_SER_2_Cytoplasm_Alexa 488 SER Bright 2 px)
	Median(Cells - Intensity_RingRegion_Alexa 647_2 Mean)	Median(Cells - Texture_SER_2_Cytoplasm_Alexa 488 SER Dark 2 px)
	Median(Cells - Intensity_RingRegion_Alexa 647_2 StdDev)	Median(Cells - Texture_Haralick_1_Cytoplasm_Alexa 488 Haralick Correlation 1 px)
	Median(Cells - Intensity_RingRegion_Alexa 647_2 Median)	Median(Cells - Texture_Haralick_1_Cytoplasm_Alexa 488 Haralick Contrast 1 px)
	Median(Cells - Intensity_RingRegion_Alexa 647_2 Maximum)	Median(Cells - Texture_Haralick_1_Cytoplasm_Alexa 488 Haralick Sum Variance 1 px)
	Median(Cells - Intensity_RingRegion_Alexa 647_2 Minimum)	Median(Cells - Texture_Haralick_1_Cytoplasm_Alexa 488 Haralick Homogeneity 1 px)
	Median(Cells - Intensity_RingRegion_Alexa 647_2 Sum)	Median(Cells - Texture_Haralick_2_Cytoplasm_Alexa 488 Haralick Correlation 2 px)
	Median(Cells - Intensity_RingRegion_Alexa 647_2 CV [%])	Median(Cells - Texture_Haralick_2_Cytoplasm_Alexa 488 Haralick Contrast 2 px)
	Median(Cells - Intensity_RingRegion_Alexa 647_2 Quantile 75%)	Median(Cells - Texture_Haralick_2_Cytoplasm_Alexa 488 Haralick Sum Variance 2 px)
	Median(Cells - Intensity_RingRegion_Alexa 647_2 Contrast)	Median(Cells - Texture_Haralick_2_Cytoplasm_Alexa 488 Haralick Homogeneity 2 px)
	Median(Cells - Texture_SER_0_Nucleus_HOECHST 33342_2 SER Spot 0 px)	Median(Cells - Texture_Haralick_3_Cytoplasm_Alexa 488 Haralick Correlation 3 px)
	Median(Cells - Texture_SER_0_Nucleus_HOECHST 33342_2 SER Hole 0 px)	Median(Cells - Texture_Haralick_3_Cytoplasm_Alexa 488 Haralick Contrast 3 px)
	Median(Cells - Texture_SER_0_Nucleus_HOECHST 33342_2 SER Edge 0 px)	Median(Cells - Texture_Haralick_3_Cytoplasm_Alexa 488 Haralick Sum Variance 3 px)
	Median(Cells - Texture_SER_0_Nucleus_HOECHST 33342_2 SER Ridge 0 px)	Median(Cells - Texture_Haralick_3_Cytoplasm_Alexa 488 Haralick Homogeneity 3 px)
	Median(Cells - Texture_SER_0_Nucleus_HOECHST 33342_2 SER Valley 0 px)	Median(Cells - Texture_Gabor_Cytoplasm_Alexa 488 Gabor Min 2 px w2)
	Median(Cells - Texture_SER_0_Nucleus_HOECHST 33342_2 SER Saddle 0 px)	Median(Cells - Texture_Gabor_Cytoplasm_Alexa 488 Gabor Max 2 px w2)
	Median(Cells - Texture_SER_0_Nucleus_HOECHST 33342_2 SER Bright 0 px)	Median(Cells - Texture_SER_0_RingRegion_Alexa 488 SER Spot 0 px)
	Median(Cells - Texture_SER_0_Nucleus_HOECHST 33342_2 SER Dark 0 px)	Median(Cells - Texture_SER_0_RingRegion_Alexa 488 SER Hole 0 px)
	Median(Cells - Texture_SER_1_Nucleus_HOECHST 33342_2 SER Spot 1 px)	Median(Cells - Texture_SER_0_RingRegion_Alexa 488 SER Edge 0 px)
	Median(Cells - Texture_SER_1_Nucleus_HOECHST 33342_2 SER Hole 1 px)	Median(Cells - Texture_SER_0_RingRegion_Alexa 488 SER Ridge 0 px)
	Median(Cells - Texture_SER_1_Nucleus_HOECHST 33342_2 SER Edge 1 px)	Median(Cells - Texture_SER_0_RingRegion_Alexa 488 SER Valley 0 px)
	Median(Cells - Texture_SER_1_Nucleus_HOECHST 33342_2 SER Ridge 1 px)	Median(Cells - Texture_SER_0_RingRegion_Alexa 488 SER Saddle 0 px)
	Median(Cells - Texture_SER_1_Nucleus_HOECHST 33342_2 SER Valley 1 px)	Median(Cells - Texture_SER_0_RingRegion_Alexa 488 SER Bright 0 px)
	Median(Cells - Texture_SER_1_Nucleus_HOECHST 33342_2 SER Saddle 1 px)	Median(Cells - Texture_SER_0_RingRegion_Alexa 488 SER Dark 0 px)
	Median(Cells - Texture_SER_1_Nucleus_HOECHST 33342_2 SER Bright 1 px)	Median(Cells - Texture_SER_1_RingRegion_Alexa 488 SER Spot 1 px)
	Median(Cells - Texture_SER_1_Nucleus_HOECHST 33342_2 SER Dark 1 px)	Median(Cells - Texture_SER_1_RingRegion_Alexa 488 SER Hole 1 px)
	Median(Cells - Texture_SER_2_Nucleus_HOECHST 33342_2 SER Spot 2 px)	Median(Cells - Texture_SER_1_RingRegion_Alexa 488 SER Edge 1 px)
	Median(Cells - Texture_SER_2_Nucleus_HOECHST 33342_2 SER Hole 2 px)	Median(Cells - Texture_SER_1_RingRegion_Alexa 488 SER Ridge 1 px)
	Median(Cells - Texture_SER_2_Nucleus_HOECHST 33342_2 SER Edge 2 px)	Median(Cells - Texture_SER_1_RingRegion_Alexa 488 SER Valley 1 px)
	Median(Cells - Texture_SER_2_Nucleus_HOECHST 33342_2 SER Ridge 2 px)	Median(Cells - Texture_SER_1_RingRegion_Alexa 488 SER Saddle 1 px)
	Median(Cells - Texture_SER_2_Nucleus_HOECHST 33342_2 SER Valley 2 px)	Median(Cells - Texture_SER_1_RingRegion_Alexa 488 SER Bright 1 px)
	Median(Cells - Texture_SER_2_Nucleus_HOECHST 33342_2 SER Saddle 2 px)	Median(Cells - Texture_SER_1_RingRegion_Alexa 488 SER Dark 1 px)
	Median(Cells - Texture_SER_2_Nucleus_HOECHST 33342_2 SER Bright 2 px)	Median(Cells - Texture_SER_2_RingRegion_Alexa 488 SER Spot 2 px)
	Median(Cells - Texture_SER_2_Nucleus_HOECHST 33342_2 SER Dark 2 px)	Median(Cells - Texture_SER_2_RingRegion_Alexa 488 SER Hole 2 px)
	Median(Cells - Texture_Haralick_1_Nucleus_HOECHST 33342_2 Haralick Correlation 1 px)	Median(Cells - Texture_SER_2_RingRegion_Alexa 488 SER Edge 2 px)
	Median(Cells - Texture_Haralick_1_Nucleus_HOECHST 33342_2 Haralick Contrast 1 px)	Median(Cells - Texture_SER_2_RingRegion_Alexa 488 SER Ridge 2 px)
	Median(Cells - Texture_Haralick_1_Nucleus_HOECHST 33342_2 Haralick Sum Variance 1 px)	Median(Cells - Texture_SER_2_RingRegion_Alexa 488 SER Valley 2 px)
	Median(Cells - Texture_Haralick_1_Nucleus_HOECHST 33342_2 Haralick Homogeneity 1 px)	Median(Cells - Texture_SER_2_RingRegion_Alexa 488 SER Saddle 2 px)
	Median(Cells - Texture_Haralick_2_Nucleus_HOECHST 33342_2 Haralick Correlation 2 px)	Median(Cells - Texture_SER_2_RingRegion_Alexa 488 SER Bright 2 px)
	Median(Cells - Texture_Haralick_2_Nucleus_HOECHST 33342_2 Haralick Contrast 2 px)	Median(Cells - Texture_SER_2_RingRegion_Alexa 488 SER Dark 2 px)
	Median(Cells - Texture_Haralick_2_Nucleus_HOECHST 33342_2 Haralick Sum Variance 2 px)	Median(Cells - Texture_Haralick_1_RingRegion_Alexa 488 Haralick Correlation 1 px)
	Median(Cells - Texture_Haralick_2_Nucleus_HOECHST 33342_2 Haralick Homogeneity 2 px)	Median(Cells - Texture_Haralick_1_RingRegion_Alexa 488 Haralick Contrast 1 px)
	Median(Cells - Texture_Haralick_3_Nucleus_HOECHST 33342_2 Haralick Correlation 3 px)	Median(Cells - Texture_Haralick_1_RingRegion_Alexa 488 Haralick Sum Variance 1 px)
	Median(Cells - Texture_Haralick_3_Nucleus_HOECHST 33342_2 Haralick Contrast 3 px)	Median(Cells - Texture_Haralick_1_RingRegion_Alexa 488 Haralick Homogeneity 1 px)
	Median(Cells - Texture_Haralick_3_Nucleus_HOECHST 33342_2 Haralick Sum Variance 3 px)	Median(Cells - Texture_Haralick_2_RingRegion_Alexa 488 Haralick Correlation 2 px)
	Median(Cells - Texture_Haralick_3_Nucleus_HOECHST 33342_2 Haralick Homogeneity 3 px)	Median(Cells - Texture_Haralick_2_RingRegion_Alexa 488 Haralick Contrast 2 px)
	Median(Cells - Texture_Gabor_Nucleus_HOECHST 33342_2 Gabor Min 2 px w2)	Median(Cells - Texture_Haralick_2_RingRegion_Alexa 488 Haralick Sum Variance 2 px)
	Median(Cells - Texture_Gabor_Nucleus_HOECHST 33342_2 Gabor Max 2 px w2)	Median(Cells - Texture_Haralick_2_RingRegion_Alexa 488 Haralick Homogeneity 2 px)
	Median(Cells - Texture_SER_0_Nucleus_Alexa 488 SER Spot 0 px)	Median(Cells - Texture_Haralick_2_RingRegion_Alexa 488 Haralick Correlation 3 px)
	Median(Cells - Texture_SER_0_Nucleus_Alexa 488 SER Hole 0 px)	Median(Cells - Texture_Haralick_2_RingRegion_Alexa 488 Haralick Contrast 3 px)
	Median(Cells - Texture_SER_0_Nucleus_Alexa 488 SER Edge 0 px)	Median(Cells - Texture_Haralick_2_RingRegion_Alexa 488 Haralick Sum Variance 3 px)
	Median(Cells - Texture_SER_0_Nucleus_Alexa 488 SER Ridge 0 px)	Median(Cells - Texture_Haralick_2_RingRegion_Alexa 488 Haralick Homogeneity 3 px)
	Median(Cells - Texture_SER_0_Nucleus_Alexa 488 SER Valley 0 px)	Median(Cells - Texture_Gabor_RingRegion_Alexa 488 Gabor Min 2 px w2)
	Median(Cells - Texture_SER_0_Nucleus_Alexa 488 SER Saddle 0 px)	Median(Cells - Texture_Gabor_RingRegion_Alexa 488 Gabor Max 2 px w2)
	Median(Cells - Texture_SER_0_Nucleus_Alexa 488 SER Bright 0 px)	Median(Cells - Texture_SER_0_Cytoplasm_Alexa 647 SER Spot 0 px)
	Median(Cells - Texture_SER_0_Nucleus_Alexa 488 SER Dark 0 px)	Median(Cells - Texture_SER_0_Cytoplasm_Alexa 647 SER Hole 0 px)
	Median(Cells - Texture_SER_1_Nucleus_Alexa 488 SER Spot 1 px)	Median(Cells - Texture_SER_0_Cytoplasm_Alexa 647 SER Edge 0 px)
	Median(Cells - Texture_SER_1_Nucleus_Alexa 488 SER Hole 1 px)	Median(Cells - Texture_SER_0_Cytoplasm_Alexa 647 SER Ridge 0 px)
	Median(Cells - Texture_SER_1_Nucleus_Alexa 488 SER Edge 1 px)	Median(Cells - Texture_SER_0_Cytoplasm_Alexa 647 SER Valley 0 px)
	Median(Cells - Texture_SER_1_Nucleus_Alexa 488 SER Ridge 1 px)	Median(Cells - Texture_SER_0_Cytoplasm_Alexa 647 SER Saddle 0 px)
	Median(Cells - Texture_SER_1_Nucleus_Alexa 488 SER Valley 1 px)	Median(Cells - Texture_SER_0_Cytoplasm_Alexa 647 SER Bright 0 px)
	Median(Cells - Texture_SER_1_Nucleus_Alexa 488 SER Saddle 1 px)	Median(Cells - Texture_SER_0_Cytoplasm_Alexa 647 SER Dark 0 px)
	Median(Cells - Texture_SER_1_Nucleus_Alexa 488 SER Bright 1 px)	Median(Cells - Texture_SER_1_Cytoplasm_Alexa 647 SER Spot 1 px)
	Median(Cells - Texture_SER_1_Nucleus_Alexa 488 SER Dark 1 px)	Median(Cells - Texture_SER_1_Cytoplasm_Alexa 647 SER Hole 1 px)
	Median(Cells - Texture_SER_2_Nucleus_Alexa 488 SER Spot 2 px)	Median(Cells - Texture_SER_1_Cytoplasm_Alexa 647 SER Edge 1 px)
	Median(Cells - Texture_SER_2_Nucleus_Alexa 488 SER Hole 2 px)	Median(Cells - Texture_SER_1_Cytoplasm_Alexa 647 SER Ridge 1 px)
	Median(Cells - Texture_SER_2_Nucleus_Alexa 488 SER Edge 2 px)	Median(Cells - Texture_SER_1_Cytoplasm_Alexa 647 SER Valley 1 px)
	Median(Cells - Texture_SER_2_Nucleus_Alexa 488 SER Ridge 2 px)	Median(Cells - Texture_SER_1_Cytoplasm_Alexa 647 SER Saddle 1 px)
	Median(Cells - Texture_SER_2_Nucleus_Alexa 488 SER Valley 2 px)	Median(Cells - Texture_SER_1_Cytoplasm_Alexa 647 SER Bright 1 px)
	Median(Cells - Texture_SER_2_Nucleus_Alexa 488 SER Saddle 2 px)	Median(Cells - Texture_SER_1_Cytoplasm_Alexa 647 SER Dark 1 px)
	Median(Cells - Texture_SER_2_Nucleus_Alexa 488 SER Bright 2 px)	Median(Cells - Texture_SER_2_Cytoplasm_Alexa 647 SER Spot 2 px)
	Median(Cells - Texture_SER_2_Nucleus_Alexa 488 SER Dark 2 px)	Median(Cells - Texture_SER_2_Cytoplasm_Alexa 647 SER Hole 2 px)
	Median(Cells - Texture_Haralick_1_Nucleus_Alexa 488 Haralick Correlation 1 px)	Median(Cells - Texture_SER_2_Cytoplasm_Alexa 647 SER Edge 2 px)
	Median(Cells - Texture_Haralick_1_Nucleus_Alexa 488 Haralick Contrast 1 px)	Median(Cells - Texture_SER_2_Cytoplasm_Alexa 647 SER Ridge 2 px)
	Median(Cells - Texture_Haralick_1_Nucleus_Alexa 488 Haralick Sum Variance 1 px)	Median(Cells - Texture_SER_2_Cytoplasm_Alexa 647 SER Valley 2 px)
	Median(Cells - Texture_Haralick_1_Nucleus_Alexa 488 Haralick Homogeneity 1 px)	Median(Cells - Texture_SER_2_Cytoplasm_Alexa 647 SER Saddle 2 px)
	Median(Cells - Texture_Haralick_2_Nucleus_Alexa 488 Haralick Correlation 2 px)	Median(Cells - Texture_SER_2_Cytoplasm_Alexa 647 SER Bright 2 px)
	Median(Cells - Texture_Haralick_2_Nucleus_Alexa 488 Haralick Contrast 2 px)	Median(Cells - Texture_SER_2_Cytoplasm_Alexa 647 SER Dark 2 px)
	Median(Cells - Texture_Haralick_2_Nucleus_Alexa 488 Haralick Sum Variance 2 px)	Median(Cells - Texture_Haralick_1_Cytoplasm_Alexa 647 Haralick Correlation 1 px)
	Median(Cells - Texture_Haralick_2_Nucleus_Alexa 488 Haralick Homogeneity 2 px)	Median(Cells - Texture_Haralick_1_Cytoplasm_Alexa 647 Haralick Contrast 1 px)
	Median(Cells - Texture_Haralick_3_Nucleus_Alexa 488 Haralick Correlation 3 px)	Median(Cells - Texture_Haralick_1_Cytoplasm_Alexa 647 Haralick Sum Variance 1 px)
	Median(Cells - Texture_Haralick_3_Nucleus_Alexa 488 Haralick Contrast 3 px)	Median(Cells - Texture_Haralick_1_Cytoplasm_Alexa 647 Haralick Homogeneity 1 px)
	Median(Cells - Texture_Haralick_3_Nucleus_Alexa 488 Haralick Sum Variance 3 px)	Median(Cells - Texture_Haralick_2_Cytoplasm_Alexa 647 Haralick Correlation 2 px)
	Median(Cells - Texture_Haralick_3_Nucleus_Alexa 488 Haralick Homogeneity 3 px)	Median(Cells - Texture_Haralick_2_Cytoplasm_Alexa 647 Haralick Contrast 2 px)
	Median(Cells - Texture_Gabor_Nucleus_Alexa 488 Gabor Min 2 px w2)	Median(Cells - Texture_Haralick_2_Cytoplasm_Alexa 647 Haralick Sum Variance 2 px)
	Median(Cells - Texture_Gabor_Nucleus_Alexa 488 Gabor Max 2 px w2)	Median(Cells - Texture_Haralick_2_Cytoplasm_Alexa 647 Haralick Homogeneity 2 px)
	Median(Cells - Texture_SER_0_Cytoplasm_Alexa 488 SER Spot 0 px)	Median(Cells - Texture_Haralick_3_Cytoplasm_Alexa 647 Haralick Correlation 3 px)
	Median(Cells - Texture_SER_0_Cytoplasm_Alexa 488 SER Hole 0 px)	Median(Cells - Texture_Haralick_3_Cytoplasm_Alexa 647 Haralick Contrast 3 px)
	Median(Cells - Texture_SER_0_Cytoplasm_Alexa 488 SER Edge 0 px)	Median(Cells - Texture_Haralick_3_Cytoplasm_Alexa 647 Haralick Sum Variance 3 px)
	Median(Cells - Texture_SER_0_Cytoplasm_Alexa 488 SER Ridge 0 px)	Median(Cells - Texture_Haralick_3_Cytoplasm_Alexa 647 Haralick Homogeneity 3 px)
	Median(Cells - Texture_SER_0_Cytoplasm_Alexa 488 SER Valley 0 px)	Median(Cells - Texture_Gabor_Cytoplasm_Alexa 647 Gabor Min 2 px w2)
	Median(Cells - Texture_SER_0_Cytoplasm_Alexa 488 SER Saddle 0 px)	Median(Cells - Texture_Gabor_Cytoplasm_Alexa 647 Gabor Max 2 px w2)
	Median(Cells - Texture_SER_0_Cytoplasm_Alexa 488 SER Bright 0 px)	Median(Cells - Texture_SER_0_RingRegion_Alexa 647 SER Spot 0 px)
	Median(Cells - Texture_SER_0_Cytoplasm_Alexa 488 SER Dark 0 px)	Median(Cells - Texture_SER_0_RingRegion_Alexa 647 SER Hole 0 px)
	Median(Cells - Texture_SER_1_Cytoplasm_Alexa 488 SER Spot 1 px)	Median(Cells - Texture_SER_0_RingRegion_Alexa 647 SER Edge 0 px)
	Median(Cells - Texture_SER_1_Cytoplasm_Alexa 488 SER Hole 1 px)	Median(Cells - Texture_SER_0_RingRegion_Alexa 647 SER Ridge 0 px)
	Median(Cells - Texture_SER_1_Cytoplasm_Alexa 488 SER Edge 1 px)	Median(Cells - Texture_SER_0_RingRegion_Alexa 647 SER Valley 0 px)
	Median(Cells - Texture_SER_1_Cytoplasm_Alexa 488 SER Ridge 1 px)	Median(Cells - Texture_SER_0_RingRegion_Alexa 647 SER Saddle 0 px)
	Median(Cells - Texture_SER_1_Cytoplasm_Alexa 488 SER Valley 1 px)	Median(Cells - Texture_SER_0_RingRegion_Alexa 647 SER Bright 0 px)
	Median(Cells - Texture_SER_1_Cytoplasm_Alexa 488 SER Saddle 1 px)	Median(Cells - Texture_SER_0_RingRegion_Alexa 647 SER Dark 0 px)
	Median(Cells - Texture_SER_1_Cytoplasm_Alexa 488 SER Bright 1 px)	Median(Cells - Texture_SER_1_RingRegion_Alexa 647 SER Spot 1 px)
	Median(Cells - Texture_SER_1_Cytoplasm_Alexa 488 SER Dark 1 px)	Median(Cells - Texture_SER_1_RingRegion_Alexa 647 SER Hole 1 px)
	Median(Cells - Texture_SER_2_Cytoplasm_Alexa 488 SER Spot 2 px)	Median(Cells - Texture_SER_1_RingRegion_Alexa 647 SER Edge 1 px)
	Median(Cells - Texture_SER_2_Cytoplasm_Alexa 488 SER Hole 2 px)	Median(Cells - Texture_SER_1_RingRegion_Alexa 647 SER Ridge 1 px)
	Median(Cells - Texture_SER_2_Cytoplasm_Alexa 488 SER Edge 2 px)	Median(Cells - Texture_SER_1_RingRegion_Alexa 647 SER Valley 1 px)
	Median(Cells - Texture_SER_2_Cytoplasm_Alexa 488 SER Ridge 2 px)	Median(Cells - Texture_SER_1_RingRegion_Alexa 647 SER Saddle 1 px)
	Median(Cells - Texture_SER_2_Cytoplasm_Alexa 488 SER Valley 2 px)	Median(Cells - Texture_SER_1_RingRegion_Alexa 647 SER Bright 1 px)
	Median(Cells - Texture_SER_2_Cytoplasm_Alexa 488 SER Saddle 2 px)	Median(Cells - Texture_SER_1_RingRegion_Alexa 647 SER Dark 1 px)
	Median(Cells - Texture_SER_2_Cytoplasm_Alexa 488 SER Bright 2 px)	Median(Cells - Texture_SER_2_RingRegion_Alexa 647 SER Spot 2 px)
	Median(Cells - Texture_SER_2_Cytoplasm_Alexa 488 SER Dark 2 px)	Median(Cells - Texture_SER_2_RingRegion_Alexa 647 SER Hole 2 px)
	Median(Cells - Texture_Haralick_1_Cytoplasm_Alexa 488 Haralick Correlation 1 px)	Median(Cells - Texture_SER_2_RingRegion_Alexa 647 SER Edge 2 px)
	Median(Cells - Texture_Haralick_1_Cytoplasm_Alexa 488 Haralick Contrast 1 px)	Median(Cells - Texture_SER_2_RingRegion_Alexa 647 SER Ridge 2 px)
	Median(Cells - Texture_Haralick_1_Cytoplasm_Alexa 488 Haralick Sum Variance 1 px)	Median(Cells - Texture_SER_2_RingRegion_Alexa 647 SER Valley 2 px)
	Median(Cells - Texture_Haralick_1_Cytoplasm_Alexa 488 Haralick Homogeneity 1 px)	Median(Cells - Texture_SER_2_RingRegion_Alexa 647 SER Saddle 2 px)
	Median(Cells - Texture_Haralick_2_Cytoplasm_Alexa 488 Haralick Correlation 2 px)	Median(Cells - Texture_SER_2_RingRegion_Alexa 647 SER Bright 2 px)
	Median(Cells - Texture_Haralick_2_Cytoplasm_Alexa 488 Haralick Contrast 2 px)	Median(Cells - Texture_SER_2_RingRegion_Alexa 647 SER Dark 2 px)
	Median(Cells - Texture_Haralick_2_Cytoplasm_Alexa 488 Haralick Sum Variance 2 px)	Median(Cells - Texture_Haralick_1_RingRegion_Alexa 647 Haralick Correlation 1 px)
	Median(Cells - Texture_Haralick_2_Cytoplasm_Alexa 488 Haralick Homogeneity 2 px)	Median(Cells - Texture_Haralick_1_RingRegion_Alexa 647 Haralick Contrast 1 px)
	Median(Cells - Texture_Haralick_3_Cytoplasm_Alexa 488 Haralick Correlation 3 px)	Median(Cells - Texture_Haralick_1_RingRegion_Alexa 647 Haralick Sum Variance 1 px)
	Median(Cells - Texture_Haralick_3_Cytoplasm_Alexa 488 Haralick Contrast 3 px)	Median(Cells - Texture_Haralick_1_RingRegion_Alexa 647 Haralick Homogeneity 1 px)
	Median(Cells - Texture_Haralick_3_Cytoplasm_Alexa 488 Haralick Sum Variance 3 px)	Median(Cells - Texture_Haralick_2_RingRegion_Alexa 647 Haralick Correlation 2 px)
	Median(Cells - Texture_Haralick_3_Cytoplasm_Alexa 488 Haralick Homogeneity 3 px)	Median(Cells - Texture_Haralick_2_RingRegion_Alexa 647 Haralick Contrast 2 px)
	Median(Cells - Texture_Gabor_Cytoplasm_Alexa 488 Gabor Min 2 px w2)	Median(Cells - Texture_Haralick_2_RingRegion_Alexa 647 Haralick Sum Variance 2 px)
	Median(Cells - Texture_Gabor_Cytoplasm_Alexa 488 Gabor Max 2 px w2)	Median(Cells - Texture_Haralick_2_RingRegion_Alexa 647 Haralick Homogeneity 2 px)
	Median(Cells - Texture_SER_0_Cytoplasm_Alexa 647 SER Spot 0 px)	Median(Cells - Texture_Haralick_3_RingRegion_Alexa 647 Haralick Correlation 3 px)
	Median(Cells - Texture_SER_0_Cytoplasm_Alexa 647 SER Hole 0 px)	Median(Cells - Texture_Haralick_3_RingRegion_Alexa 647 Haralick Contrast 3 px)
	Median(Cells - Texture_SER_0_Cytoplasm_Alexa 647 SER Edge 0 px)	Median(Cells - Texture_Haralick_3_RingRegion_Alexa 647 Haralick Sum Variance 3 px)
	Median(Cells - Texture_SER_0_Cytoplasm_Alexa 647 SER Ridge 0 px)	Median(Cells - Texture_Haralick_3_RingRegion_Alexa 647 Haralick Homogeneity 3 px)
	Median(Cells - Texture_SER_0_Cytoplasm_Alexa 647 SER Valley 0 px)	Median(Cells - Texture_Gabor_RingRegion_Alexa 647 Gabor Min 2 px w2)
	Median(Cells - Texture_SER_0_Cytoplasm_Alexa 647 SER Saddle 0 px)	Median(Cells - Texture_Gabor_RingRegion_Alexa 647 Gabor Max 2 px w2)
	Median(Cells - Texture_SER_0_Cytoplasm_Alexa 647 SER Bright 0 px)	Median(Cells - Texture_SER_0_Cytoplasm_Alexa 568 SER Spot 0 px)
	Median(Cells - Texture_SER_0_Cytoplasm_Alexa 647 SER Dark 0 px)	Median(Cells - Texture_SER_0_Cytoplasm_Alexa 568 SER Hole 0 px)
	Median(Cells - Texture_SER_1_Cytoplasm_Alexa 647 SER Spot 1 px)	Median(Cells - Texture_SER_0_Cytoplasm_Alexa 568 SER Edge 0 px)
	Median(Cells - Texture_SER_1_Cytoplasm_Alexa 647 SER Hole 1 px)	Median(Cells - Texture_SER_0_Cytoplasm_Alexa 568 SER Ridge 0 px)
	Median(Cells - Texture_SER_1_Cytoplasm_Alexa 647 SER Edge 1 px)	Median(Cells - Texture_SER_0_Cytoplasm_Alexa 568 SER Valley 0 px)
	Median(Cells - Texture_SER_1_Cytoplasm_Alexa 647 SER Ridge 1 px)	Median(Cells - Texture_SER_0_Cytoplasm_Alexa 568 SER Saddle 0 px)
	Median(Cells - Texture_SER_1_Cytoplasm_Alexa 647 SER Valley 1 px)	Median(Cells - Texture_SER_0_Cytoplasm_Alexa 568 SER Bright 0 px)
	Median(Cells - Texture_SER_1_Cytoplasm_Alexa 647 SER Saddle 1 px)	Median(Cells - Texture_SER_0_Cytoplasm_Alexa 568 SER Dark 0 px)
	Median(Cells - Texture_SER_1_Cytoplasm_Alexa 647 SER Bright 1 px)	Median(Cells - Texture_SER_1_Cytoplasm_Alexa 568 SER Spot 1 px)
	Median(Cells - Texture_SER_1_Cytoplasm_Alexa 647 SER Dark 1 px)	Median(Cells - Texture_SER_1_Cytoplasm_Alexa 568 SER Hole 1 px)
	Median(Cells - Texture_SER_2_Cytoplasm_Alexa 647 SER Spot 2 px)	Median(Cells - Texture_SER_1_Cytoplasm_Alexa 568 SER Edge 1 px)
	Median(Cells - Texture_SER_2_Cytoplasm_Alexa 647 SER Hole 2 px)	Median(Cells - Texture_SER_1_Cytoplasm_Alexa 568 SER Ridge 1 px)
	Median(Cells - Texture_SER_2_Cytoplasm_Alexa 647 SER Edge 2 px)	Median(Cells - Texture_SER_1_Cytoplasm_Alexa 568 SER Valley 1 px)
	Median(Cells - Texture_SER_2_Cytoplasm_Alexa 647 SER Ridge 2 px)	Median(Cells - Texture_SER_1_Cytoplasm_Alexa 568 SER Saddle 1 px)
	Median(Cells - Texture_SER_2_Cytoplasm_Alexa 647 SER Valley 2 px)	Median(Cells - Texture_SER_1_Cytoplasm_Alexa 568 SER Bright 1 px)
	Median(Cells - Texture_SER_2_Cytoplasm_Alexa 647 SER Saddle 2 px)	Median(Cells - Texture_SER_1_Cytoplasm_Alexa 568 SER Dark 1 px)
	Median(Cells - Texture_SER_2_Cytoplasm_Alexa 647 SER Bright 2 px)	Median(Cells - Texture_SER_2_Cytoplasm_Alexa 568 SER Spot 2 px)
	Median(Cells - Texture_SER_2_Cytoplasm_Alexa 647 SER Dark 2 px)	Median(Cells - Texture_SER_2_Cytoplasm_Alexa 568 SER Hole 2 px)
	Median(Cells - Texture_Haralick_1_Cytoplasm_Alexa 647 Haralick Correlation 1 px)	Median(Cells - Texture_SER_2_Cytoplasm_Alexa 568 SER Edge 2 px)
	Median(Cells - Texture_Haralick_1_Cytoplasm_Alexa 647 Haralick Contrast 1 px)	Median(Cells - Texture_SER_2_Cytoplasm_Alexa 568 SER Ridge 2 px)
	Median(Cells - Texture_Haralick_1_Cytoplasm_Alexa 647 Haralick Sum Variance 1 px)	Median(Cells - Texture_SER_2_Cytoplasm_Alexa 568 SER Valley 2 px)
	Median(Cells - Texture_Haralick_1_Cytoplasm_Alexa 647 Haralick Homogeneity 1 px)	Median(Cells - Texture_SER_2_Cytoplasm_Alexa 568 SER Saddle 2 px)
	Median(Cells - Texture_Haralick_2_Cytoplasm_Alexa 647 Haralick Correlation 2 px)	Median(Cells - Texture_SER_2_Cytoplasm_Alexa 568 SER Bright 2 px)
	Median(Cells - Texture_Haralick_2_Cytoplasm_Alexa 647 Haralick Contrast 2 px)	Median(Cells - Texture_SER_2_Cytoplasm_Alexa 568 SER Dark 2 px)
	Median(Cells - Texture_Haralick_2_Cytoplasm_Alexa 647 Haralick Sum Variance 2 px)	Median(Cells - Texture_Haralick_1_Cytoplasm_Alexa 568 Haralick Correlation 1 px)
	Median(Cells - Texture_Haralick_2_Cytoplasm_Alexa 647 Haralick Homogeneity 2 px)	Median(Cells - Texture_Haralick_1_Cytoplasm_Alexa 568 Haralick Contrast 1 px)
	Median(Cells - Texture_Haralick_3_Cytoplasm_Alexa 647 Haralick Correlation 3 px)	Median(Cells - Texture_Haralick_1_Cytoplasm_Alexa 568 Haralick Sum Variance 1 px)
	Median(Cells - Texture_Haralick_3_Cytoplasm_Alexa 647 Haralick Contrast 3 px)	Median(Cells - Texture_Haralick_1_Cytoplasm_Alexa 568 Haralick Homogeneity 1 px)
	Median(Cells - Texture_Haralick_3_Cytoplasm_Alexa 647 Haralick Sum Variance 3 px)	Median(Cells - Texture_Haralick_2_Cytoplasm_Alexa 568 Haralick Correlation 2 px)
	Median(Cells - Texture_Haralick_3_Cytoplasm_Alexa 647 Haralick Homogeneity 3 px)	Median(Cells - Texture_Haralick_2_Cytoplasm_Alexa 568 Haralick Contrast 2 px)
	Median(Cells - Texture_Gabor_Cytoplasm_Alexa 647 Gabor Min 2 px w2)	Median(Cells - Texture_Haralick_2_Cytoplasm_Alexa 568 Haralick Sum Variance 2 px)
	Median(Cells - Texture_Gabor_Cytoplasm_Alexa 647 Gabor Max 2 px w2)	Median(Cells - Texture_Haralick_2_Cytoplasm_Alexa 568 Haralick Homogeneity 2 px)
	Median(Cells - Texture_SER_0_RingRegion_Alexa 647 SER Spot 0 px)	Median(Cells - Texture_Haralick_3_Cytoplasm_Alexa 568 Haralick Correlation 3 px)
	Median(Cells - Texture_SER_0_RingRegion_Alexa 647 SER Hole 0 px)	Median(Cells - Texture_Haralick_3_Cytoplasm_Alexa 568 Haralick Contrast 3 px)
	Median(Cells - Texture_SER_0_RingRegion_Alexa 647 SER Edge 0 px)	Median(Cells - Texture_Haralick_3_Cytoplasm_Alexa 568 Haralick Sum Variance 3 px)
	Median(Cells - Texture_SER_0_RingRegion_Alexa 647 SER Ridge 0 px)	Median(Cells - Texture_Haralick_3_Cytoplasm_Alexa 568 Haralick Homogeneity 3 px)
	Median(Cells - Texture_SER_0_RingRegion_Alexa 647 SER Valley 0 px)	Median(Cells - Texture_Gabor_Cytoplasm_Alexa 568 Gabor Min 2 px w2)
	Median(Cells - Texture_SER_0_RingRegion_Alexa 647 SER Saddle 0 px)	Median(Cells - Texture_Gabor_Cytoplasm_Alexa 568 Gabor Max 2 px w2)
	Median(Cells - Texture_SER_0_RingRegion_Alexa 647 SER Bright 0 px)	Median(Cells - Texture_SER_0_RingRegion_Alexa 568 SER Spot 0 px)
	Median(Cells - Texture_SER_0_RingRegion_Alexa 647 SER Dark 0 px)	Median(Cells - Texture_SER_0_RingRegion_Alexa 568 SER Hole 0 px)
	Median(Cells - Texture_SER_1_RingRegion_Alexa 647 SER Spot 1 px)	Median(Cells - Texture_SER_0_RingRegion_Alexa 568 SER Edge 0 px)
	Median(Cells - Texture_SER_1_RingRegion_Alexa 647 SER Hole 1 px)	Median(Cells - Texture_SER_0_RingRegion_Alexa 568 SER Ridge 0 px)
	Median(Cells - Texture_SER_1_RingRegion_Alexa 647 SER Edge 1 px)	Median(Cells - Texture_SER_0_RingRegion_Alexa 568 SER Valley 0 px)
	Median(Cells - Texture_SER_1_RingRegion_Alexa 647 SER Ridge 1 px)	Median(Cells - Texture_SER_0_RingRegion_Alexa 568 SER Saddle 0 px)
	Median(Cells - Texture_SER_1_RingRegion_Alexa 647 SER Valley 1 px)	Median(Cells - Texture_SER_0_RingRegion_Alexa 568 SER Bright 0 px)
	Median(Cells - Texture_SER_1_RingRegion_Alexa 647 SER Saddle 1 px)	Median(Cells - Texture_SER_0_RingRegion_Alexa 568 SER Dark 0 px)
	Median(Cells - Texture_SER_1_RingRegion_Alexa 647 SER Bright 1 px)	Median(Cells - Texture_SER_1_RingRegion_Alexa 568 SER Spot 1 px)
	Median(Cells - Texture_SER_1_RingRegion_Alexa 647 SER Dark 1 px)	Median(Cells - Texture_SER_1_RingRegion_Alexa 568 SER Hole 1 px)
	Median(Cells - Texture_SER_2_RingRegion_Alexa 647 SER Spot 2 px)	Median(Cells - Texture_SER_1_RingRegion_Alexa 568 SER Edge 1 px)
	Median(Cells - Texture_SER_2_RingRegion_Alexa 647 SER Hole 2 px)	Median(Cells - Texture_SER_1_RingRegion_Alexa 568 SER Ridge 1 px)
	Median(Cells - Texture_SER_2_RingRegion_Alexa 647 SER Edge 2 px)	Median(Cells - Texture_SER_1_RingRegion_Alexa 568 SER Valley 1 px)
	Median(Cells - Texture_SER_2_RingRegion_Alexa 647 SER Ridge 2 px)	Median(Cells - Texture_SER_1_RingRegion_Alexa 568 SER Saddle 1 px)
	Median(Cells - Texture_SER_2_RingRegion_Alexa 647 SER Valley 2 px)	Median(Cells - Texture_SER_1_RingRegion_Alexa 568 SER Bright 1 px)
	Median(Cells - Texture_SER_2_RingRegion_Alexa 647 SER Saddle 2 px)	Median(Cells - Texture_SER_1_RingRegion_Alexa 568 SER Dark 1 px)
	Median(Cells - Texture_SER_2_RingRegion_Alexa 647 SER Bright 2 px)	Median(Cells - Texture_SER_2_RingRegion_Alexa 568 SER Spot 2 px)
	Median(Cells - Texture_SER_2_RingRegion_Alexa 647 SER Dark 2 px)	Median(Cells - Texture_SER_2_RingRegion_Alexa 568 SER Hole 2 px)
	Median(Cells - Texture_Haralick_1_RingRegion_Alexa 647 Haralick Correlation 1 px)	Median(Cells - Texture_SER_2_RingRegion_Alexa 568 SER Edge 2 px)
	Median(Cells - Texture_Haralick_1_RingRegion_Alexa 647 Haralick Contrast 1 px)	Median(Cells - Texture_SER_2_RingRegion_Alexa 568 SER Ridge 2 px)
	Median(Cells - Texture_Haralick_1_RingRegion_Alexa 647 Haralick Sum Variance 1 px)	Median(Cells - Texture_SER_2_RingRegion_Alexa 568 SER Valley 2 px)
	Median(Cells - Texture_Haralick_1_RingRegion_Alexa 647 Haralick Homogeneity 1 px)	Median(Cells - Texture_SER_2_RingRegion_Alexa 568 SER Saddle 2 px)
	Median(Cells - Texture_Haralick_2_RingRegion_Alexa 647 Haralick Correlation 2 px)	Median(Cells - Texture_SER_2_RingRegion_Alexa 568 SER Bright 2 px)
	Median(Cells - Texture_Haralick_2_RingRegion_Alexa 647 Haralick Contrast 2 px)	Median(Cells - Texture_SER_2_RingRegion_Alexa 568 SER Dark 2 px)
	Median(Cells - Texture_Haralick_2_RingRegion_Alexa 647 Haralick Sum Variance 2 px)	Median(Cells - Texture_Haralick_1_RingRegion_Alexa 568 Haralick Correlation 1 px)
	Median(Cells - Texture_Haralick_2_RingRegion_Alexa 647 Haralick Homogeneity 2 px)	Median(Cells - Texture_Haralick_1_RingRegion_Alexa 568 Haralick Contrast 1 px)
	Median(Cells - Texture_Haralick_3_RingRegion_Alexa 647 Haralick Correlation 3 px)	Median(Cells - Texture_Haralick_1_RingRegion_Alexa 568 Haralick Sum Variance 1 px)
	Median(Cells - Texture_Haralick_3_RingRegion_Alexa 647 Haralick Contrast 3 px)	Median(Cells - Texture_Haralick_1_RingRegion_Alexa 568 Haralick Homogeneity 1 px)
	Median(Cells - Texture_Haralick_3_RingRegion_Alexa 647 Haralick Sum Variance 3 px)	Median(Cells - Texture_Haralick_2_RingRegion_Alexa 568 Haralick Correlation 2 px)
	Median(Cells - Texture_Haralick_3_RingRegion_Alexa 647 Haralick Homogeneity 3 px)	Median(Cells - Texture_Haralick_2_RingRegion_Alexa 568 Haralick Contrast 2 px)
	Median(Cells - Texture_Gabor_RingRegion_Alexa 647 Gabor Min 2 px w2)	Median(Cells - Texture_Haralick_2_RingRegion_Alexa 568 Haralick Sum Variance 2 px)
	Median(Cells - Texture_Gabor_RingRegion_Alexa 647 Gabor Max 2 px w2)	Median(Cells - Texture_Haralick_2_RingRegion_Alexa 568 Haralick Homogeneity 2 px)
	Median(Cells - Texture_SER_0_Cytoplasm_HOECHST 33342 SER Spot 0 px)	Median(Cells - Texture_Haralick_3_RingRegion_Alexa 568 Haralick Correlation 3 px)
	Median(Cells - Texture_SER_0_Cytoplasm_HOECHST 33342 SER Hole 0 px)	Median(Cells - Texture_Haralick_3_RingRegion_Alexa 568 Haralick Contrast 3 px)
	Median(Cells - Texture_SER_0_Cytoplasm_HOECHST 33342 SER Edge 0 px)	Median(Cells - Texture_Haralick_3_RingRegion_Alexa 568 Haralick Sum Variance 3 px)
	Median(Cells - Texture_SER_0_Cytoplasm_HOECHST 33342 SER Ridge 0 px)	Median(Cells - Texture_Haralick_3_RingRegion_Alexa 568 Haralick Homogeneity 3 px)
	Median(Cells - Texture_SER_0_Cytoplasm_HOECHST 33342 SER Valley 0 px)	Median(Cells - Texture_Gabor_RingRegion_Alexa 568 Gabor Min 2 px w2)
	Median(Cells - Texture_SER_0_Cytoplasm_HOECHST 33342 SER Saddle 0 px)	Median(Cells - Texture_Gabor_RingRegion_Alexa 568 Gabor Max 2 px w2)
	Median(Cells - Texture_SER_0_Cytoplasm_HOECHST 33342 SER Bright 0 px)	Median(Cells - Texture_SER_0_MembraneRegion_Alexa 568 SER Spot 0 px)
	Median(Cells - Texture_SER_0_Cytoplasm_HOECHST 33342 SER Dark 0 px)	Median(Cells - Texture_SER_0_MembraneRegion_Alexa 568 SER Hole 0 px)
	Median(Cells - Texture_SER_1_Cytoplasm_HOECHST 33342 SER Spot 1 px)	Median(Cells - Texture_SER_0_MembraneRegion_Alexa 568 SER Edge 0 px)
	Median(Cells - Texture_SER_1_Cytoplasm_HOECHST 33342 SER Hole 1 px)	Median(Cells - Texture_SER_0_MembraneRegion_Alexa 568 SER Ridge 0 px)
	Median(Cells - Texture_SER_1_Cytoplasm_HOECHST 33342 SER Edge 1 px)	Median(Cells - Texture_SER_0_MembraneRegion_Alexa 568 SER Valley 0 px)
	Median(Cells - Texture_SER_1_Cytoplasm_HOECHST 33342 SER Ridge 1 px)	Median(Cells - Texture_SER_0_MembraneRegion_Alexa 568 SER Saddle 0 px)
	Median(Cells - Texture_SER_1_Cytoplasm_HOECHST 33342 SER Valley 1 px)	Median(Cells - Texture_SER_0_MembraneRegion_Alexa 568 SER Bright 0 px)
	Median(Cells - Texture_SER_1_Cytoplasm_HOECHST 33342 SER Saddle 1 px)	Median(Cells - Texture_SER_0_MembraneRegion_Alexa 568 SER Dark 0 px)
	Median(Cells - Texture_SER_1_Cytoplasm_HOECHST 33342 SER Bright 1 px)	Median(Cells - Texture_SER_1_MembraneRegion_Alexa 568 SER Spot 1 px)
	Median(Cells - Texture_SER_1_Cytoplasm_HOECHST 33342 SER Dark 1 px)	Median(Cells - Texture_SER_1_MembraneRegion_Alexa 568 SER Hole 1 px)
	Median(Cells - Texture_SER_2_Cytoplasm_HOECHST 33342 SER Spot 2 px)	Median(Cells - Texture_SER_1_MembraneRegion_Alexa 568 SER Edge 1 px)
	Median(Cells - Texture_SER_2_Cytoplasm_HOECHST 33342 SER Hole 2 px)	Median(Cells - Texture_SER_1_MembraneRegion_Alexa 568 SER Ridge 1 px)
	Median(Cells - Texture_SER_2_Cytoplasm_HOECHST 33342 SER Edge 2 px)	Median(Cells - Texture_SER_1_MembraneRegion_Alexa 568 SER Valley 1 px)
	Median(Cells - Texture_SER_2_Cytoplasm_HOECHST 33342 SER Ridge 2 px)	Median(Cells - Texture_SER_1_MembraneRegion_Alexa 568 SER Saddle 1 px)
	Median(Cells - Texture_SER_2_Cytoplasm_HOECHST 33342 SER Valley 2 px)	Median(Cells - Texture_SER_1_MembraneRegion_Alexa 568 SER Bright 1 px)
	Median(Cells - Texture_SER_2_Cytoplasm_HOECHST 33342 SER Saddle 2 px)	Median(Cells - Texture_SER_1_MembraneRegion_Alexa 568 SER Dark 1 px)
	Median(Cells - Texture_SER_2_Cytoplasm_HOECHST 33342 SER Bright 2 px)	Median(Cells - Texture_SER_2_MembraneRegion_Alexa 568 SER Spot 2 px)
	Median(Cells - Texture_SER_2_Cytoplasm_HOECHST 33342 SER Dark 2 px)	Median(Cells - Texture_SER_2_MembraneRegion_Alexa 568 SER Hole 2 px)
	Median(Cells - Texture_Haralick_1_Cytoplasm_HOECHST 33342 Haralick Correlation 1 px)	Median(Cells - Texture_SER_2_MembraneRegion_Alexa 568 SER Edge 2 px)
	Median(Cells - Texture_Haralick_1_Cytoplasm_HOECHST 33342 Haralick Contrast 1 px)	Median(Cells - Texture_SER_2_MembraneRegion_Alexa 568 SER Ridge 2 px)
	Median(Cells - Texture_Haralick_1_Cytoplasm_HOECHST 33342 Haralick Sum Variance 1 px)	Median(Cells - Texture_SER_2_MembraneRegion_Alexa 568 SER Valley 2 px)
	Median(Cells - Texture_Haralick_1_Cytoplasm_HOECHST 33342 Haralick Homogeneity 1 px)	Median(Cells - Texture_SER_2_MembraneRegion_Alexa 568 SER Saddle 2 px)
	Median(Cells - Texture_Haralick_2_Cytoplasm_HOECHST 33342 Haralick Correlation 2 px)	Median(Cells - Texture_SER_2_MembraneRegion_Alexa 568 SER Bright 2 px)
	Median(Cells - Texture_Haralick_2_Cytoplasm_HOECHST 33342 Haralick Contrast 2 px)	Median(Cells - Texture_SER_2_MembraneRegion_Alexa 568 SER Dark 2 px)
	Median(Cells - Texture_Haralick_2_Cytoplasm_HOECHST 33342 Haralick Sum Variance 2 px)	Median(Cells - Texture_Haralick_1_MembraneRegion_Alexa 568 Haralick Correlation 1 px)
	Median(Cells - Texture_Haralick_2_Cytoplasm_HOECHST 33342 Haralick Homogeneity 2 px)	Median(Cells - Texture_Haralick_1_MembraneRegion_Alexa 568 Haralick Contrast 1 px)
	Median(Cells - Texture_Haralick_3_Cytoplasm_HOECHST 33342 Haralick Correlation 3 px)	Median(Cells - Texture_Haralick_1_MembraneRegion_Alexa 568 Haralick Sum Variance 1 px)
	Median(Cells - Texture_Haralick_3_Cytoplasm_HOECHST 33342 Haralick Contrast 3 px)	Median(Cells - Texture_Haralick_1_MembraneRegion_Alexa 568 Haralick Homogeneity 1 px)
	Median(Cells - Texture_Haralick_3_Cytoplasm_HOECHST 33342 Haralick Sum Variance 3 px)	Median(Cells - Texture_Haralick_2_MembraneRegion_Alexa 568 Haralick Correlation 2 px)
	Median(Cells - Texture_Haralick_3_Cytoplasm_HOECHST 33342 Haralick Homogeneity 3 px)	Median(Cells - Texture_Haralick_2_MembraneRegion_Alexa 568 Haralick Contrast 2 px)
	Median(Cells - Texture_Gabor_Cytoplasm_HOECHST 33342 Gabor Min 2 px w2)	Median(Cells - Texture_Haralick_2_MembraneRegion_Alexa 568 Haralick Sum Variance 2 px)
	Median(Cells - Texture_Gabor_Cytoplasm_HOECHST 33342 Gabor Max 2 px w2)	Median(Cells - Texture_Haralick_2_MembraneRegion_Alexa 568 Haralick Homogeneity 2 px)
	Median(Cells - Texture_SER_0_RingRegion_HOECHST 33342 SER Spot 0 px)	Median(Cells - Texture_Haralick_3_MembraneRegion_Alexa 568 Haralick Correlation 3 px)
	Median(Cells - Texture_SER_0_RingRegion_HOECHST 33342 SER Hole 0 px)	Median(Cells - Texture_Haralick_3_MembraneRegion_Alexa 568 Haralick Contrast 3 px)
	Median(Cells - Texture_SER_0_RingRegion_HOECHST 33342 SER Edge 0 px)	Median(Cells - Texture_Haralick_3_MembraneRegion_Alexa 568 Haralick Sum Variance 3 px)
	Median(Cells - Texture_SER_0_RingRegion_HOECHST 33342 SER Ridge 0 px)	Median(Cells - Texture_Haralick_3_MembraneRegion_Alexa 568 Haralick Homogeneity 3 px)
	Median(Cells - Texture_SER_0_RingRegion_HOECHST 33342 SER Valley 0 px)	Median(Cells - Texture_Gabor_MembraneRegion_Alexa 568 Gabor Min 2 px w2)
	Median(Cells - Texture_SER_0_RingRegion_HOECHST 33342 SER Saddle 0 px)	Median(Cells - Texture_Gabor_MembraneRegion_Alexa 568 Gabor Max 2 px w2)
	Median(Cells - Texture_SER_0_RingRegion_HOECHST 33342 SER Bright 0 px)	Median(Nucleoli - Morphology_Nucleolus Area [ÂµmÂ²])
	Median(Cells - Texture_SER_0_RingRegion_HOECHST 33342 SER Dark 0 px)	Median(Nucleoli - Morphology_Nucleolus Roundness)
	Median(Cells - Texture_SER_1_RingRegion_HOECHST 33342 SER Spot 1 px)	Median(Nucleoli - Morphology_Nucleolus Width [Âµm])
	Median(Cells - Texture_SER_1_RingRegion_HOECHST 33342 SER Hole 1 px)	Median(Nucleoli - Morphology_Nucleolus Length [Âµm])
	Median(Cells - Texture_SER_1_RingRegion_HOECHST 33342 SER Edge 1 px)	Median(Nucleoli - Morphology_Nucleolus Ratio Width to Length)
	Median(Cells - Texture_SER_1_RingRegion_HOECHST 33342 SER Ridge 1 px)	Median(Nucleoli - Morphology_STAR_Spot_Alexa 488 Symmetry 02)
	Median(Cells - Texture_SER_1_RingRegion_HOECHST 33342 SER Valley 1 px)	Median(Nucleoli - Morphology_STAR_Spot_Alexa 488 Symmetry 03)
	Median(Cells - Texture_SER_1_RingRegion_HOECHST 33342 SER Saddle 1 px)	Median(Nucleoli - Morphology_STAR_Spot_Alexa 488 Symmetry 04)
	Median(Cells - Texture_SER_1_RingRegion_HOECHST 33342 SER Bright 1 px)	Median(Nucleoli - Morphology_STAR_Spot_Alexa 488 Symmetry 05)
	Median(Cells - Texture_SER_1_RingRegion_HOECHST 33342 SER Dark 1 px)	Median(Nucleoli - Morphology_STAR_Spot_Alexa 488 Symmetry 12)
	Median(Cells - Texture_SER_2_RingRegion_HOECHST 33342 SER Spot 2 px)	Median(Nucleoli - Morphology_STAR_Spot_Alexa 488 Symmetry 13)
	Median(Cells - Texture_SER_2_RingRegion_HOECHST 33342 SER Hole 2 px)	Median(Nucleoli - Morphology_STAR_Spot_Alexa 488 Symmetry 14)
	Median(Cells - Texture_SER_2_RingRegion_HOECHST 33342 SER Edge 2 px)	Median(Nucleoli - Morphology_STAR_Spot_Alexa 488 Symmetry 15)
	Median(Cells - Texture_SER_2_RingRegion_HOECHST 33342 SER Ridge 2 px)	Median(Nucleoli - Morphology_STAR_Spot_Alexa 488 Threshold Compactness 30%)
	Median(Cells - Texture_SER_2_RingRegion_HOECHST 33342 SER Valley 2 px)	Median(Nucleoli - Morphology_STAR_Spot_Alexa 488 Threshold Compactness 40%)
	Median(Cells - Texture_SER_2_RingRegion_HOECHST 33342 SER Saddle 2 px)	Median(Nucleoli - Morphology_STAR_Spot_Alexa 488 Threshold Compactness 50%)
	Median(Cells - Texture_SER_2_RingRegion_HOECHST 33342 SER Bright 2 px)	Median(Nucleoli - Morphology_STAR_Spot_Alexa 488 Threshold Compactness 60%)
	Median(Cells - Texture_SER_2_RingRegion_HOECHST 33342 SER Dark 2 px)	Median(Nucleoli - Morphology_STAR_Spot_Alexa 488 Axial Small Length)
	Median(Cells - Texture_Haralick_1_RingRegion_HOECHST 33342 Haralick Correlation 1 px)	Median(Nucleoli - Morphology_STAR_Spot_Alexa 488 Axial Length Ratio)
	Median(Cells - Texture_Haralick_1_RingRegion_HOECHST 33342 Haralick Contrast 1 px)	Median(Nucleoli - Morphology_STAR_Spot_Alexa 488 Radial Mean)
	Median(Cells - Texture_Haralick_1_RingRegion_HOECHST 33342 Haralick Sum Variance 1 px)	Median(Nucleoli - Morphology_STAR_Spot_Alexa 488 Radial Relative Deviation)
	Median(Cells - Texture_Haralick_1_RingRegion_HOECHST 33342 Haralick Homogeneity 1 px)	Median(Nucleoli - Morphology_STAR_Spot_Alexa 488 Profile 1/2)
	Median(Cells - Texture_Haralick_2_RingRegion_HOECHST 33342 Haralick Correlation 2 px)	Median(Nucleoli - Morphology_STAR_Spot_Alexa 488 Profile 2/2)
	Median(Cells - Texture_Haralick_2_RingRegion_HOECHST 33342 Haralick Contrast 2 px)	Median(Nucleoli - Intensity_Spot_Alexa 488 Mean)
	Median(Cells - Texture_Haralick_2_RingRegion_HOECHST 33342 Haralick Sum Variance 2 px)	Median(Nucleoli - Intensity_Spot_Alexa 488 StdDev)
	Median(Cells - Texture_Haralick_2_RingRegion_HOECHST 33342 Haralick Homogeneity 2 px)	Median(Nucleoli - Intensity_Spot_Alexa 488 Median)
	Median(Cells - Texture_Haralick_3_RingRegion_HOECHST 33342 Haralick Correlation 3 px)	Median(Nucleoli - Intensity_Spot_Alexa 488 Maximum)
	Median(Cells - Texture_Haralick_3_RingRegion_HOECHST 33342 Haralick Contrast 3 px)	Median(Nucleoli - Intensity_Spot_Alexa 488 Minimum)
	Median(Cells - Texture_Haralick_3_RingRegion_HOECHST 33342 Haralick Sum Variance 3 px)	Median(Nucleoli - Intensity_Spot_Alexa 488 Sum)
	Median(Cells - Texture_Haralick_3_RingRegion_HOECHST 33342 Haralick Homogeneity 3 px)	Median(Nucleoli - Intensity_Spot_Alexa 488 CV [%])
	Median(Cells - Texture_Gabor_RingRegion_HOECHST 33342 Gabor Min 2 px w2)	Median(Nucleoli - Intensity_Spot_Alexa 488 Quantile 75%)
	Median(Cells - Texture_Gabor_RingRegion_HOECHST 33342 Gabor Max 2 px w2)	Median(Nucleoli - Intensity_Spot_Alexa 488 Contrast)
	Median(Cells - Texture_SER_0_MembraneRegion_HOECHST 33342 SER Spot 0 px)
	Median(Cells - Texture_SER_0_MembraneRegion_HOECHST 33342 SER Hole 0 px)
	Median(Cells - Texture_SER_0_MembraneRegion_HOECHST 33342 SER Edge 0 px)
	Median(Cells - Texture_SER_0_MembraneRegion_HOECHST 33342 SER Ridge 0 px)
	Median(Cells - Texture_SER_0_MembraneRegion_HOECHST 33342 SER Valley 0 px)
	Median(Cells - Texture_SER_0_MembraneRegion_HOECHST 33342 SER Saddle 0 px)
	Median(Cells - Texture_SER_0_MembraneRegion_HOECHST 33342 SER Bright 0 px)
	Median(Cells - Texture_SER_0_MembraneRegion_HOECHST 33342 SER Dark 0 px)
	Median(Cells - Texture_SER_1_MembraneRegion_HOECHST 33342 SER Spot 1 px)
	Median(Cells - Texture_SER_1_MembraneRegion_HOECHST 33342 SER Hole 1 px)
	Median(Cells - Texture_SER_1_MembraneRegion_HOECHST 33342 SER Edge 1 px)
	Median(Cells - Texture_SER_1_MembraneRegion_HOECHST 33342 SER Ridge 1 px)
	Median(Cells - Texture_SER_1_MembraneRegion_HOECHST 33342 SER Valley 1 px)
	Median(Cells - Texture_SER_1_MembraneRegion_HOECHST 33342 SER Saddle 1 px)
	Median(Cells - Texture_SER_1_MembraneRegion_HOECHST 33342 SER Bright 1 px)
	Median(Cells - Texture_SER_1_MembraneRegion_HOECHST 33342 SER Dark 1 px)
	Median(Cells - Texture_SER_2_MembraneRegion_HOECHST 33342 SER Spot 2 px)
	Median(Cells - Texture_SER_2_MembraneRegion_HOECHST 33342 SER Hole 2 px)
	Median(Cells - Texture_SER_2_MembraneRegion_HOECHST 33342 SER Edge 2 px)
	Median(Cells - Texture_SER_2_MembraneRegion_HOECHST 33342 SER Ridge 2 px)
	Median(Cells - Texture_SER_2_MembraneRegion_HOECHST 33342 SER Valley 2 px)
	Median(Cells - Texture_SER_2_MembraneRegion_HOECHST 33342 SER Saddle 2 px)
	Median(Cells - Texture_SER_2_MembraneRegion_HOECHST 33342 SER Bright 2 px)
	Median(Cells - Texture_SER_2_MembraneRegion_HOECHST 33342 SER Dark 2 px)
	Median(Cells - Texture_Haralick_1_MembraneRegion_HOECHST 33342 Haralick Correlation 1 px)
	Median(Cells - Texture_Haralick_1_MembraneRegion_HOECHST 33342 Haralick Contrast 1 px)
	Median(Cells - Texture_Haralick_1_MembraneRegion_HOECHST 33342 Haralick Sum Variance 1 px)
	Median(Cells - Texture_Haralick_1_MembraneRegion_HOECHST 33342 Haralick Homogeneity 1 px)
	Median(Cells - Texture_Haralick_2_MembraneRegion_HOECHST 33342 Haralick Correlation 2 px)
	Median(Cells - Texture_Haralick_2_MembraneRegion_HOECHST 33342 Haralick Contrast 2 px)
	Median(Cells - Texture_Haralick_2_MembraneRegion_HOECHST 33342 Haralick Sum Variance 2 px)
	Median(Cells - Texture_Haralick_2_MembraneRegion_HOECHST 33342 Haralick Homogeneity 2 px)
	Median(Cells - Texture_Haralick_3_MembraneRegion_HOECHST 33342 Haralick Correlation 3 px)
	Median(Cells - Texture_Haralick_3_MembraneRegion_HOECHST 33342 Haralick Contrast 3 px)
	Median(Cells - Texture_Haralick_3_MembraneRegion_HOECHST 33342 Haralick Sum Variance 3 px)
	Median(Cells - Texture_Haralick_3_MembraneRegion_HOECHST 33342 Haralick Homogeneity 3 px)
	Median(Cells - Texture_Gabor_MembraneRegion_HOECHST 33342 Gabor Min 2 px w2)
	Median(Cells - Texture_Gabor_MembraneRegion_HOECHST 33342 Gabor Max 2 px w2)
	Median(Cells - Texture_SER_0_Cytoplasm_Alexa 488_2 SER Spot 0 px)
	Median(Cells - Texture_SER_0_Cytoplasm_Alexa 488_2 SER Hole 0 px)
	Median(Cells - Texture_SER_0_Cytoplasm_Alexa 488_2 SER Edge 0 px)
	Median(Cells - Texture_SER_0_Cytoplasm_Alexa 488_2 SER Ridge 0 px)
	Median(Cells - Texture_SER_0_Cytoplasm_Alexa 488_2 SER Valley 0 px)
	Median(Cells - Texture_SER_0_Cytoplasm_Alexa 488_2 SER Saddle 0 px)
	Median(Cells - Texture_SER_0_Cytoplasm_Alexa 488_2 SER Bright 0 px)
	Median(Cells - Texture_SER_0_Cytoplasm_Alexa 488_2 SER Dark 0 px)
	Median(Cells - Texture_SER_1_Cytoplasm_Alexa 488_2 SER Spot 1 px)
	Median(Cells - Texture_SER_1_Cytoplasm_Alexa 488_2 SER Hole 1 px)
	Median(Cells - Texture_SER_1_Cytoplasm_Alexa 488_2 SER Edge 1 px)
	Median(Cells - Texture_SER_1_Cytoplasm_Alexa 488_2 SER Ridge 1 px)
	Median(Cells - Texture_SER_1_Cytoplasm_Alexa 488_2 SER Valley 1 px)
	Median(Cells - Texture_SER_1_Cytoplasm_Alexa 488_2 SER Saddle 1 px)
	Median(Cells - Texture_SER_1_Cytoplasm_Alexa 488_2 SER Bright 1 px)
	Median(Cells - Texture_SER_1_Cytoplasm_Alexa 488_2 SER Dark 1 px)
	Median(Cells - Texture_SER_2_Cytoplasm_Alexa 488_2 SER Spot 2 px)
	Median(Cells - Texture_SER_2_Cytoplasm_Alexa 488_2 SER Hole 2 px)
	Median(Cells - Texture_SER_2_Cytoplasm_Alexa 488_2 SER Edge 2 px)
	Median(Cells - Texture_SER_2_Cytoplasm_Alexa 488_2 SER Ridge 2 px)
	Median(Cells - Texture_SER_2_Cytoplasm_Alexa 488_2 SER Valley 2 px)
	Median(Cells - Texture_SER_2_Cytoplasm_Alexa 488_2 SER Saddle 2 px)
	Median(Cells - Texture_SER_2_Cytoplasm_Alexa 488_2 SER Bright 2 px)
	Median(Cells - Texture_SER_2_Cytoplasm_Alexa 488_2 SER Dark 2 px)
	Median(Cells - Texture_Haralick_1_Cytoplasm_Alexa 488_2 Haralick Correlation 1 px)
	Median(Cells - Texture_Haralick_1_Cytoplasm_Alexa 488_2 Haralick Contrast 1 px)
	Median(Cells - Texture_Haralick_1_Cytoplasm_Alexa 488_2 Haralick Sum Variance 1 px)
	Median(Cells - Texture_Haralick_1_Cytoplasm_Alexa 488_2 Haralick Homogeneity 1 px)
	Median(Cells - Texture_Haralick_2_Cytoplasm_Alexa 488_2 Haralick Correlation 2 px)
	Median(Cells - Texture_Haralick_2_Cytoplasm_Alexa 488_2 Haralick Contrast 2 px)
	Median(Cells - Texture_Haralick_2_Cytoplasm_Alexa 488_2 Haralick Sum Variance 2 px)
	Median(Cells - Texture_Haralick_2_Cytoplasm_Alexa 488_2 Haralick Homogeneity 2 px)
	Median(Cells - Texture_Haralick_3_Cytoplasm_Alexa 488_2 Haralick Correlation 3 px)
	Median(Cells - Texture_Haralick_3_Cytoplasm_Alexa 488_2 Haralick Contrast 3 px)
	Median(Cells - Texture_Haralick_3_Cytoplasm_Alexa 488_2 Haralick Sum Variance 3 px)
	Median(Cells - Texture_Haralick_3_Cytoplasm_Alexa 488_2 Haralick Homogeneity 3 px)
	Median(Cells - Texture_Gabor_Cytoplasm_Alexa 488_2 Gabor Min 2 px w2)
	Median(Cells - Texture_Gabor_Cytoplasm_Alexa 488_2 Gabor Max 2 px w2)
	Median(Cells - Texture_SER_0_RingRegion_Alexa 488_2 SER Spot 0 px)
	Median(Cells - Texture_SER_0_RingRegion_Alexa 488_2 SER Hole 0 px)
	Median(Cells - Texture_SER_0_RingRegion_Alexa 488_2 SER Edge 0 px)
	Median(Cells - Texture_SER_0_RingRegion_Alexa 488_2 SER Ridge 0 px)
	Median(Cells - Texture_SER_0_RingRegion_Alexa 488_2 SER Valley 0 px)
	Median(Cells - Texture_SER_0_RingRegion_Alexa 488_2 SER Saddle 0 px)
	Median(Cells - Texture_SER_0_RingRegion_Alexa 488_2 SER Bright 0 px)
	Median(Cells - Texture_SER_0_RingRegion_Alexa 488_2 SER Dark 0 px)
	Median(Cells - Texture_SER_1_RingRegion_Alexa 488_2 SER Spot 1 px)
	Median(Cells - Texture_SER_1_RingRegion_Alexa 488_2 SER Hole 1 px)
	Median(Cells - Texture_SER_1_RingRegion_Alexa 488_2 SER Edge 1 px)
	Median(Cells - Texture_SER_1_RingRegion_Alexa 488_2 SER Ridge 1 px)
	Median(Cells - Texture_SER_1_RingRegion_Alexa 488_2 SER Valley 1 px)
	Median(Cells - Texture_SER_1_RingRegion_Alexa 488_2 SER Saddle 1 px)
	Median(Cells - Texture_SER_1_RingRegion_Alexa 488_2 SER Bright 1 px)
	Median(Cells - Texture_SER_1_RingRegion_Alexa 488_2 SER Dark 1 px)
	Median(Cells - Texture_SER_2_RingRegion_Alexa 488_2 SER Spot 2 px)
	Median(Cells - Texture_SER_2_RingRegion_Alexa 488_2 SER Hole 2 px)
	Median(Cells - Texture_SER_2_RingRegion_Alexa 488_2 SER Edge 2 px)
	Median(Cells - Texture_SER_2_RingRegion_Alexa 488_2 SER Ridge 2 px)
	Median(Cells - Texture_SER_2_RingRegion_Alexa 488_2 SER Valley 2 px)
	Median(Cells - Texture_SER_2_RingRegion_Alexa 488_2 SER Saddle 2 px)
	Median(Cells - Texture_SER_2_RingRegion_Alexa 488_2 SER Bright 2 px)
	Median(Cells - Texture_SER_2_RingRegion_Alexa 488_2 SER Dark 2 px)
	Median(Cells - Texture_Haralick_1_RingRegion_Alexa 488_2 Haralick Correlation 1 px)
	Median(Cells - Texture_Haralick_1_RingRegion_Alexa 488_2 Haralick Contrast 1 px)
	Median(Cells - Texture_Haralick_1_RingRegion_Alexa 488_2 Haralick Sum Variance 1 px)
	Median(Cells - Texture_Haralick_1_RingRegion_Alexa 488_2 Haralick Homogeneity 1 px)
	Median(Cells - Texture_Haralick_2_RingRegion_Alexa 488_2 Haralick Correlation 2 px)
	Median(Cells - Texture_Haralick_2_RingRegion_Alexa 488_2 Haralick Contrast 2 px)
	Median(Cells - Texture_Haralick_2_RingRegion_Alexa 488_2 Haralick Sum Variance 2 px)
	Median(Cells - Texture_Haralick_2_RingRegion_Alexa 488_2 Haralick Homogeneity 2 px)
	Median(Cells - Texture_Haralick_3_RingRegion_Alexa 488_2 Haralick Correlation 3 px)
	Median(Cells - Texture_Haralick_3_RingRegion_Alexa 488_2 Haralick Contrast 3 px)
	Median(Cells - Texture_Haralick_3_RingRegion_Alexa 488_2 Haralick Sum Variance 3 px)
	Median(Cells - Texture_Haralick_3_RingRegion_Alexa 488_2 Haralick Homogeneity 3 px)
	Median(Cells - Texture_Gabor_RingRegion_Alexa 488_2 Gabor Min 2 px w2)
	Median(Cells - Texture_Gabor_RingRegion_Alexa 488_2 Gabor Max 2 px w2)
	Median(Cells - Texture_SER_0_MembraneRegion_Alexa 488_2 SER Spot 0 px)
	Median(Cells - Texture_SER_0_MembraneRegion_Alexa 488_2 SER Hole 0 px)
	Median(Cells - Texture_SER_0_MembraneRegion_Alexa 488_2 SER Edge 0 px)
	Median(Cells - Texture_SER_0_MembraneRegion_Alexa 488_2 SER Ridge 0 px)
	Median(Cells - Texture_SER_0_MembraneRegion_Alexa 488_2 SER Valley 0 px)
	Median(Cells - Texture_SER_0_MembraneRegion_Alexa 488_2 SER Saddle 0 px)
	Median(Cells - Texture_SER_0_MembraneRegion_Alexa 488_2 SER Bright 0 px)
	Median(Cells - Texture_SER_0_MembraneRegion_Alexa 488_2 SER Dark 0 px)
	Median(Cells - Texture_SER_1_MembraneRegion_Alexa 488_2 SER Spot 1 px)
	Median(Cells - Texture_SER_1_MembraneRegion_Alexa 488_2 SER Hole 1 px)
	Median(Cells - Texture_SER_1_MembraneRegion_Alexa 488_2 SER Edge 1 px)
	Median(Cells - Texture_SER_1_MembraneRegion_Alexa 488_2 SER Ridge 1 px)
	Median(Cells - Texture_SER_1_MembraneRegion_Alexa 488_2 SER Valley 1 px)
	Median(Cells - Texture_SER_1_MembraneRegion_Alexa 488_2 SER Saddle 1 px)
	Median(Cells - Texture_SER_1_MembraneRegion_Alexa 488_2 SER Bright 1 px)
	Median(Cells - Texture_SER_1_MembraneRegion_Alexa 488_2 SER Dark 1 px)
	Median(Cells - Texture_SER_2_MembraneRegion_Alexa 488_2 SER Spot 2 px)
	Median(Cells - Texture_SER_2_MembraneRegion_Alexa 488_2 SER Hole 2 px)
	Median(Cells - Texture_SER_2_MembraneRegion_Alexa 488_2 SER Edge 2 px)
	Median(Cells - Texture_SER_2_MembraneRegion_Alexa 488_2 SER Ridge 2 px)
	Median(Cells - Texture_SER_2_MembraneRegion_Alexa 488_2 SER Valley 2 px)
	Median(Cells - Texture_SER_2_MembraneRegion_Alexa 488_2 SER Saddle 2 px)
	Median(Cells - Texture_SER_2_MembraneRegion_Alexa 488_2 SER Bright 2 px)
	Median(Cells - Texture_SER_2_MembraneRegion_Alexa 488_2 SER Dark 2 px)
	Median(Cells - Texture_Haralick_1_MembraneRegion_Alexa 488_2 Haralick Correlation 1 px)
	Median(Cells - Texture_Haralick_1_MembraneRegion_Alexa 488_2 Haralick Contrast 1 px)
	Median(Cells - Texture_Haralick_1_MembraneRegion_Alexa 488_2 Haralick Sum Variance 1 px)
	Median(Cells - Texture_Haralick_1_MembraneRegion_Alexa 488_2 Haralick Homogeneity 1 px)
	Median(Cells - Texture_Haralick_2_MembraneRegion_Alexa 488_2 Haralick Correlation 2 px)
	Median(Cells - Texture_Haralick_2_MembraneRegion_Alexa 488_2 Haralick Contrast 2 px)
	Median(Cells - Texture_Haralick_2_MembraneRegion_Alexa 488_2 Haralick Sum Variance 2 px)
	Median(Cells - Texture_Haralick_2_MembraneRegion_Alexa 488_2 Haralick Homogeneity 2 px)
	Median(Cells - Texture_Haralick_3_MembraneRegion_Alexa 488_2 Haralick Correlation 3 px)
	Median(Cells - Texture_Haralick_3_MembraneRegion_Alexa 488_2 Haralick Contrast 3 px)
	Median(Cells - Texture_Haralick_3_MembraneRegion_Alexa 488_2 Haralick Sum Variance 3 px)
	Median(Cells - Texture_Haralick_3_MembraneRegion_Alexa 488_2 Haralick Homogeneity 3 px)
	Median(Cells - Texture_Gabor_MembraneRegion_Alexa 488_2 Gabor Min 2 px w2)
	Median(Cells - Texture_Gabor_MembraneRegion_Alexa 488_2 Gabor Max 2 px w2)
	Median(Cells - Texture_SER_0_Cytoplasm_Alexa 568_2 SER Spot 0 px)
	Median(Cells - Texture_SER_0_Cytoplasm_Alexa 568_2 SER Hole 0 px)
	Median(Cells - Texture_SER_0_Cytoplasm_Alexa 568_2 SER Edge 0 px)
	Median(Cells - Texture_SER_0_Cytoplasm_Alexa 568_2 SER Ridge 0 px)
	Median(Cells - Texture_SER_0_Cytoplasm_Alexa 568_2 SER Valley 0 px)
	Median(Cells - Texture_SER_0_Cytoplasm_Alexa 568_2 SER Saddle 0 px)
	Median(Cells - Texture_SER_0_Cytoplasm_Alexa 568_2 SER Bright 0 px)
	Median(Cells - Texture_SER_0_Cytoplasm_Alexa 568_2 SER Dark 0 px)
	Median(Cells - Texture_SER_1_Cytoplasm_Alexa 568_2 SER Spot 1 px)
	Median(Cells - Texture_SER_1_Cytoplasm_Alexa 568_2 SER Hole 1 px)
	Median(Cells - Texture_SER_1_Cytoplasm_Alexa 568_2 SER Edge 1 px)
	Median(Cells - Texture_SER_1_Cytoplasm_Alexa 568_2 SER Ridge 1 px)
	Median(Cells - Texture_SER_1_Cytoplasm_Alexa 568_2 SER Valley 1 px)
	Median(Cells - Texture_SER_1_Cytoplasm_Alexa 568_2 SER Saddle 1 px)
	Median(Cells - Texture_SER_1_Cytoplasm_Alexa 568_2 SER Bright 1 px)
	Median(Cells - Texture_SER_1_Cytoplasm_Alexa 568_2 SER Dark 1 px)
	Median(Cells - Texture_SER_2_Cytoplasm_Alexa 568_2 SER Spot 2 px)
	Median(Cells - Texture_SER_2_Cytoplasm_Alexa 568_2 SER Hole 2 px)
	Median(Cells - Texture_SER_2_Cytoplasm_Alexa 568_2 SER Edge 2 px)
	Median(Cells - Texture_SER_2_Cytoplasm_Alexa 568_2 SER Ridge 2 px)
	Median(Cells - Texture_SER_2_Cytoplasm_Alexa 568_2 SER Valley 2 px)
	Median(Cells - Texture_SER_2_Cytoplasm_Alexa 568_2 SER Saddle 2 px)
	Median(Cells - Texture_SER_2_Cytoplasm_Alexa 568_2 SER Bright 2 px)
	Median(Cells - Texture_SER_2_Cytoplasm_Alexa 568_2 SER Dark 2 px)
	Median(Cells - Texture_Haralick_1_Cytoplasm_Alexa 568_2 Haralick Correlation 1 px)
	Median(Cells - Texture_Haralick_1_Cytoplasm_Alexa 568_2 Haralick Contrast 1 px)
	Median(Cells - Texture_Haralick_1_Cytoplasm_Alexa 568_2 Haralick Sum Variance 1 px)
	Median(Cells - Texture_Haralick_1_Cytoplasm_Alexa 568_2 Haralick Homogeneity 1 px)
	Median(Cells - Texture_Haralick_2_Cytoplasm_Alexa 568_2 Haralick Correlation 2 px)
	Median(Cells - Texture_Haralick_2_Cytoplasm_Alexa 568_2 Haralick Contrast 2 px)
	Median(Cells - Texture_Haralick_2_Cytoplasm_Alexa 568_2 Haralick Sum Variance 2 px)
	Median(Cells - Texture_Haralick_2_Cytoplasm_Alexa 568_2 Haralick Homogeneity 2 px)
	Median(Cells - Texture_Haralick_3_Cytoplasm_Alexa 568_2 Haralick Correlation 3 px)
	Median(Cells - Texture_Haralick_3_Cytoplasm_Alexa 568_2 Haralick Contrast 3 px)
	Median(Cells - Texture_Haralick_3_Cytoplasm_Alexa 568_2 Haralick Sum Variance 3 px)
	Median(Cells - Texture_Haralick_3_Cytoplasm_Alexa 568_2 Haralick Homogeneity 3 px)
	Median(Cells - Texture_Gabor_Cytoplasm_Alexa 568_2 Gabor Min 2 px w2)
	Median(Cells - Texture_Gabor_Cytoplasm_Alexa 568_2 Gabor Max 2 px w2)
	Median(Cells - Texture_SER_0_RingRegion_Alexa 568_2 SER Spot 0 px)
	Median(Cells - Texture_SER_0_RingRegion_Alexa 568_2 SER Hole 0 px)
	Median(Cells - Texture_SER_0_RingRegion_Alexa 568_2 SER Edge 0 px)
	Median(Cells - Texture_SER_0_RingRegion_Alexa 568_2 SER Ridge 0 px)
	Median(Cells - Texture_SER_0_RingRegion_Alexa 568_2 SER Valley 0 px)
	Median(Cells - Texture_SER_0_RingRegion_Alexa 568_2 SER Saddle 0 px)
	Median(Cells - Texture_SER_0_RingRegion_Alexa 568_2 SER Bright 0 px)
	Median(Cells - Texture_SER_0_RingRegion_Alexa 568_2 SER Dark 0 px)
	Median(Cells - Texture_SER_1_RingRegion_Alexa 568_2 SER Spot 1 px)
	Median(Cells - Texture_SER_1_RingRegion_Alexa 568_2 SER Hole 1 px)
	Median(Cells - Texture_SER_1_RingRegion_Alexa 568_2 SER Edge 1 px)
	Median(Cells - Texture_SER_1_RingRegion_Alexa 568_2 SER Ridge 1 px)
	Median(Cells - Texture_SER_1_RingRegion_Alexa 568_2 SER Valley 1 px)
	Median(Cells - Texture_SER_1_RingRegion_Alexa 568_2 SER Saddle 1 px)
	Median(Cells - Texture_SER_1_RingRegion_Alexa 568_2 SER Bright 1 px)
	Median(Cells - Texture_SER_1_RingRegion_Alexa 568_2 SER Dark 1 px)
	Median(Cells - Texture_SER_2_RingRegion_Alexa 568_2 SER Spot 2 px)
	Median(Cells - Texture_SER_2_RingRegion_Alexa 568_2 SER Hole 2 px)
	Median(Cells - Texture_SER_2_RingRegion_Alexa 568_2 SER Edge 2 px)
	Median(Cells - Texture_SER_2_RingRegion_Alexa 568_2 SER Ridge 2 px)
	Median(Cells - Texture_SER_2_RingRegion_Alexa 568_2 SER Valley 2 px)
	Median(Cells - Texture_SER_2_RingRegion_Alexa 568_2 SER Saddle 2 px)
	Median(Cells - Texture_SER_2_RingRegion_Alexa 568_2 SER Bright 2 px)
	Median(Cells - Texture_SER_2_RingRegion_Alexa 568_2 SER Dark 2 px)
	Median(Cells - Texture_Haralick_1_RingRegion_Alexa 568_2 Haralick Correlation 1 px)
	Median(Cells - Texture_Haralick_1_RingRegion_Alexa 568_2 Haralick Contrast 1 px)
	Median(Cells - Texture_Haralick_1_RingRegion_Alexa 568_2 Haralick Sum Variance 1 px)
	Median(Cells - Texture_Haralick_1_RingRegion_Alexa 568_2 Haralick Homogeneity 1 px)
	Median(Cells - Texture_Haralick_2_RingRegion_Alexa 568_2 Haralick Correlation 2 px)
	Median(Cells - Texture_Haralick_2_RingRegion_Alexa 568_2 Haralick Contrast 2 px)
	Median(Cells - Texture_Haralick_2_RingRegion_Alexa 568_2 Haralick Sum Variance 2 px)
	Median(Cells - Texture_Haralick_2_RingRegion_Alexa 568_2 Haralick Homogeneity 2 px)
	Median(Cells - Texture_Haralick_3_RingRegion_Alexa 568_2 Haralick Correlation 3 px)
	Median(Cells - Texture_Haralick_3_RingRegion_Alexa 568_2 Haralick Contrast 3 px)
	Median(Cells - Texture_Haralick_3_RingRegion_Alexa 568_2 Haralick Sum Variance 3 px)
	Median(Cells - Texture_Haralick_3_RingRegion_Alexa 568_2 Haralick Homogeneity 3 px)
	Median(Cells - Texture_Gabor_RingRegion_Alexa 568_2 Gabor Min 2 px w2)
	Median(Cells - Texture_Gabor_RingRegion_Alexa 568_2 Gabor Max 2 px w2)
	Median(Cells - Texture_SER_0_Cytoplasm_Alexa 647_2 SER Spot 0 px)
	Median(Cells - Texture_SER_0_Cytoplasm_Alexa 647_2 SER Hole 0 px)
	Median(Cells - Texture_SER_0_Cytoplasm_Alexa 647_2 SER Edge 0 px)
	Median(Cells - Texture_SER_0_Cytoplasm_Alexa 647_2 SER Ridge 0 px)
	Median(Cells - Texture_SER_0_Cytoplasm_Alexa 647_2 SER Valley 0 px)
	Median(Cells - Texture_SER_0_Cytoplasm_Alexa 647_2 SER Saddle 0 px)
	Median(Cells - Texture_SER_0_Cytoplasm_Alexa 647_2 SER Bright 0 px)
	Median(Cells - Texture_SER_0_Cytoplasm_Alexa 647_2 SER Dark 0 px)
	Median(Cells - Texture_SER_1_Cytoplasm_Alexa 647_2 SER Spot 1 px)
	Median(Cells - Texture_SER_1_Cytoplasm_Alexa 647_2 SER Hole 1 px)
	Median(Cells - Texture_SER_1_Cytoplasm_Alexa 647_2 SER Edge 1 px)
	Median(Cells - Texture_SER_1_Cytoplasm_Alexa 647_2 SER Ridge 1 px)
	Median(Cells - Texture_SER_1_Cytoplasm_Alexa 647_2 SER Valley 1 px)
	Median(Cells - Texture_SER_1_Cytoplasm_Alexa 647_2 SER Saddle 1 px)
	Median(Cells - Texture_SER_1_Cytoplasm_Alexa 647_2 SER Bright 1 px)
	Median(Cells - Texture_SER_1_Cytoplasm_Alexa 647_2 SER Dark 1 px)
	Median(Cells - Texture_SER_2_Cytoplasm_Alexa 647_2 SER Spot 2 px)
	Median(Cells - Texture_SER_2_Cytoplasm_Alexa 647_2 SER Hole 2 px)
	Median(Cells - Texture_SER_2_Cytoplasm_Alexa 647_2 SER Edge 2 px)
	Median(Cells - Texture_SER_2_Cytoplasm_Alexa 647_2 SER Ridge 2 px)
	Median(Cells - Texture_SER_2_Cytoplasm_Alexa 647_2 SER Valley 2 px)
	Median(Cells - Texture_SER_2_Cytoplasm_Alexa 647_2 SER Saddle 2 px)
	Median(Cells - Texture_SER_2_Cytoplasm_Alexa 647_2 SER Bright 2 px)
	Median(Cells - Texture_SER_2_Cytoplasm_Alexa 647_2 SER Dark 2 px)
	Median(Cells - Texture_Haralick_1_Cytoplasm_Alexa 647_2 Haralick Correlation 1 px)
	Median(Cells - Texture_Haralick_1_Cytoplasm_Alexa 647_2 Haralick Contrast 1 px)
	Median(Cells - Texture_Haralick_1_Cytoplasm_Alexa 647_2 Haralick Sum Variance 1 px)
	Median(Cells - Texture_Haralick_1_Cytoplasm_Alexa 647_2 Haralick Homogeneity 1 px)
	Median(Cells - Texture_Haralick_2_Cytoplasm_Alexa 647_2 Haralick Correlation 2 px)
	Median(Cells - Texture_Haralick_2_Cytoplasm_Alexa 647_2 Haralick Contrast 2 px)
	Median(Cells - Texture_Haralick_2_Cytoplasm_Alexa 647_2 Haralick Sum Variance 2 px)
	Median(Cells - Texture_Haralick_2_Cytoplasm_Alexa 647_2 Haralick Homogeneity 2 px)
	Median(Cells - Texture_Haralick_3_Cytoplasm_Alexa 647_2 Haralick Correlation 3 px)
	Median(Cells - Texture_Haralick_3_Cytoplasm_Alexa 647_2 Haralick Contrast 3 px)
	Median(Cells - Texture_Haralick_3_Cytoplasm_Alexa 647_2 Haralick Sum Variance 3 px)
	Median(Cells - Texture_Haralick_3_Cytoplasm_Alexa 647_2 Haralick Homogeneity 3 px)
	Median(Cells - Texture_Gabor_Cytoplasm_Alexa 647_2 Gabor Min 2 px w2)
	Median(Cells - Texture_Gabor_Cytoplasm_Alexa 647_2 Gabor Max 2 px w2)
	Median(Cells - Texture_SER_0_RingRegion_Alexa 647_2 SER Spot 0 px)
	Median(Cells - Texture_SER_0_RingRegion_Alexa 647_2 SER Hole 0 px)
	Median(Cells - Texture_SER_0_RingRegion_Alexa 647_2 SER Edge 0 px)
	Median(Cells - Texture_SER_0_RingRegion_Alexa 647_2 SER Ridge 0 px)
	Median(Cells - Texture_SER_0_RingRegion_Alexa 647_2 SER Valley 0 px)
	Median(Cells - Texture_SER_0_RingRegion_Alexa 647_2 SER Saddle 0 px)
	Median(Cells - Texture_SER_0_RingRegion_Alexa 647_2 SER Bright 0 px)
	Median(Cells - Texture_SER_0_RingRegion_Alexa 647_2 SER Dark 0 px)
	Median(Cells - Texture_SER_1_RingRegion_Alexa 647_2 SER Spot 1 px)
	Median(Cells - Texture_SER_1_RingRegion_Alexa 647_2 SER Hole 1 px)
	Median(Cells - Texture_SER_1_RingRegion_Alexa 647_2 SER Edge 1 px)
	Median(Cells - Texture_SER_1_RingRegion_Alexa 647_2 SER Ridge 1 px)
	Median(Cells - Texture_SER_1_RingRegion_Alexa 647_2 SER Valley 1 px)
	Median(Cells - Texture_SER_1_RingRegion_Alexa 647_2 SER Saddle 1 px)
	Median(Cells - Texture_SER_1_RingRegion_Alexa 647_2 SER Bright 1 px)
	Median(Cells - Texture_SER_1_RingRegion_Alexa 647_2 SER Dark 1 px)
	Median(Cells - Texture_SER_2_RingRegion_Alexa 647_2 SER Spot 2 px)
	Median(Cells - Texture_SER_2_RingRegion_Alexa 647_2 SER Hole 2 px)
	Median(Cells - Texture_SER_2_RingRegion_Alexa 647_2 SER Edge 2 px)
	Median(Cells - Texture_SER_2_RingRegion_Alexa 647_2 SER Ridge 2 px)
	Median(Cells - Texture_SER_2_RingRegion_Alexa 647_2 SER Valley 2 px)
	Median(Cells - Texture_SER_2_RingRegion_Alexa 647_2 SER Saddle 2 px)
	Median(Cells - Texture_SER_2_RingRegion_Alexa 647_2 SER Bright 2 px)
	Median(Cells - Texture_SER_2_RingRegion_Alexa 647_2 SER Dark 2 px)
	Median(Cells - Texture_Haralick_1_RingRegion_Alexa 647_2 Haralick Correlation 1 px)
	Median(Cells - Texture_Haralick_1_RingRegion_Alexa 647_2 Haralick Contrast 1 px)
	Median(Cells - Texture_Haralick_1_RingRegion_Alexa 647_2 Haralick Sum Variance 1 px)
	Median(Cells - Texture_Haralick_1_RingRegion_Alexa 647_2 Haralick Homogeneity 1 px)
	Median(Cells - Texture_Haralick_2_RingRegion_Alexa 647_2 Haralick Correlation 2 px)
	Median(Cells - Texture_Haralick_2_RingRegion_Alexa 647_2 Haralick Contrast 2 px)
	Median(Cells - Texture_Haralick_2_RingRegion_Alexa 647_2 Haralick Sum Variance 2 px)
	Median(Cells - Texture_Haralick_2_RingRegion_Alexa 647_2 Haralick Homogeneity 2 px)
	Median(Cells - Texture_Haralick_3_RingRegion_Alexa 647_2 Haralick Correlation 3 px)
	Median(Cells - Texture_Haralick_3_RingRegion_Alexa 647_2 Haralick Contrast 3 px)
	Median(Cells - Texture_Haralick_3_RingRegion_Alexa 647_2 Haralick Sum Variance 3 px)
	Median(Cells - Texture_Haralick_3_RingRegion_Alexa 647_2 Haralick Homogeneity 3 px)
	Median(Cells - Texture_Gabor_RingRegion_Alexa 647_2 Gabor Min 2 px w2)
	Median(Cells - Texture_Gabor_RingRegion_Alexa 647_2 Gabor Max 2 px w2)
	Median(Nucleoli - Morphology_Nucleolus Area [ÂµmÂ²])
	Median(Nucleoli - Morphology_Nucleolus Roundness)
	Median(Nucleoli - Morphology_Nucleolus Width [Âµm])
	Median(Nucleoli - Morphology_Nucleolus Length [Âµm])
	Median(Nucleoli - Morphology_Nucleolus Ratio Width to Length)
	Median(Nucleoli - Morphology_STAR_Spot_Alexa 488 Symmetry 02)
	Median(Nucleoli - Morphology_STAR_Spot_Alexa 488 Symmetry 03)
	Median(Nucleoli - Morphology_STAR_Spot_Alexa 488 Symmetry 04)
	Median(Nucleoli - Morphology_STAR_Spot_Alexa 488 Symmetry 05)
	Median(Nucleoli - Morphology_STAR_Spot_Alexa 488 Symmetry 12)
	Median(Nucleoli - Morphology_STAR_Spot_Alexa 488 Symmetry 13)
	Median(Nucleoli - Morphology_STAR_Spot_Alexa 488 Symmetry 14)
	Median(Nucleoli - Morphology_STAR_Spot_Alexa 488 Symmetry 15)
	Median(Nucleoli - Morphology_STAR_Spot_Alexa 488 Threshold Compactness 30%)
	Median(Nucleoli - Morphology_STAR_Spot_Alexa 488 Threshold Compactness 40%)
	Median(Nucleoli - Morphology_STAR_Spot_Alexa 488 Threshold Compactness 50%)
	Median(Nucleoli - Morphology_STAR_Spot_Alexa 488 Threshold Compactness 60%)
	Median(Nucleoli - Morphology_STAR_Spot_Alexa 488 Axial Small Length)
	Median(Nucleoli - Morphology_STAR_Spot_Alexa 488 Axial Length Ratio)
	Median(Nucleoli - Morphology_STAR_Spot_Alexa 488 Radial Mean)
	Median(Nucleoli - Morphology_STAR_Spot_Alexa 488 Radial Relative Deviation)
	Median(Nucleoli - Morphology_STAR_Spot_Alexa 488 Profile 1/2)
	Median(Nucleoli - Morphology_STAR_Spot_Alexa 488 Profile 2/2)
	Median(Nucleoli - Intensity_Spot_Alexa 488 Mean)
	Median(Nucleoli - Intensity_Spot_Alexa 488 StdDev)
	Median(Nucleoli - Intensity_Spot_Alexa 488 Median)
	Median(Nucleoli - Intensity_Spot_Alexa 488 Maximum)
	Median(Nucleoli - Intensity_Spot_Alexa 488 Minimum)
	Median(Nucleoli - Intensity_Spot_Alexa 488 Sum)
	Median(Nucleoli - Intensity_Spot_Alexa 488 CV [%])
	Median(Nucleoli - Intensity_Spot_Alexa 488 Quantile 75%)
	Median(Nucleoli - Intensity_Spot_Alexa 488 Contrast)

## Sheet: Fig.5_6_S8_Profile_similarity
	CPP | Harmony | Activity profile: input features	CP | Harmony | Activity profile: input features	CPP | Cell Profiler | Activity profile: input features [w/o feature selection]	CPP | Cell Profiler | Activity profile: input features [w/o feature selection / w/o Lyso]	CPP | Cell Profiler | Activity profile: input features [with feature selection]	CPP | Cell Profiler | Activity profile: input features [with feature selection / w/o Lyso]
	AbsoluteCellNumber	AbsoluteCellNumber	AbsoluteCellnumber)	AbsoluteCellnumber)	AbsoluteCellnumber)	AbsoluteCellnumber)
	RelativeCellNumber(1-2Nucleoli)	RelativeCellNumber(1-2Nucleoli)	Relative(1-2nucleolinumber)	Relative(1-2nucleolinumber)	Relative(1-2nucleolinumber)	Relative(1-2nucleolinumber)
	RelativeCellNumber(3-4Nucleoli)	RelativeCellNumber(3-4Nucleoli)	Relative(3-4nucleolinumber)	Relative(3-4nucleolinumber)	Relative(3-4nucleolinumber)	Relative(3-4nucleolinumber)
	RelativeCellNumber(5+Nucleoli)	RelativeCellNumber(5+Nucleoli)	Relative(5andmorenucleolinumber)	Relative(5andmorenucleolinumber)	Relative(5andmorenucleolinumber)	Relative(5andmorenucleolinumber)
	Cells - Position_Cell_NeighborContactArea Contact Area with Neighbors [%])	Cells - Position_Cell_NeighborContactArea Contact Area with Neighbors [%])	Cell_AreaShape_Area)	Cell_AreaShape_Area)
	Cells - Number of Nucleoli- per Cell)	Cells - Number of Nucleoli- per Cell)	Cell_AreaShape_BoundingBoxArea)	Cell_AreaShape_BoundingBoxArea)
	Cells - Morphology_Nucleus Area [ÂµmÂ²])	Cells - Morphology_Nucleus Area [ÂµmÂ²])	Cell_AreaShape_BoundingBoxMaximum_X)	Cell_AreaShape_BoundingBoxMaximum_X)
	Cells - Morphology_Nucleus Roundness)	Cells - Morphology_Nucleus Roundness)	Cell_AreaShape_BoundingBoxMaximum_Y)	Cell_AreaShape_BoundingBoxMaximum_Y)
	Cells - Morphology_Nucleus Width [Âµm])	Cells - Morphology_Nucleus Width [Âµm])	Cell_AreaShape_BoundingBoxMinimum_X)	Cell_AreaShape_BoundingBoxMinimum_X)
	Cells - Morphology_Nucleus Length [Âµm])	Cells - Morphology_Nucleus Length [Âµm])	Cell_AreaShape_BoundingBoxMinimum_Y)	Cell_AreaShape_BoundingBoxMinimum_Y)
	Cells - Morphology_Nucleus Ratio Width to Length)	Cells - Morphology_Nucleus Ratio Width to Length)	Cell_AreaShape_Center_X)	Cell_AreaShape_Center_X)
	Cells - Morphology_Cell Area [ÂµmÂ²])	Cells - Morphology_Cell Area [ÂµmÂ²])	Cell_AreaShape_Center_Y)	Cell_AreaShape_Center_Y)
	Cells - Morphology_Cell Roundness)	Cells - Morphology_Cell Roundness)	Cell_AreaShape_CentralMoment_0_0)	Cell_AreaShape_CentralMoment_0_0)
	Cells - Morphology_Cell Width [Âµm])	Cells - Morphology_Cell Width [Âµm])	Cell_AreaShape_CentralMoment_0_1)	Cell_AreaShape_CentralMoment_0_1)
	Cells - Morphology_Cell Length [Âµm])	Cells - Morphology_Cell Length [Âµm])	Cell_AreaShape_CentralMoment_0_2)	Cell_AreaShape_CentralMoment_0_2)
	Cells - Morphology_Cell Ratio Width to Length)	Cells - Morphology_Cell Ratio Width to Length)	Cell_AreaShape_CentralMoment_0_3)	Cell_AreaShape_CentralMoment_0_3)	Cell_AreaShape_CentralMoment_0_3)	Cell_AreaShape_CentralMoment_0_3)
	Cells - Morphology_STAR_Nucleus_HOECHST 33342_2 Symmetry 02)	Cells - Morphology_STAR_Nucleus_HOECHST 33342 Symmetry 02)	Cell_AreaShape_CentralMoment_1_0)	Cell_AreaShape_CentralMoment_1_0)
	Cells - Morphology_STAR_Nucleus_HOECHST 33342_2 Symmetry 03)	Cells - Morphology_STAR_Nucleus_HOECHST 33342 Symmetry 03)	Cell_AreaShape_CentralMoment_1_1)	Cell_AreaShape_CentralMoment_1_1)
	Cells - Morphology_STAR_Nucleus_HOECHST 33342_2 Symmetry 04)	Cells - Morphology_STAR_Nucleus_HOECHST 33342 Symmetry 04)	Cell_AreaShape_CentralMoment_1_2)	Cell_AreaShape_CentralMoment_1_2)	Cell_AreaShape_CentralMoment_1_2)	Cell_AreaShape_CentralMoment_1_2)
	Cells - Morphology_STAR_Nucleus_HOECHST 33342_2 Symmetry 05)	Cells - Morphology_STAR_Nucleus_HOECHST 33342 Symmetry 05)	Cell_AreaShape_CentralMoment_1_3)	Cell_AreaShape_CentralMoment_1_3)	Cell_AreaShape_CentralMoment_1_3)	Cell_AreaShape_CentralMoment_1_3)
	Cells - Morphology_STAR_Nucleus_HOECHST 33342_2 Symmetry 12)	Cells - Morphology_STAR_Nucleus_HOECHST 33342 Symmetry 12)	Cell_AreaShape_CentralMoment_2_0)	Cell_AreaShape_CentralMoment_2_0)
	Cells - Morphology_STAR_Nucleus_HOECHST 33342_2 Symmetry 13)	Cells - Morphology_STAR_Nucleus_HOECHST 33342 Symmetry 13)	Cell_AreaShape_CentralMoment_2_1)	Cell_AreaShape_CentralMoment_2_1)	Cell_AreaShape_CentralMoment_2_1)	Cell_AreaShape_CentralMoment_2_1)
	Cells - Morphology_STAR_Nucleus_HOECHST 33342_2 Symmetry 14)	Cells - Morphology_STAR_Nucleus_HOECHST 33342 Symmetry 14)	Cell_AreaShape_CentralMoment_2_2)	Cell_AreaShape_CentralMoment_2_2)
	Cells - Morphology_STAR_Nucleus_HOECHST 33342_2 Symmetry 15)	Cells - Morphology_STAR_Nucleus_HOECHST 33342 Symmetry 15)	Cell_AreaShape_CentralMoment_2_3)	Cell_AreaShape_CentralMoment_2_3)	Cell_AreaShape_CentralMoment_2_3)	Cell_AreaShape_CentralMoment_2_3)
	Cells - Morphology_STAR_Nucleus_HOECHST 33342_2 Threshold Compactness 30%)	Cells - Morphology_STAR_Nucleus_HOECHST 33342 Threshold Compactness 30%)	Cell_AreaShape_Compactness)	Cell_AreaShape_Compactness)
	Cells - Morphology_STAR_Nucleus_HOECHST 33342_2 Threshold Compactness 40%)	Cells - Morphology_STAR_Nucleus_HOECHST 33342 Threshold Compactness 40%)	Cell_AreaShape_ConvexArea)	Cell_AreaShape_ConvexArea)
	Cells - Morphology_STAR_Nucleus_HOECHST 33342_2 Threshold Compactness 50%)	Cells - Morphology_STAR_Nucleus_HOECHST 33342 Threshold Compactness 50%)	Cell_AreaShape_Eccentricity)	Cell_AreaShape_Eccentricity)
	Cells - Morphology_STAR_Nucleus_HOECHST 33342_2 Threshold Compactness 60%)	Cells - Morphology_STAR_Nucleus_HOECHST 33342 Threshold Compactness 60%)	Cell_AreaShape_EquivalentDiameter)	Cell_AreaShape_EquivalentDiameter)
	Cells - Morphology_STAR_Nucleus_HOECHST 33342_2 Axial Small Length)	Cells - Morphology_STAR_Nucleus_HOECHST 33342 Axial Small Length)	Cell_AreaShape_Extent)	Cell_AreaShape_Extent)
	Cells - Morphology_STAR_Nucleus_HOECHST 33342_2 Axial Length Ratio)	Cells - Morphology_STAR_Nucleus_HOECHST 33342 Axial Length Ratio)	Cell_AreaShape_FormFactor)	Cell_AreaShape_FormFactor)
	Cells - Morphology_STAR_Nucleus_HOECHST 33342_2 Radial Mean)	Cells - Morphology_STAR_Nucleus_HOECHST 33342 Radial Mean)	Cell_AreaShape_HuMoment_0)	Cell_AreaShape_HuMoment_0)
	Cells - Morphology_STAR_Nucleus_HOECHST 33342_2 Radial Relative Deviation)	Cells - Morphology_STAR_Nucleus_HOECHST 33342 Radial Relative Deviation)	Cell_AreaShape_HuMoment_1)	Cell_AreaShape_HuMoment_1)
	Cells - Morphology_STAR_Nucleus_HOECHST 33342_2 Profile 1/2)	Cells - Morphology_STAR_Nucleus_HOECHST 33342 Profile 1/2)	Cell_AreaShape_HuMoment_2)	Cell_AreaShape_HuMoment_2)
	Cells - Morphology_STAR_Nucleus_HOECHST 33342_2 Profile 2/2)	Cells - Morphology_STAR_Nucleus_HOECHST 33342 Profile 2/2)	Cell_AreaShape_HuMoment_3)	Cell_AreaShape_HuMoment_3)
	Cells - Morphology_STAR_Nucleus_Alexa 488 Symmetry 02)	Cells - Morphology_STAR_Nucleus_Alexa 488 Symmetry 02)	Cell_AreaShape_HuMoment_4)	Cell_AreaShape_HuMoment_4)	Cell_AreaShape_HuMoment_4)	Cell_AreaShape_HuMoment_4)
	Cells - Morphology_STAR_Nucleus_Alexa 488 Symmetry 03)	Cells - Morphology_STAR_Nucleus_Alexa 488 Symmetry 03)	Cell_AreaShape_HuMoment_5)	Cell_AreaShape_HuMoment_5)
	Cells - Morphology_STAR_Nucleus_Alexa 488 Symmetry 04)	Cells - Morphology_STAR_Nucleus_Alexa 488 Symmetry 04)	Cell_AreaShape_HuMoment_6)	Cell_AreaShape_HuMoment_6)	Cell_AreaShape_HuMoment_6)	Cell_AreaShape_HuMoment_6)
	Cells - Morphology_STAR_Nucleus_Alexa 488 Symmetry 05)	Cells - Morphology_STAR_Nucleus_Alexa 488 Symmetry 05)	Cell_AreaShape_InertiaTensorEigenvalues_0)	Cell_AreaShape_InertiaTensorEigenvalues_0)
	Cells - Morphology_STAR_Nucleus_Alexa 488 Symmetry 12)	Cells - Morphology_STAR_Nucleus_Alexa 488 Symmetry 12)	Cell_AreaShape_InertiaTensorEigenvalues_1)	Cell_AreaShape_InertiaTensorEigenvalues_1)
	Cells - Morphology_STAR_Nucleus_Alexa 488 Symmetry 13)	Cells - Morphology_STAR_Nucleus_Alexa 488 Symmetry 13)	Cell_AreaShape_InertiaTensor_0_0)	Cell_AreaShape_InertiaTensor_0_0)
	Cells - Morphology_STAR_Nucleus_Alexa 488 Symmetry 14)	Cells - Morphology_STAR_Nucleus_Alexa 488 Symmetry 14)	Cell_AreaShape_InertiaTensor_0_1)	Cell_AreaShape_InertiaTensor_0_1)		Cell_AreaShape_InertiaTensor_0_1)
	Cells - Morphology_STAR_Nucleus_Alexa 488 Symmetry 15)	Cells - Morphology_STAR_Nucleus_Alexa 488 Symmetry 15)	Cell_AreaShape_InertiaTensor_1_0)	Cell_AreaShape_InertiaTensor_1_0)	Cell_AreaShape_InertiaTensor_1_0)
	Cells - Morphology_STAR_Nucleus_Alexa 488 Threshold Compactness 30%)	Cells - Morphology_STAR_Nucleus_Alexa 488 Threshold Compactness 30%)	Cell_AreaShape_InertiaTensor_1_1)	Cell_AreaShape_InertiaTensor_1_1)
	Cells - Morphology_STAR_Nucleus_Alexa 488 Threshold Compactness 40%)	Cells - Morphology_STAR_Nucleus_Alexa 488 Threshold Compactness 40%)	Cell_AreaShape_MajorAxisLength)	Cell_AreaShape_MajorAxisLength)
	Cells - Morphology_STAR_Nucleus_Alexa 488 Threshold Compactness 50%)	Cells - Morphology_STAR_Nucleus_Alexa 488 Threshold Compactness 50%)	Cell_AreaShape_MaxFeretDiameter)	Cell_AreaShape_MaxFeretDiameter)
	Cells - Morphology_STAR_Nucleus_Alexa 488 Threshold Compactness 60%)	Cells - Morphology_STAR_Nucleus_Alexa 488 Threshold Compactness 60%)	Cell_AreaShape_MaximumRadius)	Cell_AreaShape_MaximumRadius)
	Cells - Morphology_STAR_Nucleus_Alexa 488 Axial Small Length)	Cells - Morphology_STAR_Nucleus_Alexa 488 Axial Small Length)	Cell_AreaShape_MeanRadius)	Cell_AreaShape_MeanRadius)
	Cells - Morphology_STAR_Nucleus_Alexa 488 Axial Length Ratio)	Cells - Morphology_STAR_Nucleus_Alexa 488 Axial Length Ratio)	Cell_AreaShape_MedianRadius)	Cell_AreaShape_MedianRadius)	Cell_AreaShape_MedianRadius)	Cell_AreaShape_MedianRadius)
	Cells - Morphology_STAR_Nucleus_Alexa 488 Radial Mean)	Cells - Morphology_STAR_Nucleus_Alexa 488 Radial Mean)	Cell_AreaShape_MinFeretDiameter)	Cell_AreaShape_MinFeretDiameter)
	Cells - Morphology_STAR_Nucleus_Alexa 488 Radial Relative Deviation)	Cells - Morphology_STAR_Nucleus_Alexa 488 Radial Relative Deviation)	Cell_AreaShape_MinorAxisLength)	Cell_AreaShape_MinorAxisLength)
	Cells - Morphology_STAR_Nucleus_Alexa 488 Profile 1/2)	Cells - Morphology_STAR_Nucleus_Alexa 488 Profile 1/2)	Cell_AreaShape_NormalizedMoment_0_2)	Cell_AreaShape_NormalizedMoment_0_2)
	Cells - Morphology_STAR_Nucleus_Alexa 488 Profile 2/2)	Cells - Morphology_STAR_Nucleus_Alexa 488 Profile 2/2)	Cell_AreaShape_NormalizedMoment_0_3)	Cell_AreaShape_NormalizedMoment_0_3)	Cell_AreaShape_NormalizedMoment_0_3)	Cell_AreaShape_NormalizedMoment_0_3)
	Cells - Morphology_STAR_Cytoplasm_Alexa 488 Symmetry 02)	Cells - Morphology_STAR_Cytoplasm_Alexa 488 Symmetry 02)	Cell_AreaShape_NormalizedMoment_1_1)	Cell_AreaShape_NormalizedMoment_1_1)
	Cells - Morphology_STAR_Cytoplasm_Alexa 488 Symmetry 03)	Cells - Morphology_STAR_Cytoplasm_Alexa 488 Symmetry 03)	Cell_AreaShape_NormalizedMoment_1_2)	Cell_AreaShape_NormalizedMoment_1_2)
	Cells - Morphology_STAR_Cytoplasm_Alexa 488 Symmetry 04)	Cells - Morphology_STAR_Cytoplasm_Alexa 488 Symmetry 04)	Cell_AreaShape_NormalizedMoment_1_3)	Cell_AreaShape_NormalizedMoment_1_3)
	Cells - Morphology_STAR_Cytoplasm_Alexa 488 Symmetry 05)	Cells - Morphology_STAR_Cytoplasm_Alexa 488 Symmetry 05)	Cell_AreaShape_NormalizedMoment_2_0)	Cell_AreaShape_NormalizedMoment_2_0)
	Cells - Morphology_STAR_Cytoplasm_Alexa 488 Symmetry 12)	Cells - Morphology_STAR_Cytoplasm_Alexa 488 Symmetry 12)	Cell_AreaShape_NormalizedMoment_2_1)	Cell_AreaShape_NormalizedMoment_2_1)	Cell_AreaShape_NormalizedMoment_2_1)	Cell_AreaShape_NormalizedMoment_2_1)
	Cells - Morphology_STAR_Cytoplasm_Alexa 488 Symmetry 13)	Cells - Morphology_STAR_Cytoplasm_Alexa 488 Symmetry 13)	Cell_AreaShape_NormalizedMoment_2_2)	Cell_AreaShape_NormalizedMoment_2_2)
	Cells - Morphology_STAR_Cytoplasm_Alexa 488 Symmetry 14)	Cells - Morphology_STAR_Cytoplasm_Alexa 488 Symmetry 14)	Cell_AreaShape_NormalizedMoment_2_3)	Cell_AreaShape_NormalizedMoment_2_3)	Cell_AreaShape_NormalizedMoment_2_3)	Cell_AreaShape_NormalizedMoment_2_3)
	Cells - Morphology_STAR_Cytoplasm_Alexa 488 Symmetry 15)	Cells - Morphology_STAR_Cytoplasm_Alexa 488 Symmetry 15)	Cell_AreaShape_NormalizedMoment_3_0)	Cell_AreaShape_NormalizedMoment_3_0)	Cell_AreaShape_NormalizedMoment_3_0)	Cell_AreaShape_NormalizedMoment_3_0)
	Cells - Morphology_STAR_Cytoplasm_Alexa 488 Threshold Compactness 30%)	Cells - Morphology_STAR_Cytoplasm_Alexa 488 Threshold Compactness 30%)	Cell_AreaShape_NormalizedMoment_3_1)	Cell_AreaShape_NormalizedMoment_3_1)	Cell_AreaShape_NormalizedMoment_3_1)	Cell_AreaShape_NormalizedMoment_3_1)
	Cells - Morphology_STAR_Cytoplasm_Alexa 488 Threshold Compactness 40%)	Cells - Morphology_STAR_Cytoplasm_Alexa 488 Threshold Compactness 40%)	Cell_AreaShape_NormalizedMoment_3_2)	Cell_AreaShape_NormalizedMoment_3_2)	Cell_AreaShape_NormalizedMoment_3_2)	Cell_AreaShape_NormalizedMoment_3_2)
	Cells - Morphology_STAR_Cytoplasm_Alexa 488 Threshold Compactness 50%)	Cells - Morphology_STAR_Cytoplasm_Alexa 488 Threshold Compactness 50%)	Cell_AreaShape_NormalizedMoment_3_3)	Cell_AreaShape_NormalizedMoment_3_3)	Cell_AreaShape_NormalizedMoment_3_3)	Cell_AreaShape_NormalizedMoment_3_3)
	Cells - Morphology_STAR_Cytoplasm_Alexa 488 Threshold Compactness 60%)	Cells - Morphology_STAR_Cytoplasm_Alexa 488 Threshold Compactness 60%)	Cell_AreaShape_Orientation)	Cell_AreaShape_Orientation)	Cell_AreaShape_Orientation)	Cell_AreaShape_Orientation)
	Cells - Morphology_STAR_Cytoplasm_Alexa 488 Axial Small Length)	Cells - Morphology_STAR_Cytoplasm_Alexa 488 Axial Small Length)	Cell_AreaShape_Perimeter)	Cell_AreaShape_Perimeter)
	Cells - Morphology_STAR_Cytoplasm_Alexa 488 Axial Length Ratio)	Cells - Morphology_STAR_Cytoplasm_Alexa 488 Axial Length Ratio)	Cell_AreaShape_Solidity)	Cell_AreaShape_Solidity)
	Cells - Morphology_STAR_Cytoplasm_Alexa 488 Radial Mean)	Cells - Morphology_STAR_Cytoplasm_Alexa 488 Radial Mean)	Cell_AreaShape_SpatialMoment_0_0)	Cell_AreaShape_SpatialMoment_0_0)
	Cells - Morphology_STAR_Cytoplasm_Alexa 488 Radial Relative Deviation)	Cells - Morphology_STAR_Cytoplasm_Alexa 488 Radial Relative Deviation)	Cell_AreaShape_SpatialMoment_0_1)	Cell_AreaShape_SpatialMoment_0_1)
	Cells - Morphology_STAR_Cytoplasm_Alexa 488 Profile 1/2)	Cells - Morphology_STAR_Cytoplasm_Alexa 488 Profile 1/2)	Cell_AreaShape_SpatialMoment_0_2)	Cell_AreaShape_SpatialMoment_0_2)
	Cells - Morphology_STAR_Cytoplasm_Alexa 488 Profile 2/2)	Cells - Morphology_STAR_Cytoplasm_Alexa 488 Profile 2/2)	Cell_AreaShape_SpatialMoment_0_3)	Cell_AreaShape_SpatialMoment_0_3)
	Cells - Morphology_STAR_Cytoplasm_Alexa 647 Symmetry 02)	Cells - Morphology_STAR_Cytoplasm_Alexa 647 Symmetry 02)	Cell_AreaShape_SpatialMoment_1_0)	Cell_AreaShape_SpatialMoment_1_0)
	Cells - Morphology_STAR_Cytoplasm_Alexa 647 Symmetry 03)	Cells - Morphology_STAR_Cytoplasm_Alexa 647 Symmetry 03)	Cell_AreaShape_SpatialMoment_1_1)	Cell_AreaShape_SpatialMoment_1_1)
	Cells - Morphology_STAR_Cytoplasm_Alexa 647 Symmetry 04)	Cells - Morphology_STAR_Cytoplasm_Alexa 647 Symmetry 04)	Cell_AreaShape_SpatialMoment_1_2)	Cell_AreaShape_SpatialMoment_1_2)
	Cells - Morphology_STAR_Cytoplasm_Alexa 647 Symmetry 05)	Cells - Morphology_STAR_Cytoplasm_Alexa 647 Symmetry 05)	Cell_AreaShape_SpatialMoment_1_3)	Cell_AreaShape_SpatialMoment_1_3)
	Cells - Morphology_STAR_Cytoplasm_Alexa 647 Symmetry 12)	Cells - Morphology_STAR_Cytoplasm_Alexa 647 Symmetry 12)	Cell_AreaShape_SpatialMoment_2_0)	Cell_AreaShape_SpatialMoment_2_0)
	Cells - Morphology_STAR_Cytoplasm_Alexa 647 Symmetry 13)	Cells - Morphology_STAR_Cytoplasm_Alexa 647 Symmetry 13)	Cell_AreaShape_SpatialMoment_2_1)	Cell_AreaShape_SpatialMoment_2_1)
	Cells - Morphology_STAR_Cytoplasm_Alexa 647 Symmetry 14)	Cells - Morphology_STAR_Cytoplasm_Alexa 647 Symmetry 14)	Cell_AreaShape_SpatialMoment_2_2)	Cell_AreaShape_SpatialMoment_2_2)
	Cells - Morphology_STAR_Cytoplasm_Alexa 647 Symmetry 15)	Cells - Morphology_STAR_Cytoplasm_Alexa 647 Symmetry 15)	Cell_AreaShape_SpatialMoment_2_3)	Cell_AreaShape_SpatialMoment_2_3)	Cell_AreaShape_SpatialMoment_2_3)	Cell_AreaShape_SpatialMoment_2_3)
	Cells - Morphology_STAR_Cytoplasm_Alexa 647 Threshold Compactness 30%)	Cells - Morphology_STAR_Cytoplasm_Alexa 647 Threshold Compactness 30%)	Cell_AreaShape_Zernike_0_0)	Cell_AreaShape_Zernike_0_0)	Cell_AreaShape_Zernike_0_0)	Cell_AreaShape_Zernike_0_0)
	Cells - Morphology_STAR_Cytoplasm_Alexa 647 Threshold Compactness 40%)	Cells - Morphology_STAR_Cytoplasm_Alexa 647 Threshold Compactness 40%)	Cell_AreaShape_Zernike_1_1)	Cell_AreaShape_Zernike_1_1)	Cell_AreaShape_Zernike_1_1)	Cell_AreaShape_Zernike_1_1)
	Cells - Morphology_STAR_Cytoplasm_Alexa 647 Threshold Compactness 50%)	Cells - Morphology_STAR_Cytoplasm_Alexa 647 Threshold Compactness 50%)	Cell_AreaShape_Zernike_2_0)	Cell_AreaShape_Zernike_2_0)	Cell_AreaShape_Zernike_2_0)	Cell_AreaShape_Zernike_2_0)
	Cells - Morphology_STAR_Cytoplasm_Alexa 647 Threshold Compactness 60%)	Cells - Morphology_STAR_Cytoplasm_Alexa 647 Threshold Compactness 60%)	Cell_AreaShape_Zernike_2_2)	Cell_AreaShape_Zernike_2_2)	Cell_AreaShape_Zernike_2_2)	Cell_AreaShape_Zernike_2_2)
	Cells - Morphology_STAR_Cytoplasm_Alexa 647 Axial Small Length)	Cells - Morphology_STAR_Cytoplasm_Alexa 647 Axial Small Length)	Cell_AreaShape_Zernike_3_1)	Cell_AreaShape_Zernike_3_1)
	Cells - Morphology_STAR_Cytoplasm_Alexa 647 Axial Length Ratio)	Cells - Morphology_STAR_Cytoplasm_Alexa 647 Axial Length Ratio)	Cell_AreaShape_Zernike_3_3)	Cell_AreaShape_Zernike_3_3)	Cell_AreaShape_Zernike_3_3)	Cell_AreaShape_Zernike_3_3)
	Cells - Morphology_STAR_Cytoplasm_Alexa 647 Radial Mean)	Cells - Morphology_STAR_Cytoplasm_Alexa 647 Radial Mean)	Cell_AreaShape_Zernike_4_0)	Cell_AreaShape_Zernike_4_0)	Cell_AreaShape_Zernike_4_0)	Cell_AreaShape_Zernike_4_0)
	Cells - Morphology_STAR_Cytoplasm_Alexa 647 Radial Relative Deviation)	Cells - Morphology_STAR_Cytoplasm_Alexa 647 Radial Relative Deviation)	Cell_AreaShape_Zernike_4_2)	Cell_AreaShape_Zernike_4_2)
	Cells - Morphology_STAR_Cytoplasm_Alexa 647 Profile 1/2)	Cells - Morphology_STAR_Cytoplasm_Alexa 647 Profile 1/2)	Cell_AreaShape_Zernike_4_4)	Cell_AreaShape_Zernike_4_4)	Cell_AreaShape_Zernike_4_4)	Cell_AreaShape_Zernike_4_4)
	Cells - Morphology_STAR_Cytoplasm_Alexa 647 Profile 2/2)	Cells - Morphology_STAR_Cytoplasm_Alexa 647 Profile 2/2)	Cell_AreaShape_Zernike_5_1)	Cell_AreaShape_Zernike_5_1)	Cell_AreaShape_Zernike_5_1)	Cell_AreaShape_Zernike_5_1)
	Cells - Morphology_STAR_Cytoplasm_HOECHST 33342 Symmetry 02)	Cells - Morphology_STAR_Cytoplasm_Alexa 568 Symmetry 02)	Cell_AreaShape_Zernike_5_3)	Cell_AreaShape_Zernike_5_3)	Cell_AreaShape_Zernike_5_3)	Cell_AreaShape_Zernike_5_3)
	Cells - Morphology_STAR_Cytoplasm_HOECHST 33342 Symmetry 03)	Cells - Morphology_STAR_Cytoplasm_Alexa 568 Symmetry 03)	Cell_AreaShape_Zernike_5_5)	Cell_AreaShape_Zernike_5_5)	Cell_AreaShape_Zernike_5_5)	Cell_AreaShape_Zernike_5_5)
	Cells - Morphology_STAR_Cytoplasm_HOECHST 33342 Symmetry 04)	Cells - Morphology_STAR_Cytoplasm_Alexa 568 Symmetry 04)	Cell_AreaShape_Zernike_6_0)	Cell_AreaShape_Zernike_6_0)	Cell_AreaShape_Zernike_6_0)	Cell_AreaShape_Zernike_6_0)
	Cells - Morphology_STAR_Cytoplasm_HOECHST 33342 Symmetry 05)	Cells - Morphology_STAR_Cytoplasm_Alexa 568 Symmetry 05)	Cell_AreaShape_Zernike_6_2)	Cell_AreaShape_Zernike_6_2)	Cell_AreaShape_Zernike_6_2)	Cell_AreaShape_Zernike_6_2)
	Cells - Morphology_STAR_Cytoplasm_HOECHST 33342 Symmetry 12)	Cells - Morphology_STAR_Cytoplasm_Alexa 568 Symmetry 12)	Cell_AreaShape_Zernike_6_4)	Cell_AreaShape_Zernike_6_4)
	Cells - Morphology_STAR_Cytoplasm_HOECHST 33342 Symmetry 13)	Cells - Morphology_STAR_Cytoplasm_Alexa 568 Symmetry 13)	Cell_AreaShape_Zernike_6_6)	Cell_AreaShape_Zernike_6_6)	Cell_AreaShape_Zernike_6_6)	Cell_AreaShape_Zernike_6_6)
	Cells - Morphology_STAR_Cytoplasm_HOECHST 33342 Symmetry 14)	Cells - Morphology_STAR_Cytoplasm_Alexa 568 Symmetry 14)	Cell_AreaShape_Zernike_7_1)	Cell_AreaShape_Zernike_7_1)	Cell_AreaShape_Zernike_7_1)	Cell_AreaShape_Zernike_7_1)
	Cells - Morphology_STAR_Cytoplasm_HOECHST 33342 Symmetry 15)	Cells - Morphology_STAR_Cytoplasm_Alexa 568 Symmetry 15)	Cell_AreaShape_Zernike_7_3)	Cell_AreaShape_Zernike_7_3)	Cell_AreaShape_Zernike_7_3)	Cell_AreaShape_Zernike_7_3)
	Cells - Morphology_STAR_Cytoplasm_HOECHST 33342 Threshold Compactness 30%)	Cells - Morphology_STAR_Cytoplasm_Alexa 568 Threshold Compactness 30%)	Cell_AreaShape_Zernike_7_5)	Cell_AreaShape_Zernike_7_5)	Cell_AreaShape_Zernike_7_5)	Cell_AreaShape_Zernike_7_5)
	Cells - Morphology_STAR_Cytoplasm_HOECHST 33342 Threshold Compactness 40%)	Cells - Morphology_STAR_Cytoplasm_Alexa 568 Threshold Compactness 40%)	Cell_AreaShape_Zernike_7_7)	Cell_AreaShape_Zernike_7_7)
	Cells - Morphology_STAR_Cytoplasm_HOECHST 33342 Threshold Compactness 50%)	Cells - Morphology_STAR_Cytoplasm_Alexa 568 Threshold Compactness 50%)	Cell_AreaShape_Zernike_8_0)	Cell_AreaShape_Zernike_8_0)	Cell_AreaShape_Zernike_8_0)	Cell_AreaShape_Zernike_8_0)
	Cells - Morphology_STAR_Cytoplasm_HOECHST 33342 Threshold Compactness 60%)	Cells - Morphology_STAR_Cytoplasm_Alexa 568 Threshold Compactness 60%)	Cell_AreaShape_Zernike_8_2)	Cell_AreaShape_Zernike_8_2)	Cell_AreaShape_Zernike_8_2)	Cell_AreaShape_Zernike_8_2)
	Cells - Morphology_STAR_Cytoplasm_HOECHST 33342 Axial Small Length)	Cells - Morphology_STAR_Cytoplasm_Alexa 568 Axial Small Length)	Cell_AreaShape_Zernike_8_4)	Cell_AreaShape_Zernike_8_4)	Cell_AreaShape_Zernike_8_4)	Cell_AreaShape_Zernike_8_4)
	Cells - Morphology_STAR_Cytoplasm_HOECHST 33342 Axial Length Ratio)	Cells - Morphology_STAR_Cytoplasm_Alexa 568 Axial Length Ratio)	Cell_AreaShape_Zernike_8_6)	Cell_AreaShape_Zernike_8_6)	Cell_AreaShape_Zernike_8_6)	Cell_AreaShape_Zernike_8_6)
	Cells - Morphology_STAR_Cytoplasm_HOECHST 33342 Radial Mean)	Cells - Morphology_STAR_Cytoplasm_Alexa 568 Radial Mean)	Cell_AreaShape_Zernike_8_8)	Cell_AreaShape_Zernike_8_8)
	Cells - Morphology_STAR_Cytoplasm_HOECHST 33342 Radial Relative Deviation)	Cells - Morphology_STAR_Cytoplasm_Alexa 568 Radial Relative Deviation)	Cell_AreaShape_Zernike_9_1)	Cell_AreaShape_Zernike_9_1)	Cell_AreaShape_Zernike_9_1)	Cell_AreaShape_Zernike_9_1)
	Cells - Morphology_STAR_Cytoplasm_HOECHST 33342 Profile 1/2)	Cells - Morphology_STAR_Cytoplasm_Alexa 568 Profile 1/2)	Cell_AreaShape_Zernike_9_3)	Cell_AreaShape_Zernike_9_3)	Cell_AreaShape_Zernike_9_3)	Cell_AreaShape_Zernike_9_3)
	Cells - Morphology_STAR_Cytoplasm_HOECHST 33342 Profile 2/2)	Cells - Morphology_STAR_Cytoplasm_Alexa 568 Profile 2/2)	Cell_AreaShape_Zernike_9_5)	Cell_AreaShape_Zernike_9_5)	Cell_AreaShape_Zernike_9_5)	Cell_AreaShape_Zernike_9_5)
	Cells - Morphology_STAR_Cytoplasm_Alexa 488_2 Symmetry 02)	Cells - Intensity_Nucleus_HOECHST 33342 Mean)	Cell_AreaShape_Zernike_9_7)	Cell_AreaShape_Zernike_9_7)	Cell_AreaShape_Zernike_9_7)	Cell_AreaShape_Zernike_9_7)
	Cells - Morphology_STAR_Cytoplasm_Alexa 488_2 Symmetry 03)	Cells - Intensity_Nucleus_HOECHST 33342 StdDev)	Cell_AreaShape_Zernike_9_9)	Cell_AreaShape_Zernike_9_9)
	Cells - Morphology_STAR_Cytoplasm_Alexa 488_2 Symmetry 04)	Cells - Intensity_Nucleus_HOECHST 33342 Median)	Cell_Location_Center_X)	Cell_Location_Center_X)
	Cells - Morphology_STAR_Cytoplasm_Alexa 488_2 Symmetry 05)	Cells - Intensity_Nucleus_HOECHST 33342 Maximum)	Cell_Location_Center_Y)	Cell_Location_Center_Y)
	Cells - Morphology_STAR_Cytoplasm_Alexa 488_2 Symmetry 12)	Cells - Intensity_Nucleus_HOECHST 33342 Minimum)	Cell_Neighbors_AngleBetweenNeighbors_Adjacent)	Cell_Neighbors_AngleBetweenNeighbors_Adjacent)
	Cells - Morphology_STAR_Cytoplasm_Alexa 488_2 Symmetry 13)	Cells - Intensity_Nucleus_HOECHST 33342 Sum)	Cell_Neighbors_FirstClosestDistance_Adjacent)	Cell_Neighbors_FirstClosestDistance_Adjacent)
	Cells - Morphology_STAR_Cytoplasm_Alexa 488_2 Symmetry 14)	Cells - Intensity_Nucleus_HOECHST 33342 CV [%])	Cell_Neighbors_FirstClosestObjectNumber_Adjacent)	Cell_Neighbors_FirstClosestObjectNumber_Adjacent)
	Cells - Morphology_STAR_Cytoplasm_Alexa 488_2 Symmetry 15)	Cells - Intensity_Nucleus_HOECHST 33342 Quantile 75%)	Cell_Neighbors_NumberOfNeighbors_Adjacent)	Cell_Neighbors_NumberOfNeighbors_Adjacent)	Cell_Neighbors_NumberOfNeighbors_Adjacent)	Cell_Neighbors_NumberOfNeighbors_Adjacent)
	Cells - Morphology_STAR_Cytoplasm_Alexa 488_2 Threshold Compactness 30%)	Cells - Intensity_Nucleus_HOECHST 33342 Contrast)	Cell_Neighbors_SecondClosestDistance_Adjacent)	Cell_Neighbors_SecondClosestDistance_Adjacent)
	Cells - Morphology_STAR_Cytoplasm_Alexa 488_2 Threshold Compactness 40%)	Cells - Intensity_Nucleus_Alexa 488 Mean)	Cell_Neighbors_SecondClosestObjectNumber_Adjacent)	Cell_Neighbors_SecondClosestObjectNumber_Adjacent)
	Cells - Morphology_STAR_Cytoplasm_Alexa 488_2 Threshold Compactness 50%)	Cells - Intensity_Nucleus_Alexa 488 StdDev)	Cell_Parent_Nuclei)	Cell_Parent_Nuclei)
	Cells - Morphology_STAR_Cytoplasm_Alexa 488_2 Threshold Compactness 60%)	Cells - Intensity_Nucleus_Alexa 488 Median)	Cell_Parent_oriNuclei)	Cell_Parent_oriNuclei)
	Cells - Morphology_STAR_Cytoplasm_Alexa 488_2 Axial Small Length)	Cells - Intensity_Nucleus_Alexa 488 Maximum)	Cytoplasm_Granularity_1_Actin)	Cytoplasm_Granularity_1_Actin)
	Cells - Morphology_STAR_Cytoplasm_Alexa 488_2 Axial Length Ratio)	Cells - Intensity_Nucleus_Alexa 488 Minimum)	Cytoplasm_Granularity_1_ER)	Cytoplasm_Granularity_1_ER)
	Cells - Morphology_STAR_Cytoplasm_Alexa 488_2 Radial Mean)	Cells - Intensity_Nucleus_Alexa 488 Sum)	Cytoplasm_Granularity_1_Golgi)	Cytoplasm_Granularity_1_Golgi)
	Cells - Morphology_STAR_Cytoplasm_Alexa 488_2 Radial Relative Deviation)	Cells - Intensity_Nucleus_Alexa 488 CV [%])	Cytoplasm_Granularity_1_Lysosome)
	Cells - Morphology_STAR_Cytoplasm_Alexa 488_2 Profile 1/2)	Cells - Intensity_Nucleus_Alexa 488 Quantile 75%)	Cytoplasm_Granularity_1_Mitochondrion2)	Cytoplasm_Granularity_1_Mitochondrion2)
	Cells - Morphology_STAR_Cytoplasm_Alexa 488_2 Profile 2/2)	Cells - Intensity_Nucleus_Alexa 488 Contrast)	Cytoplasm_Granularity_1_RNA)	Cytoplasm_Granularity_1_RNA)
	Cells - Morphology_STAR_Cytoplasm_Alexa 568_2 Symmetry 02)	Cells - Intensity_Cytoplasm_Alexa 488 Mean)	Cytoplasm_Granularity_2_Actin)	Cytoplasm_Granularity_2_Actin)
	Cells - Morphology_STAR_Cytoplasm_Alexa 568_2 Symmetry 03)	Cells - Intensity_Cytoplasm_Alexa 488 StdDev)	Cytoplasm_Granularity_2_ER)	Cytoplasm_Granularity_2_ER)
	Cells - Morphology_STAR_Cytoplasm_Alexa 568_2 Symmetry 04)	Cells - Intensity_Cytoplasm_Alexa 488 Median)	Cytoplasm_Granularity_2_Golgi)	Cytoplasm_Granularity_2_Golgi)	Cytoplasm_Granularity_2_Golgi)	Cytoplasm_Granularity_2_Golgi)
	Cells - Morphology_STAR_Cytoplasm_Alexa 568_2 Symmetry 05)	Cells - Intensity_Cytoplasm_Alexa 488 Maximum)	Cytoplasm_Granularity_2_Lysosome)
	Cells - Morphology_STAR_Cytoplasm_Alexa 568_2 Symmetry 12)	Cells - Intensity_Cytoplasm_Alexa 488 Minimum)	Cytoplasm_Granularity_2_Mitochondrion2)	Cytoplasm_Granularity_2_Mitochondrion2)	Cytoplasm_Granularity_2_Mitochondrion2)	Cytoplasm_Granularity_2_Mitochondrion2)
	Cells - Morphology_STAR_Cytoplasm_Alexa 568_2 Symmetry 13)	Cells - Intensity_Cytoplasm_Alexa 488 Sum)	Cytoplasm_Granularity_2_RNA)	Cytoplasm_Granularity_2_RNA)	Cytoplasm_Granularity_2_RNA)	Cytoplasm_Granularity_2_RNA)
	Cells - Morphology_STAR_Cytoplasm_Alexa 568_2 Symmetry 14)	Cells - Intensity_Cytoplasm_Alexa 488 CV [%])	Cytoplasm_Granularity_3_Actin)	Cytoplasm_Granularity_3_Actin)
	Cells - Morphology_STAR_Cytoplasm_Alexa 568_2 Symmetry 15)	Cells - Intensity_Cytoplasm_Alexa 488 Quantile 75%)	Cytoplasm_Granularity_3_ER)	Cytoplasm_Granularity_3_ER)
	Cells - Morphology_STAR_Cytoplasm_Alexa 568_2 Threshold Compactness 30%)	Cells - Intensity_Cytoplasm_Alexa 488 Contrast)	Cytoplasm_Granularity_3_Golgi)	Cytoplasm_Granularity_3_Golgi)
	Cells - Morphology_STAR_Cytoplasm_Alexa 568_2 Threshold Compactness 40%)	Cells - Intensity_RingRegion_Alexa 488 Mean)	Cytoplasm_Granularity_3_Lysosome)
	Cells - Morphology_STAR_Cytoplasm_Alexa 568_2 Threshold Compactness 50%)	Cells - Intensity_RingRegion_Alexa 488 StdDev)	Cytoplasm_Granularity_3_Mitochondrion2)	Cytoplasm_Granularity_3_Mitochondrion2)
	Cells - Morphology_STAR_Cytoplasm_Alexa 568_2 Threshold Compactness 60%)	Cells - Intensity_RingRegion_Alexa 488 Median)	Cytoplasm_Granularity_3_RNA)	Cytoplasm_Granularity_3_RNA)	Cytoplasm_Granularity_3_RNA)	Cytoplasm_Granularity_3_RNA)
	Cells - Morphology_STAR_Cytoplasm_Alexa 568_2 Axial Small Length)	Cells - Intensity_RingRegion_Alexa 488 Maximum)	Cytoplasm_Granularity_4_Actin)	Cytoplasm_Granularity_4_Actin)	Cytoplasm_Granularity_4_Actin)	Cytoplasm_Granularity_4_Actin)
	Cells - Morphology_STAR_Cytoplasm_Alexa 568_2 Axial Length Ratio)	Cells - Intensity_RingRegion_Alexa 488 Minimum)	Cytoplasm_Granularity_4_ER)	Cytoplasm_Granularity_4_ER)
	Cells - Morphology_STAR_Cytoplasm_Alexa 568_2 Radial Mean)	Cells - Intensity_RingRegion_Alexa 488 Sum)	Cytoplasm_Granularity_4_Golgi)	Cytoplasm_Granularity_4_Golgi)
	Cells - Morphology_STAR_Cytoplasm_Alexa 568_2 Radial Relative Deviation)	Cells - Intensity_RingRegion_Alexa 488 CV [%])	Cytoplasm_Granularity_4_Lysosome)
	Cells - Morphology_STAR_Cytoplasm_Alexa 568_2 Profile 1/2)	Cells - Intensity_RingRegion_Alexa 488 Quantile 75%)	Cytoplasm_Granularity_4_Mitochondrion2)	Cytoplasm_Granularity_4_Mitochondrion2)	Cytoplasm_Granularity_4_Mitochondrion2)	Cytoplasm_Granularity_4_Mitochondrion2)
	Cells - Morphology_STAR_Cytoplasm_Alexa 568_2 Profile 2/2)	Cells - Intensity_RingRegion_Alexa 488 Contrast)	Cytoplasm_Granularity_4_RNA)	Cytoplasm_Granularity_4_RNA)
	Cells - Morphology_STAR_Cytoplasm_Alexa 647_2 Symmetry 02)	Cells - Intensity_Cytoplasm_Alexa 647 Mean)	Cytoplasm_Granularity_5_Actin)	Cytoplasm_Granularity_5_Actin)
	Cells - Morphology_STAR_Cytoplasm_Alexa 647_2 Symmetry 03)	Cells - Intensity_Cytoplasm_Alexa 647 StdDev)	Cytoplasm_Granularity_5_Lysosome)
	Cells - Morphology_STAR_Cytoplasm_Alexa 647_2 Symmetry 04)	Cells - Intensity_Cytoplasm_Alexa 647 Median)	Cytoplasm_Granularity_6_Actin)	Cytoplasm_Granularity_6_Actin)
	Cells - Morphology_STAR_Cytoplasm_Alexa 647_2 Symmetry 05)	Cells - Intensity_Cytoplasm_Alexa 647 Maximum)	Cytoplasm_Granularity_7_Actin)	Cytoplasm_Granularity_7_Actin)
	Cells - Morphology_STAR_Cytoplasm_Alexa 647_2 Symmetry 12)	Cells - Intensity_Cytoplasm_Alexa 647 Minimum)	Cytoplasm_Granularity_8_Actin)	Cytoplasm_Granularity_8_Actin)
	Cells - Morphology_STAR_Cytoplasm_Alexa 647_2 Symmetry 13)	Cells - Intensity_Cytoplasm_Alexa 647 Sum)	Cytoplasm_Granularity_8_ER)	Cytoplasm_Granularity_8_ER)	Cytoplasm_Granularity_8_ER)	Cytoplasm_Granularity_8_ER)
	Cells - Morphology_STAR_Cytoplasm_Alexa 647_2 Symmetry 14)	Cells - Intensity_Cytoplasm_Alexa 647 CV [%])	Cytoplasm_Granularity_8_Lysosome)
	Cells - Morphology_STAR_Cytoplasm_Alexa 647_2 Symmetry 15)	Cells - Intensity_Cytoplasm_Alexa 647 Quantile 75%)	Cytoplasm_Granularity_9_Actin)	Cytoplasm_Granularity_9_Actin)
	Cells - Morphology_STAR_Cytoplasm_Alexa 647_2 Threshold Compactness 30%)	Cells - Intensity_Cytoplasm_Alexa 647 Contrast)	Cytoplasm_Granularity_9_Lysosome)
	Cells - Morphology_STAR_Cytoplasm_Alexa 647_2 Threshold Compactness 40%)	Cells - Intensity_RingRegion_Alexa 647 Mean)	Cytoplasm_Granularity_10_Actin)	Cytoplasm_Granularity_10_Actin)
	Cells - Morphology_STAR_Cytoplasm_Alexa 647_2 Threshold Compactness 50%)	Cells - Intensity_RingRegion_Alexa 647 StdDev)	Cytoplasm_Granularity_10_ER)	Cytoplasm_Granularity_10_ER)	Cytoplasm_Granularity_10_ER)	Cytoplasm_Granularity_10_ER)
	Cells - Morphology_STAR_Cytoplasm_Alexa 647_2 Threshold Compactness 60%)	Cells - Intensity_RingRegion_Alexa 647 Median)	Cytoplasm_Granularity_10_Lysosome)		Cytoplasm_Granularity_10_Lysosome)
	Cells - Morphology_STAR_Cytoplasm_Alexa 647_2 Axial Small Length)	Cells - Intensity_RingRegion_Alexa 647 Maximum)	Cytoplasm_Granularity_11_Actin)	Cytoplasm_Granularity_11_Actin)
	Cells - Morphology_STAR_Cytoplasm_Alexa 647_2 Axial Length Ratio)	Cells - Intensity_RingRegion_Alexa 647 Minimum)	Cytoplasm_Granularity_11_ER)	Cytoplasm_Granularity_11_ER)
	Cells - Morphology_STAR_Cytoplasm_Alexa 647_2 Radial Mean)	Cells - Intensity_RingRegion_Alexa 647 Sum)	Cytoplasm_Granularity_11_Lysosome)
	Cells - Morphology_STAR_Cytoplasm_Alexa 647_2 Radial Relative Deviation)	Cells - Intensity_RingRegion_Alexa 647 CV [%])	Cytoplasm_Granularity_12_Actin)	Cytoplasm_Granularity_12_Actin)
	Cells - Morphology_STAR_Cytoplasm_Alexa 647_2 Profile 1/2)	Cells - Intensity_RingRegion_Alexa 647 Quantile 75%)	Cytoplasm_Granularity_12_Lysosome)
	Cells - Morphology_STAR_Cytoplasm_Alexa 647_2 Profile 2/2)	Cells - Intensity_RingRegion_Alexa 647 Contrast)	Cytoplasm_Granularity_12_RNA)	Cytoplasm_Granularity_12_RNA)
	Cells - Intensity_Nucleus_HOECHST 33342_2 Mean)	Cells - Intensity_Cytoplasm_Alexa 568 Mean)	Cytoplasm_Granularity_13_Actin)	Cytoplasm_Granularity_13_Actin)
	Cells - Intensity_Nucleus_HOECHST 33342_2 StdDev)	Cells - Intensity_Cytoplasm_Alexa 568 StdDev)	Cytoplasm_Granularity_13_Lysosome)
	Cells - Intensity_Nucleus_HOECHST 33342_2 Median)	Cells - Intensity_Cytoplasm_Alexa 568 Median)	Cytoplasm_Granularity_13_Mitochondrion2)	Cytoplasm_Granularity_13_Mitochondrion2)
	Cells - Intensity_Nucleus_HOECHST 33342_2 Maximum)	Cells - Intensity_Cytoplasm_Alexa 568 Maximum)	Cytoplasm_Granularity_14_Actin)	Cytoplasm_Granularity_14_Actin)
	Cells - Intensity_Nucleus_HOECHST 33342_2 Minimum)	Cells - Intensity_Cytoplasm_Alexa 568 Minimum)	Cytoplasm_Granularity_14_ER)	Cytoplasm_Granularity_14_ER)
	Cells - Intensity_Nucleus_HOECHST 33342_2 Sum)	Cells - Intensity_Cytoplasm_Alexa 568 Sum)	Cytoplasm_Granularity_14_Golgi)	Cytoplasm_Granularity_14_Golgi)
	Cells - Intensity_Nucleus_HOECHST 33342_2 CV [%])	Cells - Intensity_Cytoplasm_Alexa 568 CV [%])	Cytoplasm_Granularity_14_Lysosome)
	Cells - Intensity_Nucleus_HOECHST 33342_2 Quantile 75%)	Cells - Intensity_Cytoplasm_Alexa 568 Quantile 75%)	Cytoplasm_Granularity_14_RNA)	Cytoplasm_Granularity_14_RNA)
	Cells - Intensity_Nucleus_HOECHST 33342_2 Contrast)	Cells - Intensity_Cytoplasm_Alexa 568 Contrast)	Cytoplasm_Granularity_15_Actin)	Cytoplasm_Granularity_15_Actin)
	Cells - Intensity_Nucleus_Alexa 488 Mean)	Cells - Intensity_RingRegion_Alexa 568 Mean)	Cytoplasm_Granularity_15_Mitochondrion2)	Cytoplasm_Granularity_15_Mitochondrion2)
	Cells - Intensity_Nucleus_Alexa 488 StdDev)	Cells - Intensity_RingRegion_Alexa 568 StdDev)	Cytoplasm_Granularity_15_RNA)	Cytoplasm_Granularity_15_RNA)	Cytoplasm_Granularity_15_RNA)	Cytoplasm_Granularity_15_RNA)
	Cells - Intensity_Nucleus_Alexa 488 Median)	Cells - Intensity_RingRegion_Alexa 568 Median)	Cytoplasm_Granularity_16_Actin)	Cytoplasm_Granularity_16_Actin)
	Cells - Intensity_Nucleus_Alexa 488 Maximum)	Cells - Intensity_RingRegion_Alexa 568 Maximum)	Cytoplasm_Granularity_16_ER)	Cytoplasm_Granularity_16_ER)
	Cells - Intensity_Nucleus_Alexa 488 Minimum)	Cells - Intensity_RingRegion_Alexa 568 Minimum)	Cytoplasm_Granularity_16_Golgi)	Cytoplasm_Granularity_16_Golgi)
	Cells - Intensity_Nucleus_Alexa 488 Sum)	Cells - Intensity_RingRegion_Alexa 568 Sum)	Cytoplasm_Granularity_16_Lysosome)
	Cells - Intensity_Nucleus_Alexa 488 CV [%])	Cells - Intensity_RingRegion_Alexa 568 CV [%])	Cytoplasm_Granularity_16_Mitochondrion2)	Cytoplasm_Granularity_16_Mitochondrion2)
	Cells - Intensity_Nucleus_Alexa 488 Quantile 75%)	Cells - Intensity_RingRegion_Alexa 568 Quantile 75%)	Cytoplasm_Granularity_16_RNA)	Cytoplasm_Granularity_16_RNA)
	Cells - Intensity_Nucleus_Alexa 488 Contrast)	Cells - Intensity_RingRegion_Alexa 568 Contrast)	Cytoplasm_Intensity_IntegratedIntensityEdge_Actin)	Cytoplasm_Intensity_IntegratedIntensityEdge_Actin)
	Cells - Intensity_Cytoplasm_Alexa 488 Mean)	Cells - Intensity_ MembraneRegion_Alexa 568 Mean)	Cytoplasm_Intensity_IntegratedIntensityEdge_ER)	Cytoplasm_Intensity_IntegratedIntensityEdge_ER)
	Cells - Intensity_Cytoplasm_Alexa 488 StdDev)	Cells - Intensity_ MembraneRegion_Alexa 568 StdDev)	Cytoplasm_Intensity_IntegratedIntensityEdge_Golgi)	Cytoplasm_Intensity_IntegratedIntensityEdge_Golgi)
	Cells - Intensity_Cytoplasm_Alexa 488 Median)	Cells - Intensity_ MembraneRegion_Alexa 568 Median)	Cytoplasm_Intensity_IntegratedIntensityEdge_Lysosome)		Cytoplasm_Intensity_IntegratedIntensityEdge_Lysosome)
	Cells - Intensity_Cytoplasm_Alexa 488 Maximum)	Cells - Intensity_ MembraneRegion_Alexa 568 Maximum)	Cytoplasm_Intensity_IntegratedIntensityEdge_Mitochondrion2)	Cytoplasm_Intensity_IntegratedIntensityEdge_Mitochondrion2)
	Cells - Intensity_Cytoplasm_Alexa 488 Minimum)	Cells - Intensity_ MembraneRegion_Alexa 568 Minimum)	Cytoplasm_Intensity_IntegratedIntensityEdge_RNA)	Cytoplasm_Intensity_IntegratedIntensityEdge_RNA)	Cytoplasm_Intensity_IntegratedIntensityEdge_RNA)	Cytoplasm_Intensity_IntegratedIntensityEdge_RNA)
	Cells - Intensity_Cytoplasm_Alexa 488 Sum)	Cells - Intensity_ MembraneRegion_Alexa 568 Sum)	Cytoplasm_Intensity_IntegratedIntensity_Actin)	Cytoplasm_Intensity_IntegratedIntensity_Actin)
	Cells - Intensity_Cytoplasm_Alexa 488 CV [%])	Cells - Intensity_ MembraneRegion_Alexa 568 CV [%])	Cytoplasm_Intensity_IntegratedIntensity_ER)	Cytoplasm_Intensity_IntegratedIntensity_ER)
	Cells - Intensity_Cytoplasm_Alexa 488 Quantile 75%)	Cells - Intensity_ MembraneRegion_Alexa 568 Quantile 75%)	Cytoplasm_Intensity_IntegratedIntensity_Golgi)	Cytoplasm_Intensity_IntegratedIntensity_Golgi)
	Cells - Intensity_Cytoplasm_Alexa 488 Contrast)	Cells - Intensity_ MembraneRegion_Alexa 568 Contrast)	Cytoplasm_Intensity_IntegratedIntensity_Lysosome)
	Cells - Intensity_Cytoplasm_Alexa 647 Mean)	Cells - Texture_SER_0_Nucleus_HOECHST 33342 SER Spot 0 px)	Cytoplasm_Intensity_IntegratedIntensity_Mitochondrion2)	Cytoplasm_Intensity_IntegratedIntensity_Mitochondrion2)	Cytoplasm_Intensity_IntegratedIntensity_Mitochondrion2)	Cytoplasm_Intensity_IntegratedIntensity_Mitochondrion2)
	Cells - Intensity_Cytoplasm_Alexa 647 StdDev)	Cells - Texture_SER_0_Nucleus_HOECHST 33342 SER Hole 0 px)	Cytoplasm_Intensity_IntegratedIntensity_RNA)	Cytoplasm_Intensity_IntegratedIntensity_RNA)
	Cells - Intensity_Cytoplasm_Alexa 647 Median)	Cells - Texture_SER_0_Nucleus_HOECHST 33342 SER Edge 0 px)	Cytoplasm_Intensity_LowerQuartileIntensity_Actin)	Cytoplasm_Intensity_LowerQuartileIntensity_Actin)	Cytoplasm_Intensity_LowerQuartileIntensity_Actin)	Cytoplasm_Intensity_LowerQuartileIntensity_Actin)
	Cells - Intensity_Cytoplasm_Alexa 647 Maximum)	Cells - Texture_SER_0_Nucleus_HOECHST 33342 SER Ridge 0 px)	Cytoplasm_Intensity_LowerQuartileIntensity_ER)	Cytoplasm_Intensity_LowerQuartileIntensity_ER)	Cytoplasm_Intensity_LowerQuartileIntensity_ER)	Cytoplasm_Intensity_LowerQuartileIntensity_ER)
	Cells - Intensity_Cytoplasm_Alexa 647 Minimum)	Cells - Texture_SER_0_Nucleus_HOECHST 33342 SER Valley 0 px)	Cytoplasm_Intensity_LowerQuartileIntensity_Golgi)	Cytoplasm_Intensity_LowerQuartileIntensity_Golgi)
	Cells - Intensity_Cytoplasm_Alexa 647 Sum)	Cells - Texture_SER_0_Nucleus_HOECHST 33342 SER Saddle 0 px)	Cytoplasm_Intensity_LowerQuartileIntensity_Lysosome)
	Cells - Intensity_Cytoplasm_Alexa 647 CV [%])	Cells - Texture_SER_0_Nucleus_HOECHST 33342 SER Bright 0 px)	Cytoplasm_Intensity_LowerQuartileIntensity_Mitochondrion2)	Cytoplasm_Intensity_LowerQuartileIntensity_Mitochondrion2)
	Cells - Intensity_Cytoplasm_Alexa 647 Quantile 75%)	Cells - Texture_SER_0_Nucleus_HOECHST 33342 SER Dark 0 px)	Cytoplasm_Intensity_LowerQuartileIntensity_RNA)	Cytoplasm_Intensity_LowerQuartileIntensity_RNA)
	Cells - Intensity_Cytoplasm_Alexa 647 Contrast)	Cells - Texture_SER_1_Nucleus_HOECHST 33342 SER Spot 1 px)	Cytoplasm_Intensity_MADIntensity_Actin)	Cytoplasm_Intensity_MADIntensity_Actin)
	Cells - Intensity_RingRegion_Alexa 647 Mean)	Cells - Texture_SER_1_Nucleus_HOECHST 33342 SER Hole 1 px)	Cytoplasm_Intensity_MADIntensity_ER)	Cytoplasm_Intensity_MADIntensity_ER)
	Cells - Intensity_RingRegion_Alexa 647 StdDev)	Cells - Texture_SER_1_Nucleus_HOECHST 33342 SER Edge 1 px)	Cytoplasm_Intensity_MADIntensity_Golgi)	Cytoplasm_Intensity_MADIntensity_Golgi)
	Cells - Intensity_RingRegion_Alexa 647 Median)	Cells - Texture_SER_1_Nucleus_HOECHST 33342 SER Ridge 1 px)	Cytoplasm_Intensity_MADIntensity_Lysosome)
	Cells - Intensity_RingRegion_Alexa 647 Maximum)	Cells - Texture_SER_1_Nucleus_HOECHST 33342 SER Valley 1 px)	Cytoplasm_Intensity_MADIntensity_Mitochondrion2)	Cytoplasm_Intensity_MADIntensity_Mitochondrion2)
	Cells - Intensity_RingRegion_Alexa 647 Minimum)	Cells - Texture_SER_1_Nucleus_HOECHST 33342 SER Saddle 1 px)	Cytoplasm_Intensity_MADIntensity_RNA)	Cytoplasm_Intensity_MADIntensity_RNA)
	Cells - Intensity_RingRegion_Alexa 647 Sum)	Cells - Texture_SER_1_Nucleus_HOECHST 33342 SER Bright 1 px)	Cytoplasm_Intensity_MassDisplacement_Actin)	Cytoplasm_Intensity_MassDisplacement_Actin)
	Cells - Intensity_RingRegion_Alexa 647 CV [%])	Cells - Texture_SER_1_Nucleus_HOECHST 33342 SER Dark 1 px)	Cytoplasm_Intensity_MassDisplacement_ER)	Cytoplasm_Intensity_MassDisplacement_ER)	Cytoplasm_Intensity_MassDisplacement_ER)	Cytoplasm_Intensity_MassDisplacement_ER)
	Cells - Intensity_RingRegion_Alexa 647 Quantile 75%)	Cells - Texture_SER_2_Nucleus_HOECHST 33342 SER Spot 2 px)	Cytoplasm_Intensity_MassDisplacement_Golgi)	Cytoplasm_Intensity_MassDisplacement_Golgi)	Cytoplasm_Intensity_MassDisplacement_Golgi)	Cytoplasm_Intensity_MassDisplacement_Golgi)
	Cells - Intensity_RingRegion_Alexa 647 Contrast)	Cells - Texture_SER_2_Nucleus_HOECHST 33342 SER Hole 2 px)	Cytoplasm_Intensity_MassDisplacement_Lysosome)
	Cells - Intensity_Cytoplasm_HOECHST 33342 Mean)	Cells - Texture_SER_2_Nucleus_HOECHST 33342 SER Edge 2 px)	Cytoplasm_Intensity_MassDisplacement_Mitochondrion2)	Cytoplasm_Intensity_MassDisplacement_Mitochondrion2)
	Cells - Intensity_Cytoplasm_HOECHST 33342 StdDev)	Cells - Texture_SER_2_Nucleus_HOECHST 33342 SER Ridge 2 px)	Cytoplasm_Intensity_MassDisplacement_RNA)	Cytoplasm_Intensity_MassDisplacement_RNA)	Cytoplasm_Intensity_MassDisplacement_RNA)	Cytoplasm_Intensity_MassDisplacement_RNA)
	Cells - Intensity_Cytoplasm_HOECHST 33342 Median)	Cells - Texture_SER_2_Nucleus_HOECHST 33342 SER Valley 2 px)	Cytoplasm_Intensity_MaxIntensityEdge_Actin)	Cytoplasm_Intensity_MaxIntensityEdge_Actin)
	Cells - Intensity_Cytoplasm_HOECHST 33342 Maximum)	Cells - Texture_SER_2_Nucleus_HOECHST 33342 SER Saddle 2 px)	Cytoplasm_Intensity_MaxIntensityEdge_ER)	Cytoplasm_Intensity_MaxIntensityEdge_ER)
	Cells - Intensity_Cytoplasm_HOECHST 33342 Minimum)	Cells - Texture_SER_2_Nucleus_HOECHST 33342 SER Bright 2 px)	Cytoplasm_Intensity_MaxIntensityEdge_Golgi)	Cytoplasm_Intensity_MaxIntensityEdge_Golgi)
	Cells - Intensity_Cytoplasm_HOECHST 33342 Sum)	Cells - Texture_SER_2_Nucleus_HOECHST 33342 SER Dark 2 px)	Cytoplasm_Intensity_MaxIntensityEdge_Lysosome)
	Cells - Intensity_Cytoplasm_HOECHST 33342 CV [%])	Cells - Texture_Haralick_1_Nucleus_HOECHST 33342 Haralick Correlation 1 px)	Cytoplasm_Intensity_MaxIntensityEdge_Mitochondrion2)	Cytoplasm_Intensity_MaxIntensityEdge_Mitochondrion2)	Cytoplasm_Intensity_MaxIntensityEdge_Mitochondrion2)	Cytoplasm_Intensity_MaxIntensityEdge_Mitochondrion2)
	Cells - Intensity_Cytoplasm_HOECHST 33342 Quantile 75%)	Cells - Texture_Haralick_1_Nucleus_HOECHST 33342 Haralick Contrast 1 px)	Cytoplasm_Intensity_MaxIntensityEdge_RNA)	Cytoplasm_Intensity_MaxIntensityEdge_RNA)	Cytoplasm_Intensity_MaxIntensityEdge_RNA)	Cytoplasm_Intensity_MaxIntensityEdge_RNA)
	Cells - Intensity_Cytoplasm_HOECHST 33342 Contrast)	Cells - Texture_Haralick_1_Nucleus_HOECHST 33342 Haralick Sum Variance 1 px)	Cytoplasm_Intensity_MaxIntensity_Actin)	Cytoplasm_Intensity_MaxIntensity_Actin)
	Cells - Intensity_RingRegion_HOECHST 33342 Mean)	Cells - Texture_Haralick_1_Nucleus_HOECHST 33342 Haralick Homogeneity 1 px)	Cytoplasm_Intensity_MaxIntensity_ER)	Cytoplasm_Intensity_MaxIntensity_ER)
	Cells - Intensity_RingRegion_HOECHST 33342 StdDev)	Cells - Texture_Haralick_2_Nucleus_HOECHST 33342 Haralick Correlation 2 px)	Cytoplasm_Intensity_MaxIntensity_Golgi)	Cytoplasm_Intensity_MaxIntensity_Golgi)
	Cells - Intensity_RingRegion_HOECHST 33342 Median)	Cells - Texture_Haralick_2_Nucleus_HOECHST 33342 Haralick Contrast 2 px)	Cytoplasm_Intensity_MaxIntensity_Lysosome)
	Cells - Intensity_RingRegion_HOECHST 33342 Maximum)	Cells - Texture_Haralick_2_Nucleus_HOECHST 33342 Haralick Sum Variance 2 px)	Cytoplasm_Intensity_MaxIntensity_Mitochondrion2)	Cytoplasm_Intensity_MaxIntensity_Mitochondrion2)
	Cells - Intensity_RingRegion_HOECHST 33342 Minimum)	Cells - Texture_Haralick_2_Nucleus_HOECHST 33342 Haralick Homogeneity 2 px)	Cytoplasm_Intensity_MaxIntensity_RNA)	Cytoplasm_Intensity_MaxIntensity_RNA)
	Cells - Intensity_RingRegion_HOECHST 33342 Sum)	Cells - Texture_Haralick_3_Nucleus_HOECHST 33342 Haralick Correlation 3 px)	Cytoplasm_Intensity_MeanIntensityEdge_Actin)	Cytoplasm_Intensity_MeanIntensityEdge_Actin)
	Cells - Intensity_RingRegion_HOECHST 33342 CV [%])	Cells - Texture_Haralick_3_Nucleus_HOECHST 33342 Haralick Contrast 3 px)	Cytoplasm_Intensity_MeanIntensityEdge_ER)	Cytoplasm_Intensity_MeanIntensityEdge_ER)	Cytoplasm_Intensity_MeanIntensityEdge_ER)	Cytoplasm_Intensity_MeanIntensityEdge_ER)
	Cells - Intensity_RingRegion_HOECHST 33342 Quantile 75%)	Cells - Texture_Haralick_3_Nucleus_HOECHST 33342 Haralick Sum Variance 3 px)	Cytoplasm_Intensity_MeanIntensityEdge_Golgi)	Cytoplasm_Intensity_MeanIntensityEdge_Golgi)
	Cells - Intensity_RingRegion_HOECHST 33342 Contrast)	Cells - Texture_Haralick_3_Nucleus_HOECHST 33342 Haralick Homogeneity 3 px)	Cytoplasm_Intensity_MeanIntensityEdge_Lysosome)
	Cells - Intensity_MembraneRegion_HOECHST 33342 Mean)	Cells - Texture_Gabor_Nucleus_HOECHST 33342 Gabor Min 2 px w2)	Cytoplasm_Intensity_MeanIntensityEdge_Mitochondrion2)	Cytoplasm_Intensity_MeanIntensityEdge_Mitochondrion2)
	Cells - Intensity_MembraneRegion_HOECHST 33342 StdDev)	Cells - Texture_Gabor_Nucleus_HOECHST 33342 Gabor Max 2 px w2)	Cytoplasm_Intensity_MeanIntensityEdge_RNA)	Cytoplasm_Intensity_MeanIntensityEdge_RNA)
	Cells - Intensity_MembraneRegion_HOECHST 33342 Median)	Cells - Texture_SER_0_Nucleus_Alexa 488 SER Spot 0 px)	Cytoplasm_Intensity_MeanIntensity_Actin)	Cytoplasm_Intensity_MeanIntensity_Actin)
	Cells - Intensity_MembraneRegion_HOECHST 33342 Maximum)	Cells - Texture_SER_0_Nucleus_Alexa 488 SER Hole 0 px)	Cytoplasm_Intensity_MeanIntensity_ER)	Cytoplasm_Intensity_MeanIntensity_ER)
	Cells - Intensity_MembraneRegion_HOECHST 33342 Minimum)	Cells - Texture_SER_0_Nucleus_Alexa 488 SER Edge 0 px)	Cytoplasm_Intensity_MeanIntensity_Golgi)	Cytoplasm_Intensity_MeanIntensity_Golgi)
	Cells - Intensity_MembraneRegion_HOECHST 33342 Sum)	Cells - Texture_SER_0_Nucleus_Alexa 488 SER Ridge 0 px)	Cytoplasm_Intensity_MeanIntensity_Lysosome)
	Cells - Intensity_MembraneRegion_HOECHST 33342 CV [%])	Cells - Texture_SER_0_Nucleus_Alexa 488 SER Valley 0 px)	Cytoplasm_Intensity_MeanIntensity_Mitochondrion2)	Cytoplasm_Intensity_MeanIntensity_Mitochondrion2)
	Cells - Intensity_MembraneRegion_HOECHST 33342 Quantile 75%)	Cells - Texture_SER_0_Nucleus_Alexa 488 SER Saddle 0 px)	Cytoplasm_Intensity_MeanIntensity_RNA)	Cytoplasm_Intensity_MeanIntensity_RNA)
	Cells - Intensity_MembraneRegion_HOECHST 33342 Contrast)	Cells - Texture_SER_0_Nucleus_Alexa 488 SER Bright 0 px)	Cytoplasm_Intensity_MedianIntensity_Actin)	Cytoplasm_Intensity_MedianIntensity_Actin)
	Cells - Intensity_Cytoplasm_Alexa 488_2 Mean)	Cells - Texture_SER_0_Nucleus_Alexa 488 SER Dark 0 px)	Cytoplasm_Intensity_MedianIntensity_ER)	Cytoplasm_Intensity_MedianIntensity_ER)
	Cells - Intensity_Cytoplasm_Alexa 488_2 StdDev)	Cells - Texture_SER_1_Nucleus_Alexa 488 SER Spot 1 px)	Cytoplasm_Intensity_MedianIntensity_Golgi)	Cytoplasm_Intensity_MedianIntensity_Golgi)
	Cells - Intensity_Cytoplasm_Alexa 488_2 Median)	Cells - Texture_SER_1_Nucleus_Alexa 488 SER Hole 1 px)	Cytoplasm_Intensity_MedianIntensity_Lysosome)
	Cells - Intensity_Cytoplasm_Alexa 488_2 Maximum)	Cells - Texture_SER_1_Nucleus_Alexa 488 SER Edge 1 px)	Cytoplasm_Intensity_MedianIntensity_Mitochondrion2)	Cytoplasm_Intensity_MedianIntensity_Mitochondrion2)
	Cells - Intensity_Cytoplasm_Alexa 488_2 Minimum)	Cells - Texture_SER_1_Nucleus_Alexa 488 SER Ridge 1 px)	Cytoplasm_Intensity_MedianIntensity_RNA)	Cytoplasm_Intensity_MedianIntensity_RNA)
	Cells - Intensity_Cytoplasm_Alexa 488_2 Sum)	Cells - Texture_SER_1_Nucleus_Alexa 488 SER Valley 1 px)	Cytoplasm_Intensity_MinIntensityEdge_Actin)	Cytoplasm_Intensity_MinIntensityEdge_Actin)
	Cells - Intensity_Cytoplasm_Alexa 488_2 CV [%])	Cells - Texture_SER_1_Nucleus_Alexa 488 SER Saddle 1 px)	Cytoplasm_Intensity_MinIntensityEdge_ER)	Cytoplasm_Intensity_MinIntensityEdge_ER)
	Cells - Intensity_Cytoplasm_Alexa 488_2 Quantile 75%)	Cells - Texture_SER_1_Nucleus_Alexa 488 SER Bright 1 px)	Cytoplasm_Intensity_MinIntensityEdge_Golgi)	Cytoplasm_Intensity_MinIntensityEdge_Golgi)
	Cells - Intensity_Cytoplasm_Alexa 488_2 Contrast)	Cells - Texture_SER_1_Nucleus_Alexa 488 SER Dark 1 px)	Cytoplasm_Intensity_MinIntensityEdge_Lysosome)
	Cells - Intensity_RingRegion_Alexa 488_2 Mean)	Cells - Texture_SER_2_Nucleus_Alexa 488 SER Spot 2 px)	Cytoplasm_Intensity_MinIntensityEdge_Mitochondrion2)	Cytoplasm_Intensity_MinIntensityEdge_Mitochondrion2)
	Cells - Intensity_RingRegion_Alexa 488_2 StdDev)	Cells - Texture_SER_2_Nucleus_Alexa 488 SER Hole 2 px)	Cytoplasm_Intensity_MinIntensityEdge_RNA)	Cytoplasm_Intensity_MinIntensityEdge_RNA)
	Cells - Intensity_RingRegion_Alexa 488_2 Median)	Cells - Texture_SER_2_Nucleus_Alexa 488 SER Edge 2 px)	Cytoplasm_Intensity_MinIntensity_Actin)	Cytoplasm_Intensity_MinIntensity_Actin)
	Cells - Intensity_RingRegion_Alexa 488_2 Maximum)	Cells - Texture_SER_2_Nucleus_Alexa 488 SER Ridge 2 px)	Cytoplasm_Intensity_MinIntensity_ER)	Cytoplasm_Intensity_MinIntensity_ER)	Cytoplasm_Intensity_MinIntensity_ER)	Cytoplasm_Intensity_MinIntensity_ER)
	Cells - Intensity_RingRegion_Alexa 488_2 Minimum)	Cells - Texture_SER_2_Nucleus_Alexa 488 SER Valley 2 px)	Cytoplasm_Intensity_MinIntensity_Golgi)	Cytoplasm_Intensity_MinIntensity_Golgi)
	Cells - Intensity_RingRegion_Alexa 488_2 Sum)	Cells - Texture_SER_2_Nucleus_Alexa 488 SER Saddle 2 px)	Cytoplasm_Intensity_MinIntensity_Lysosome)
	Cells - Intensity_RingRegion_Alexa 488_2 CV [%])	Cells - Texture_SER_2_Nucleus_Alexa 488 SER Bright 2 px)	Cytoplasm_Intensity_MinIntensity_Mitochondrion2)	Cytoplasm_Intensity_MinIntensity_Mitochondrion2)
	Cells - Intensity_RingRegion_Alexa 488_2 Quantile 75%)	Cells - Texture_SER_2_Nucleus_Alexa 488 SER Dark 2 px)	Cytoplasm_Intensity_MinIntensity_RNA)	Cytoplasm_Intensity_MinIntensity_RNA)
	Cells - Intensity_RingRegion_Alexa 488_2 Contrast)	Cells - Texture_Haralick_1_Nucleus_Alexa 488 Haralick Correlation 1 px)	Cytoplasm_Intensity_StdIntensityEdge_Actin)	Cytoplasm_Intensity_StdIntensityEdge_Actin)
	Cells - Intensity_MembraneRegion_Alexa 488_2 Mean)	Cells - Texture_Haralick_1_Nucleus_Alexa 488 Haralick Contrast 1 px)	Cytoplasm_Intensity_StdIntensityEdge_ER)	Cytoplasm_Intensity_StdIntensityEdge_ER)
	Cells - Intensity_MembraneRegion_Alexa 488_2 StdDev)	Cells - Texture_Haralick_1_Nucleus_Alexa 488 Haralick Sum Variance 1 px)	Cytoplasm_Intensity_StdIntensityEdge_Golgi)	Cytoplasm_Intensity_StdIntensityEdge_Golgi)
	Cells - Intensity_MembraneRegion_Alexa 488_2 Median)	Cells - Texture_Haralick_1_Nucleus_Alexa 488 Haralick Homogeneity 1 px)	Cytoplasm_Intensity_StdIntensityEdge_Lysosome)
	Cells - Intensity_MembraneRegion_Alexa 488_2 Maximum)	Cells - Texture_Haralick_2_Nucleus_Alexa 488 Haralick Correlation 2 px)	Cytoplasm_Intensity_StdIntensityEdge_Mitochondrion2)	Cytoplasm_Intensity_StdIntensityEdge_Mitochondrion2)
	Cells - Intensity_MembraneRegion_Alexa 488_2 Minimum)	Cells - Texture_Haralick_2_Nucleus_Alexa 488 Haralick Contrast 2 px)	Cytoplasm_Intensity_StdIntensityEdge_RNA)	Cytoplasm_Intensity_StdIntensityEdge_RNA)
	Cells - Intensity_MembraneRegion_Alexa 488_2 Sum)	Cells - Texture_Haralick_2_Nucleus_Alexa 488 Haralick Sum Variance 2 px)	Cytoplasm_Intensity_StdIntensity_Actin)	Cytoplasm_Intensity_StdIntensity_Actin)
	Cells - Intensity_MembraneRegion_Alexa 488_2 CV [%])	Cells - Texture_Haralick_2_Nucleus_Alexa 488 Haralick Homogeneity 2 px)	Cytoplasm_Intensity_StdIntensity_ER)	Cytoplasm_Intensity_StdIntensity_ER)
	Cells - Intensity_MembraneRegion_Alexa 488_2 Quantile 75%)	Cells - Texture_Haralick_3_Nucleus_Alexa 488 Haralick Correlation 3 px)	Cytoplasm_Intensity_StdIntensity_Golgi)	Cytoplasm_Intensity_StdIntensity_Golgi)
	Cells - Intensity_MembraneRegion_Alexa 488_2 Contrast)	Cells - Texture_Haralick_3_Nucleus_Alexa 488 Haralick Contrast 3 px)	Cytoplasm_Intensity_StdIntensity_Lysosome)
	Cells - Intensity_Cytoplasm_Alexa 568_2 Mean)	Cells - Texture_Haralick_3_Nucleus_Alexa 488 Haralick Sum Variance 3 px)	Cytoplasm_Intensity_StdIntensity_Mitochondrion2)	Cytoplasm_Intensity_StdIntensity_Mitochondrion2)
	Cells - Intensity_Cytoplasm_Alexa 568_2 StdDev)	Cells - Texture_Haralick_3_Nucleus_Alexa 488 Haralick Homogeneity 3 px)	Cytoplasm_Intensity_StdIntensity_RNA)	Cytoplasm_Intensity_StdIntensity_RNA)
	Cells - Intensity_Cytoplasm_Alexa 568_2 Median)	Cells - Texture_Gabor_Nucleus_Alexa 488 Gabor Min 2 px w2)	Cytoplasm_Intensity_UpperQuartileIntensity_Actin)	Cytoplasm_Intensity_UpperQuartileIntensity_Actin)
	Cells - Intensity_Cytoplasm_Alexa 568_2 Maximum)	Cells - Texture_Gabor_Nucleus_Alexa 488 Gabor Max 2 px w2)	Cytoplasm_Intensity_UpperQuartileIntensity_ER)	Cytoplasm_Intensity_UpperQuartileIntensity_ER)
	Cells - Intensity_Cytoplasm_Alexa 568_2 Minimum)	Cells - Texture_SER_0_Cytoplasm_Alexa 488 SER Spot 0 px)	Cytoplasm_Intensity_UpperQuartileIntensity_Golgi)	Cytoplasm_Intensity_UpperQuartileIntensity_Golgi)	Cytoplasm_Intensity_UpperQuartileIntensity_Golgi)	Cytoplasm_Intensity_UpperQuartileIntensity_Golgi)
	Cells - Intensity_Cytoplasm_Alexa 568_2 Sum)	Cells - Texture_SER_0_Cytoplasm_Alexa 488 SER Hole 0 px)	Cytoplasm_Intensity_UpperQuartileIntensity_Lysosome)
	Cells - Intensity_Cytoplasm_Alexa 568_2 CV [%])	Cells - Texture_SER_0_Cytoplasm_Alexa 488 SER Edge 0 px)	Cytoplasm_Intensity_UpperQuartileIntensity_Mitochondrion2)	Cytoplasm_Intensity_UpperQuartileIntensity_Mitochondrion2)	Cytoplasm_Intensity_UpperQuartileIntensity_Mitochondrion2)	Cytoplasm_Intensity_UpperQuartileIntensity_Mitochondrion2)
	Cells - Intensity_Cytoplasm_Alexa 568_2 Quantile 75%)	Cells - Texture_SER_0_Cytoplasm_Alexa 488 SER Ridge 0 px)	Cytoplasm_Intensity_UpperQuartileIntensity_RNA)	Cytoplasm_Intensity_UpperQuartileIntensity_RNA)
	Cells - Intensity_Cytoplasm_Alexa 568_2 Contrast)	Cells - Texture_SER_0_Cytoplasm_Alexa 488 SER Valley 0 px)	Cytoplasm_Location_CenterMassIntensity_X_Actin)	Cytoplasm_Location_CenterMassIntensity_X_Actin)
	Cells - Intensity_RingRegion_Alexa 568_2 Mean)	Cells - Texture_SER_0_Cytoplasm_Alexa 488 SER Saddle 0 px)	Cytoplasm_Location_CenterMassIntensity_X_ER)	Cytoplasm_Location_CenterMassIntensity_X_ER)
	Cells - Intensity_RingRegion_Alexa 568_2 StdDev)	Cells - Texture_SER_0_Cytoplasm_Alexa 488 SER Bright 0 px)	Cytoplasm_Location_CenterMassIntensity_X_Golgi)	Cytoplasm_Location_CenterMassIntensity_X_Golgi)
	Cells - Intensity_RingRegion_Alexa 568_2 Median)	Cells - Texture_SER_0_Cytoplasm_Alexa 488 SER Dark 0 px)	Cytoplasm_Location_CenterMassIntensity_X_Lysosome)
	Cells - Intensity_RingRegion_Alexa 568_2 Maximum)	Cells - Texture_SER_1_Cytoplasm_Alexa 488 SER Spot 1 px)	Cytoplasm_Location_CenterMassIntensity_X_Mitochondrion2)	Cytoplasm_Location_CenterMassIntensity_X_Mitochondrion2)
	Cells - Intensity_RingRegion_Alexa 568_2 Minimum)	Cells - Texture_SER_1_Cytoplasm_Alexa 488 SER Hole 1 px)	Cytoplasm_Location_CenterMassIntensity_X_RNA)	Cytoplasm_Location_CenterMassIntensity_X_RNA)
	Cells - Intensity_RingRegion_Alexa 568_2 Sum)	Cells - Texture_SER_1_Cytoplasm_Alexa 488 SER Edge 1 px)	Cytoplasm_Location_CenterMassIntensity_Y_Actin)	Cytoplasm_Location_CenterMassIntensity_Y_Actin)
	Cells - Intensity_RingRegion_Alexa 568_2 CV [%])	Cells - Texture_SER_1_Cytoplasm_Alexa 488 SER Ridge 1 px)	Cytoplasm_Location_CenterMassIntensity_Y_ER)	Cytoplasm_Location_CenterMassIntensity_Y_ER)
	Cells - Intensity_RingRegion_Alexa 568_2 Quantile 75%)	Cells - Texture_SER_1_Cytoplasm_Alexa 488 SER Valley 1 px)	Cytoplasm_Location_CenterMassIntensity_Y_Golgi)	Cytoplasm_Location_CenterMassIntensity_Y_Golgi)
	Cells - Intensity_RingRegion_Alexa 568_2 Contrast)	Cells - Texture_SER_1_Cytoplasm_Alexa 488 SER Saddle 1 px)	Cytoplasm_Location_CenterMassIntensity_Y_Lysosome)
	Cells - Intensity_Cytoplasm_Alexa 647_2 Mean)	Cells - Texture_SER_1_Cytoplasm_Alexa 488 SER Bright 1 px)	Cytoplasm_Location_CenterMassIntensity_Y_Mitochondrion2)	Cytoplasm_Location_CenterMassIntensity_Y_Mitochondrion2)
	Cells - Intensity_Cytoplasm_Alexa 647_2 StdDev)	Cells - Texture_SER_1_Cytoplasm_Alexa 488 SER Dark 1 px)	Cytoplasm_Location_CenterMassIntensity_Y_RNA)	Cytoplasm_Location_CenterMassIntensity_Y_RNA)
	Cells - Intensity_Cytoplasm_Alexa 647_2 Median)	Cells - Texture_SER_2_Cytoplasm_Alexa 488 SER Spot 2 px)	Cytoplasm_Location_Center_X)	Cytoplasm_Location_Center_X)
	Cells - Intensity_Cytoplasm_Alexa 647_2 Maximum)	Cells - Texture_SER_2_Cytoplasm_Alexa 488 SER Hole 2 px)	Cytoplasm_Location_Center_Y)	Cytoplasm_Location_Center_Y)
	Cells - Intensity_Cytoplasm_Alexa 647_2 Minimum)	Cells - Texture_SER_2_Cytoplasm_Alexa 488 SER Edge 2 px)	Cytoplasm_Location_MaxIntensity_X_Actin)	Cytoplasm_Location_MaxIntensity_X_Actin)
	Cells - Intensity_Cytoplasm_Alexa 647_2 Sum)	Cells - Texture_SER_2_Cytoplasm_Alexa 488 SER Ridge 2 px)	Cytoplasm_Location_MaxIntensity_X_ER)	Cytoplasm_Location_MaxIntensity_X_ER)
	Cells - Intensity_Cytoplasm_Alexa 647_2 CV [%])	Cells - Texture_SER_2_Cytoplasm_Alexa 488 SER Valley 2 px)	Cytoplasm_Location_MaxIntensity_X_Golgi)	Cytoplasm_Location_MaxIntensity_X_Golgi)
	Cells - Intensity_Cytoplasm_Alexa 647_2 Quantile 75%)	Cells - Texture_SER_2_Cytoplasm_Alexa 488 SER Saddle 2 px)	Cytoplasm_Location_MaxIntensity_X_Lysosome)
	Cells - Intensity_Cytoplasm_Alexa 647_2 Contrast)	Cells - Texture_SER_2_Cytoplasm_Alexa 488 SER Bright 2 px)	Cytoplasm_Location_MaxIntensity_X_Mitochondrion2)	Cytoplasm_Location_MaxIntensity_X_Mitochondrion2)
	Cells - Intensity_RingRegion_Alexa 647_2 Mean)	Cells - Texture_SER_2_Cytoplasm_Alexa 488 SER Dark 2 px)	Cytoplasm_Location_MaxIntensity_X_RNA)	Cytoplasm_Location_MaxIntensity_X_RNA)
	Cells - Intensity_RingRegion_Alexa 647_2 StdDev)	Cells - Texture_Haralick_1_Cytoplasm_Alexa 488 Haralick Correlation 1 px)	Cytoplasm_Location_MaxIntensity_Y_Actin)	Cytoplasm_Location_MaxIntensity_Y_Actin)
	Cells - Intensity_RingRegion_Alexa 647_2 Median)	Cells - Texture_Haralick_1_Cytoplasm_Alexa 488 Haralick Contrast 1 px)	Cytoplasm_Location_MaxIntensity_Y_ER)	Cytoplasm_Location_MaxIntensity_Y_ER)
	Cells - Intensity_RingRegion_Alexa 647_2 Maximum)	Cells - Texture_Haralick_1_Cytoplasm_Alexa 488 Haralick Sum Variance 1 px)	Cytoplasm_Location_MaxIntensity_Y_Golgi)	Cytoplasm_Location_MaxIntensity_Y_Golgi)
	Cells - Intensity_RingRegion_Alexa 647_2 Minimum)	Cells - Texture_Haralick_1_Cytoplasm_Alexa 488 Haralick Homogeneity 1 px)	Cytoplasm_Location_MaxIntensity_Y_Lysosome)
	Cells - Intensity_RingRegion_Alexa 647_2 Sum)	Cells - Texture_Haralick_2_Cytoplasm_Alexa 488 Haralick Correlation 2 px)	Cytoplasm_Location_MaxIntensity_Y_Mitochondrion2)	Cytoplasm_Location_MaxIntensity_Y_Mitochondrion2)
	Cells - Intensity_RingRegion_Alexa 647_2 CV [%])	Cells - Texture_Haralick_2_Cytoplasm_Alexa 488 Haralick Contrast 2 px)	Cytoplasm_Location_MaxIntensity_Y_RNA)	Cytoplasm_Location_MaxIntensity_Y_RNA)
	Cells - Intensity_RingRegion_Alexa 647_2 Quantile 75%)	Cells - Texture_Haralick_2_Cytoplasm_Alexa 488 Haralick Sum Variance 2 px)	Cytoplasm_Parent_Cell)	Cytoplasm_Parent_Cell)
	Cells - Intensity_RingRegion_Alexa 647_2 Contrast)	Cells - Texture_Haralick_2_Cytoplasm_Alexa 488 Haralick Homogeneity 2 px)	Cytoplasm_Parent_Nuclei)	Cytoplasm_Parent_Nuclei)
	Cells - Texture_SER_0_Nucleus_HOECHST 33342_2 SER Spot 0 px)	Cells - Texture_Haralick_3_Cytoplasm_Alexa 488 Haralick Correlation 3 px)	Cytoplasm_RadialDistribution_FracAtD_Actin_1of4)	Cytoplasm_RadialDistribution_FracAtD_Actin_1of4)
	Cells - Texture_SER_0_Nucleus_HOECHST 33342_2 SER Hole 0 px)	Cells - Texture_Haralick_3_Cytoplasm_Alexa 488 Haralick Contrast 3 px)	Cytoplasm_RadialDistribution_FracAtD_Actin_2of4)	Cytoplasm_RadialDistribution_FracAtD_Actin_2of4)
	Cells - Texture_SER_0_Nucleus_HOECHST 33342_2 SER Edge 0 px)	Cells - Texture_Haralick_3_Cytoplasm_Alexa 488 Haralick Sum Variance 3 px)	Cytoplasm_RadialDistribution_FracAtD_Actin_3of4)	Cytoplasm_RadialDistribution_FracAtD_Actin_3of4)
	Cells - Texture_SER_0_Nucleus_HOECHST 33342_2 SER Ridge 0 px)	Cells - Texture_Haralick_3_Cytoplasm_Alexa 488 Haralick Homogeneity 3 px)	Cytoplasm_RadialDistribution_FracAtD_Actin_4of4)	Cytoplasm_RadialDistribution_FracAtD_Actin_4of4)
	Cells - Texture_SER_0_Nucleus_HOECHST 33342_2 SER Valley 0 px)	Cells - Texture_Gabor_Cytoplasm_Alexa 488 Gabor Min 2 px w2)	Cytoplasm_RadialDistribution_FracAtD_ER_1of4)	Cytoplasm_RadialDistribution_FracAtD_ER_1of4)	Cytoplasm_RadialDistribution_FracAtD_ER_1of4)	Cytoplasm_RadialDistribution_FracAtD_ER_1of4)
	Cells - Texture_SER_0_Nucleus_HOECHST 33342_2 SER Saddle 0 px)	Cells - Texture_Gabor_Cytoplasm_Alexa 488 Gabor Max 2 px w2)	Cytoplasm_RadialDistribution_FracAtD_ER_2of4)	Cytoplasm_RadialDistribution_FracAtD_ER_2of4)
	Cells - Texture_SER_0_Nucleus_HOECHST 33342_2 SER Bright 0 px)	Cells - Texture_SER_0_RingRegion_Alexa 488 SER Spot 0 px)	Cytoplasm_RadialDistribution_FracAtD_ER_3of4)	Cytoplasm_RadialDistribution_FracAtD_ER_3of4)
	Cells - Texture_SER_0_Nucleus_HOECHST 33342_2 SER Dark 0 px)	Cells - Texture_SER_0_RingRegion_Alexa 488 SER Hole 0 px)	Cytoplasm_RadialDistribution_FracAtD_ER_4of4)	Cytoplasm_RadialDistribution_FracAtD_ER_4of4)	Cytoplasm_RadialDistribution_FracAtD_ER_4of4)	Cytoplasm_RadialDistribution_FracAtD_ER_4of4)
	Cells - Texture_SER_1_Nucleus_HOECHST 33342_2 SER Spot 1 px)	Cells - Texture_SER_0_RingRegion_Alexa 488 SER Edge 0 px)	Cytoplasm_RadialDistribution_FracAtD_Golgi_1of4)	Cytoplasm_RadialDistribution_FracAtD_Golgi_1of4)
	Cells - Texture_SER_1_Nucleus_HOECHST 33342_2 SER Hole 1 px)	Cells - Texture_SER_0_RingRegion_Alexa 488 SER Ridge 0 px)	Cytoplasm_RadialDistribution_FracAtD_Golgi_2of4)	Cytoplasm_RadialDistribution_FracAtD_Golgi_2of4)
	Cells - Texture_SER_1_Nucleus_HOECHST 33342_2 SER Edge 1 px)	Cells - Texture_SER_0_RingRegion_Alexa 488 SER Valley 0 px)	Cytoplasm_RadialDistribution_FracAtD_Golgi_3of4)	Cytoplasm_RadialDistribution_FracAtD_Golgi_3of4)
	Cells - Texture_SER_1_Nucleus_HOECHST 33342_2 SER Ridge 1 px)	Cells - Texture_SER_0_RingRegion_Alexa 488 SER Saddle 0 px)	Cytoplasm_RadialDistribution_FracAtD_Golgi_4of4)	Cytoplasm_RadialDistribution_FracAtD_Golgi_4of4)
	Cells - Texture_SER_1_Nucleus_HOECHST 33342_2 SER Valley 1 px)	Cells - Texture_SER_0_RingRegion_Alexa 488 SER Bright 0 px)	Cytoplasm_RadialDistribution_FracAtD_Lysosome_1of4)
	Cells - Texture_SER_1_Nucleus_HOECHST 33342_2 SER Saddle 1 px)	Cells - Texture_SER_0_RingRegion_Alexa 488 SER Dark 0 px)	Cytoplasm_RadialDistribution_FracAtD_Lysosome_2of4)
	Cells - Texture_SER_1_Nucleus_HOECHST 33342_2 SER Bright 1 px)	Cells - Texture_SER_1_RingRegion_Alexa 488 SER Spot 1 px)	Cytoplasm_RadialDistribution_FracAtD_Lysosome_3of4)
	Cells - Texture_SER_1_Nucleus_HOECHST 33342_2 SER Dark 1 px)	Cells - Texture_SER_1_RingRegion_Alexa 488 SER Hole 1 px)	Cytoplasm_RadialDistribution_FracAtD_Lysosome_4of4)
	Cells - Texture_SER_2_Nucleus_HOECHST 33342_2 SER Spot 2 px)	Cells - Texture_SER_1_RingRegion_Alexa 488 SER Edge 1 px)	Cytoplasm_RadialDistribution_FracAtD_Mitochondrion2_1of4)	Cytoplasm_RadialDistribution_FracAtD_Mitochondrion2_1of4)
	Cells - Texture_SER_2_Nucleus_HOECHST 33342_2 SER Hole 2 px)	Cells - Texture_SER_1_RingRegion_Alexa 488 SER Ridge 1 px)	Cytoplasm_RadialDistribution_FracAtD_Mitochondrion2_2of4)	Cytoplasm_RadialDistribution_FracAtD_Mitochondrion2_2of4)
	Cells - Texture_SER_2_Nucleus_HOECHST 33342_2 SER Edge 2 px)	Cells - Texture_SER_1_RingRegion_Alexa 488 SER Valley 1 px)	Cytoplasm_RadialDistribution_FracAtD_Mitochondrion2_3of4)	Cytoplasm_RadialDistribution_FracAtD_Mitochondrion2_3of4)
	Cells - Texture_SER_2_Nucleus_HOECHST 33342_2 SER Ridge 2 px)	Cells - Texture_SER_1_RingRegion_Alexa 488 SER Saddle 1 px)	Cytoplasm_RadialDistribution_FracAtD_Mitochondrion2_4of4)	Cytoplasm_RadialDistribution_FracAtD_Mitochondrion2_4of4)
	Cells - Texture_SER_2_Nucleus_HOECHST 33342_2 SER Valley 2 px)	Cells - Texture_SER_1_RingRegion_Alexa 488 SER Bright 1 px)	Cytoplasm_RadialDistribution_FracAtD_RNA_1of4)	Cytoplasm_RadialDistribution_FracAtD_RNA_1of4)
	Cells - Texture_SER_2_Nucleus_HOECHST 33342_2 SER Saddle 2 px)	Cells - Texture_SER_1_RingRegion_Alexa 488 SER Dark 1 px)	Cytoplasm_RadialDistribution_FracAtD_RNA_2of4)	Cytoplasm_RadialDistribution_FracAtD_RNA_2of4)
	Cells - Texture_SER_2_Nucleus_HOECHST 33342_2 SER Bright 2 px)	Cells - Texture_SER_2_RingRegion_Alexa 488 SER Spot 2 px)	Cytoplasm_RadialDistribution_FracAtD_RNA_3of4)	Cytoplasm_RadialDistribution_FracAtD_RNA_3of4)
	Cells - Texture_SER_2_Nucleus_HOECHST 33342_2 SER Dark 2 px)	Cells - Texture_SER_2_RingRegion_Alexa 488 SER Hole 2 px)	Cytoplasm_RadialDistribution_FracAtD_RNA_4of4)	Cytoplasm_RadialDistribution_FracAtD_RNA_4of4)
	Cells - Texture_Haralick_1_Nucleus_HOECHST 33342_2 Haralick Correlation 1 px)	Cells - Texture_SER_2_RingRegion_Alexa 488 SER Edge 2 px)	Cytoplasm_RadialDistribution_MeanFrac_Actin_1of4)	Cytoplasm_RadialDistribution_MeanFrac_Actin_1of4)	Cytoplasm_RadialDistribution_MeanFrac_Actin_1of4)	Cytoplasm_RadialDistribution_MeanFrac_Actin_1of4)
	Cells - Texture_Haralick_1_Nucleus_HOECHST 33342_2 Haralick Contrast 1 px)	Cells - Texture_SER_2_RingRegion_Alexa 488 SER Ridge 2 px)	Cytoplasm_RadialDistribution_MeanFrac_Actin_2of4)	Cytoplasm_RadialDistribution_MeanFrac_Actin_2of4)
	Cells - Texture_Haralick_1_Nucleus_HOECHST 33342_2 Haralick Sum Variance 1 px)	Cells - Texture_SER_2_RingRegion_Alexa 488 SER Valley 2 px)	Cytoplasm_RadialDistribution_MeanFrac_Actin_3of4)	Cytoplasm_RadialDistribution_MeanFrac_Actin_3of4)
	Cells - Texture_Haralick_1_Nucleus_HOECHST 33342_2 Haralick Homogeneity 1 px)	Cells - Texture_SER_2_RingRegion_Alexa 488 SER Saddle 2 px)	Cytoplasm_RadialDistribution_MeanFrac_Actin_4of4)	Cytoplasm_RadialDistribution_MeanFrac_Actin_4of4)	Cytoplasm_RadialDistribution_MeanFrac_Actin_4of4)	Cytoplasm_RadialDistribution_MeanFrac_Actin_4of4)
	Cells - Texture_Haralick_2_Nucleus_HOECHST 33342_2 Haralick Correlation 2 px)	Cells - Texture_SER_2_RingRegion_Alexa 488 SER Bright 2 px)	Cytoplasm_RadialDistribution_MeanFrac_ER_1of4)	Cytoplasm_RadialDistribution_MeanFrac_ER_1of4)	Cytoplasm_RadialDistribution_MeanFrac_ER_1of4)	Cytoplasm_RadialDistribution_MeanFrac_ER_1of4)
	Cells - Texture_Haralick_2_Nucleus_HOECHST 33342_2 Haralick Contrast 2 px)	Cells - Texture_SER_2_RingRegion_Alexa 488 SER Dark 2 px)	Cytoplasm_RadialDistribution_MeanFrac_ER_2of4)	Cytoplasm_RadialDistribution_MeanFrac_ER_2of4)
	Cells - Texture_Haralick_2_Nucleus_HOECHST 33342_2 Haralick Sum Variance 2 px)	Cells - Texture_Haralick_1_RingRegion_Alexa 488 Haralick Correlation 1 px)	Cytoplasm_RadialDistribution_MeanFrac_ER_3of4)	Cytoplasm_RadialDistribution_MeanFrac_ER_3of4)
	Cells - Texture_Haralick_2_Nucleus_HOECHST 33342_2 Haralick Homogeneity 2 px)	Cells - Texture_Haralick_1_RingRegion_Alexa 488 Haralick Contrast 1 px)	Cytoplasm_RadialDistribution_MeanFrac_ER_4of4)	Cytoplasm_RadialDistribution_MeanFrac_ER_4of4)		Cytoplasm_RadialDistribution_MeanFrac_ER_4of4)
	Cells - Texture_Haralick_3_Nucleus_HOECHST 33342_2 Haralick Correlation 3 px)	Cells - Texture_Haralick_1_RingRegion_Alexa 488 Haralick Sum Variance 1 px)	Cytoplasm_RadialDistribution_MeanFrac_Golgi_1of4)	Cytoplasm_RadialDistribution_MeanFrac_Golgi_1of4)	Cytoplasm_RadialDistribution_MeanFrac_Golgi_1of4)	Cytoplasm_RadialDistribution_MeanFrac_Golgi_1of4)
	Cells - Texture_Haralick_3_Nucleus_HOECHST 33342_2 Haralick Contrast 3 px)	Cells - Texture_Haralick_1_RingRegion_Alexa 488 Haralick Homogeneity 1 px)	Cytoplasm_RadialDistribution_MeanFrac_Golgi_2of4)	Cytoplasm_RadialDistribution_MeanFrac_Golgi_2of4)
	Cells - Texture_Haralick_3_Nucleus_HOECHST 33342_2 Haralick Sum Variance 3 px)	Cells - Texture_Haralick_2_RingRegion_Alexa 488 Haralick Correlation 2 px)	Cytoplasm_RadialDistribution_MeanFrac_Golgi_3of4)	Cytoplasm_RadialDistribution_MeanFrac_Golgi_3of4)
	Cells - Texture_Haralick_3_Nucleus_HOECHST 33342_2 Haralick Homogeneity 3 px)	Cells - Texture_Haralick_2_RingRegion_Alexa 488 Haralick Contrast 2 px)	Cytoplasm_RadialDistribution_MeanFrac_Golgi_4of4)	Cytoplasm_RadialDistribution_MeanFrac_Golgi_4of4)	Cytoplasm_RadialDistribution_MeanFrac_Golgi_4of4)	Cytoplasm_RadialDistribution_MeanFrac_Golgi_4of4)
	Cells - Texture_Gabor_Nucleus_HOECHST 33342_2 Gabor Min 2 px w2)	Cells - Texture_Haralick_2_RingRegion_Alexa 488 Haralick Sum Variance 2 px)	Cytoplasm_RadialDistribution_MeanFrac_Lysosome_1of4)		Cytoplasm_RadialDistribution_MeanFrac_Lysosome_1of4)
	Cells - Texture_Gabor_Nucleus_HOECHST 33342_2 Gabor Max 2 px w2)	Cells - Texture_Haralick_2_RingRegion_Alexa 488 Haralick Homogeneity 2 px)	Cytoplasm_RadialDistribution_MeanFrac_Lysosome_2of4)
	Cells - Texture_SER_0_Nucleus_Alexa 488 SER Spot 0 px)	Cells - Texture_Haralick_2_RingRegion_Alexa 488 Haralick Correlation 3 px)	Cytoplasm_RadialDistribution_MeanFrac_Lysosome_3of4)
	Cells - Texture_SER_0_Nucleus_Alexa 488 SER Hole 0 px)	Cells - Texture_Haralick_2_RingRegion_Alexa 488 Haralick Contrast 3 px)	Cytoplasm_RadialDistribution_MeanFrac_Lysosome_4of4)		Cytoplasm_RadialDistribution_MeanFrac_Lysosome_4of4)
	Cells - Texture_SER_0_Nucleus_Alexa 488 SER Edge 0 px)	Cells - Texture_Haralick_2_RingRegion_Alexa 488 Haralick Sum Variance 3 px)	Cytoplasm_RadialDistribution_MeanFrac_Mitochondrion2_1of4)	Cytoplasm_RadialDistribution_MeanFrac_Mitochondrion2_1of4)	Cytoplasm_RadialDistribution_MeanFrac_Mitochondrion2_1of4)	Cytoplasm_RadialDistribution_MeanFrac_Mitochondrion2_1of4)
	Cells - Texture_SER_0_Nucleus_Alexa 488 SER Ridge 0 px)	Cells - Texture_Haralick_2_RingRegion_Alexa 488 Haralick Homogeneity 3 px)	Cytoplasm_RadialDistribution_MeanFrac_Mitochondrion2_2of4)	Cytoplasm_RadialDistribution_MeanFrac_Mitochondrion2_2of4)
	Cells - Texture_SER_0_Nucleus_Alexa 488 SER Valley 0 px)	Cells - Texture_Gabor_RingRegion_Alexa 488 Gabor Min 2 px w2)	Cytoplasm_RadialDistribution_MeanFrac_Mitochondrion2_3of4)	Cytoplasm_RadialDistribution_MeanFrac_Mitochondrion2_3of4)
	Cells - Texture_SER_0_Nucleus_Alexa 488 SER Saddle 0 px)	Cells - Texture_Gabor_RingRegion_Alexa 488 Gabor Max 2 px w2)	Cytoplasm_RadialDistribution_MeanFrac_Mitochondrion2_4of4)	Cytoplasm_RadialDistribution_MeanFrac_Mitochondrion2_4of4)	Cytoplasm_RadialDistribution_MeanFrac_Mitochondrion2_4of4)	Cytoplasm_RadialDistribution_MeanFrac_Mitochondrion2_4of4)
	Cells - Texture_SER_0_Nucleus_Alexa 488 SER Bright 0 px)	Cells - Texture_SER_0_Cytoplasm_Alexa 647 SER Spot 0 px)	Cytoplasm_RadialDistribution_MeanFrac_RNA_1of4)	Cytoplasm_RadialDistribution_MeanFrac_RNA_1of4)
	Cells - Texture_SER_0_Nucleus_Alexa 488 SER Dark 0 px)	Cells - Texture_SER_0_Cytoplasm_Alexa 647 SER Hole 0 px)	Cytoplasm_RadialDistribution_MeanFrac_RNA_2of4)	Cytoplasm_RadialDistribution_MeanFrac_RNA_2of4)	Cytoplasm_RadialDistribution_MeanFrac_RNA_2of4)	Cytoplasm_RadialDistribution_MeanFrac_RNA_2of4)
	Cells - Texture_SER_1_Nucleus_Alexa 488 SER Spot 1 px)	Cells - Texture_SER_0_Cytoplasm_Alexa 647 SER Edge 0 px)	Cytoplasm_RadialDistribution_MeanFrac_RNA_3of4)	Cytoplasm_RadialDistribution_MeanFrac_RNA_3of4)
	Cells - Texture_SER_1_Nucleus_Alexa 488 SER Hole 1 px)	Cells - Texture_SER_0_Cytoplasm_Alexa 647 SER Ridge 0 px)	Cytoplasm_RadialDistribution_MeanFrac_RNA_4of4)	Cytoplasm_RadialDistribution_MeanFrac_RNA_4of4)	Cytoplasm_RadialDistribution_MeanFrac_RNA_4of4)	Cytoplasm_RadialDistribution_MeanFrac_RNA_4of4)
	Cells - Texture_SER_1_Nucleus_Alexa 488 SER Edge 1 px)	Cells - Texture_SER_0_Cytoplasm_Alexa 647 SER Valley 0 px)	Cytoplasm_RadialDistribution_RadialCV_Actin_2of4)	Cytoplasm_RadialDistribution_RadialCV_Actin_2of4)	Cytoplasm_RadialDistribution_RadialCV_Actin_2of4)	Cytoplasm_RadialDistribution_RadialCV_Actin_2of4)
	Cells - Texture_SER_1_Nucleus_Alexa 488 SER Ridge 1 px)	Cells - Texture_SER_0_Cytoplasm_Alexa 647 SER Saddle 0 px)	Cytoplasm_RadialDistribution_RadialCV_Actin_3of4)	Cytoplasm_RadialDistribution_RadialCV_Actin_3of4)	Cytoplasm_RadialDistribution_RadialCV_Actin_3of4)	Cytoplasm_RadialDistribution_RadialCV_Actin_3of4)
	Cells - Texture_SER_1_Nucleus_Alexa 488 SER Valley 1 px)	Cells - Texture_SER_0_Cytoplasm_Alexa 647 SER Bright 0 px)	Cytoplasm_RadialDistribution_RadialCV_Actin_4of4)	Cytoplasm_RadialDistribution_RadialCV_Actin_4of4)	Cytoplasm_RadialDistribution_RadialCV_Actin_4of4)	Cytoplasm_RadialDistribution_RadialCV_Actin_4of4)
	Cells - Texture_SER_1_Nucleus_Alexa 488 SER Saddle 1 px)	Cells - Texture_SER_0_Cytoplasm_Alexa 647 SER Dark 0 px)	Cytoplasm_RadialDistribution_RadialCV_ER_2of4)	Cytoplasm_RadialDistribution_RadialCV_ER_2of4)
	Cells - Texture_SER_1_Nucleus_Alexa 488 SER Bright 1 px)	Cells - Texture_SER_1_Cytoplasm_Alexa 647 SER Spot 1 px)	Cytoplasm_RadialDistribution_RadialCV_ER_3of4)	Cytoplasm_RadialDistribution_RadialCV_ER_3of4)	Cytoplasm_RadialDistribution_RadialCV_ER_3of4)	Cytoplasm_RadialDistribution_RadialCV_ER_3of4)
	Cells - Texture_SER_1_Nucleus_Alexa 488 SER Dark 1 px)	Cells - Texture_SER_1_Cytoplasm_Alexa 647 SER Hole 1 px)	Cytoplasm_RadialDistribution_RadialCV_ER_4of4)	Cytoplasm_RadialDistribution_RadialCV_ER_4of4)
	Cells - Texture_SER_2_Nucleus_Alexa 488 SER Spot 2 px)	Cells - Texture_SER_1_Cytoplasm_Alexa 647 SER Edge 1 px)	Cytoplasm_RadialDistribution_RadialCV_Golgi_2of4)	Cytoplasm_RadialDistribution_RadialCV_Golgi_2of4)	Cytoplasm_RadialDistribution_RadialCV_Golgi_2of4)	Cytoplasm_RadialDistribution_RadialCV_Golgi_2of4)
	Cells - Texture_SER_2_Nucleus_Alexa 488 SER Hole 2 px)	Cells - Texture_SER_1_Cytoplasm_Alexa 647 SER Ridge 1 px)	Cytoplasm_RadialDistribution_RadialCV_Golgi_3of4)	Cytoplasm_RadialDistribution_RadialCV_Golgi_3of4)
	Cells - Texture_SER_2_Nucleus_Alexa 488 SER Edge 2 px)	Cells - Texture_SER_1_Cytoplasm_Alexa 647 SER Valley 1 px)	Cytoplasm_RadialDistribution_RadialCV_Golgi_4of4)	Cytoplasm_RadialDistribution_RadialCV_Golgi_4of4)
	Cells - Texture_SER_2_Nucleus_Alexa 488 SER Ridge 2 px)	Cells - Texture_SER_1_Cytoplasm_Alexa 647 SER Saddle 1 px)	Cytoplasm_RadialDistribution_RadialCV_Lysosome_2of4)		Cytoplasm_RadialDistribution_RadialCV_Lysosome_2of4)
	Cells - Texture_SER_2_Nucleus_Alexa 488 SER Valley 2 px)	Cells - Texture_SER_1_Cytoplasm_Alexa 647 SER Bright 1 px)	Cytoplasm_RadialDistribution_RadialCV_Lysosome_3of4)
	Cells - Texture_SER_2_Nucleus_Alexa 488 SER Saddle 2 px)	Cells - Texture_SER_1_Cytoplasm_Alexa 647 SER Dark 1 px)	Cytoplasm_RadialDistribution_RadialCV_Lysosome_4of4)
	Cells - Texture_SER_2_Nucleus_Alexa 488 SER Bright 2 px)	Cells - Texture_SER_2_Cytoplasm_Alexa 647 SER Spot 2 px)	Cytoplasm_RadialDistribution_RadialCV_Mitochondrion2_2of4)	Cytoplasm_RadialDistribution_RadialCV_Mitochondrion2_2of4)
	Cells - Texture_SER_2_Nucleus_Alexa 488 SER Dark 2 px)	Cells - Texture_SER_2_Cytoplasm_Alexa 647 SER Hole 2 px)	Cytoplasm_RadialDistribution_RadialCV_Mitochondrion2_3of4)	Cytoplasm_RadialDistribution_RadialCV_Mitochondrion2_3of4)
	Cells - Texture_Haralick_1_Nucleus_Alexa 488 Haralick Correlation 1 px)	Cells - Texture_SER_2_Cytoplasm_Alexa 647 SER Edge 2 px)	Cytoplasm_RadialDistribution_RadialCV_Mitochondrion2_4of4)	Cytoplasm_RadialDistribution_RadialCV_Mitochondrion2_4of4)
	Cells - Texture_Haralick_1_Nucleus_Alexa 488 Haralick Contrast 1 px)	Cells - Texture_SER_2_Cytoplasm_Alexa 647 SER Ridge 2 px)	Cytoplasm_RadialDistribution_RadialCV_RNA_2of4)	Cytoplasm_RadialDistribution_RadialCV_RNA_2of4)
	Cells - Texture_Haralick_1_Nucleus_Alexa 488 Haralick Sum Variance 1 px)	Cells - Texture_SER_2_Cytoplasm_Alexa 647 SER Valley 2 px)	Cytoplasm_RadialDistribution_RadialCV_RNA_3of4)	Cytoplasm_RadialDistribution_RadialCV_RNA_3of4)
	Cells - Texture_Haralick_1_Nucleus_Alexa 488 Haralick Homogeneity 1 px)	Cells - Texture_SER_2_Cytoplasm_Alexa 647 SER Saddle 2 px)	Cytoplasm_RadialDistribution_RadialCV_RNA_4of4)	Cytoplasm_RadialDistribution_RadialCV_RNA_4of4)
	Cells - Texture_Haralick_2_Nucleus_Alexa 488 Haralick Correlation 2 px)	Cells - Texture_SER_2_Cytoplasm_Alexa 647 SER Bright 2 px)	Cytoplasm_Texture_AngularSecondMoment_Actin_3_00_256)	Cytoplasm_Texture_AngularSecondMoment_Actin_3_00_256)
	Cells - Texture_Haralick_2_Nucleus_Alexa 488 Haralick Contrast 2 px)	Cells - Texture_SER_2_Cytoplasm_Alexa 647 SER Dark 2 px)	Cytoplasm_Texture_AngularSecondMoment_Actin_3_01_256)	Cytoplasm_Texture_AngularSecondMoment_Actin_3_01_256)
	Cells - Texture_Haralick_2_Nucleus_Alexa 488 Haralick Sum Variance 2 px)	Cells - Texture_Haralick_1_Cytoplasm_Alexa 647 Haralick Correlation 1 px)	Cytoplasm_Texture_AngularSecondMoment_Actin_3_02_256)	Cytoplasm_Texture_AngularSecondMoment_Actin_3_02_256)
	Cells - Texture_Haralick_2_Nucleus_Alexa 488 Haralick Homogeneity 2 px)	Cells - Texture_Haralick_1_Cytoplasm_Alexa 647 Haralick Contrast 1 px)	Cytoplasm_Texture_AngularSecondMoment_Actin_3_03_256)	Cytoplasm_Texture_AngularSecondMoment_Actin_3_03_256)
	Cells - Texture_Haralick_3_Nucleus_Alexa 488 Haralick Correlation 3 px)	Cells - Texture_Haralick_1_Cytoplasm_Alexa 647 Haralick Sum Variance 1 px)	Cytoplasm_Texture_AngularSecondMoment_Actin_5_00_256)	Cytoplasm_Texture_AngularSecondMoment_Actin_5_00_256)
	Cells - Texture_Haralick_3_Nucleus_Alexa 488 Haralick Contrast 3 px)	Cells - Texture_Haralick_1_Cytoplasm_Alexa 647 Haralick Homogeneity 1 px)	Cytoplasm_Texture_AngularSecondMoment_Actin_5_01_256)	Cytoplasm_Texture_AngularSecondMoment_Actin_5_01_256)
	Cells - Texture_Haralick_3_Nucleus_Alexa 488 Haralick Sum Variance 3 px)	Cells - Texture_Haralick_2_Cytoplasm_Alexa 647 Haralick Correlation 2 px)	Cytoplasm_Texture_AngularSecondMoment_Actin_5_02_256)	Cytoplasm_Texture_AngularSecondMoment_Actin_5_02_256)
	Cells - Texture_Haralick_3_Nucleus_Alexa 488 Haralick Homogeneity 3 px)	Cells - Texture_Haralick_2_Cytoplasm_Alexa 647 Haralick Contrast 2 px)	Cytoplasm_Texture_AngularSecondMoment_Actin_5_03_256)	Cytoplasm_Texture_AngularSecondMoment_Actin_5_03_256)
	Cells - Texture_Gabor_Nucleus_Alexa 488 Gabor Min 2 px w2)	Cells - Texture_Haralick_2_Cytoplasm_Alexa 647 Haralick Sum Variance 2 px)	Cytoplasm_Texture_AngularSecondMoment_ER_3_00_256)	Cytoplasm_Texture_AngularSecondMoment_ER_3_00_256)
	Cells - Texture_Gabor_Nucleus_Alexa 488 Gabor Max 2 px w2)	Cells - Texture_Haralick_2_Cytoplasm_Alexa 647 Haralick Homogeneity 2 px)	Cytoplasm_Texture_AngularSecondMoment_ER_3_01_256)	Cytoplasm_Texture_AngularSecondMoment_ER_3_01_256)
	Cells - Texture_SER_0_Cytoplasm_Alexa 488 SER Spot 0 px)	Cells - Texture_Haralick_3_Cytoplasm_Alexa 647 Haralick Correlation 3 px)	Cytoplasm_Texture_AngularSecondMoment_ER_3_02_256)	Cytoplasm_Texture_AngularSecondMoment_ER_3_02_256)
	Cells - Texture_SER_0_Cytoplasm_Alexa 488 SER Hole 0 px)	Cells - Texture_Haralick_3_Cytoplasm_Alexa 647 Haralick Contrast 3 px)	Cytoplasm_Texture_AngularSecondMoment_ER_3_03_256)	Cytoplasm_Texture_AngularSecondMoment_ER_3_03_256)
	Cells - Texture_SER_0_Cytoplasm_Alexa 488 SER Edge 0 px)	Cells - Texture_Haralick_3_Cytoplasm_Alexa 647 Haralick Sum Variance 3 px)	Cytoplasm_Texture_AngularSecondMoment_ER_5_00_256)	Cytoplasm_Texture_AngularSecondMoment_ER_5_00_256)
	Cells - Texture_SER_0_Cytoplasm_Alexa 488 SER Ridge 0 px)	Cells - Texture_Haralick_3_Cytoplasm_Alexa 647 Haralick Homogeneity 3 px)	Cytoplasm_Texture_AngularSecondMoment_ER_5_01_256)	Cytoplasm_Texture_AngularSecondMoment_ER_5_01_256)
	Cells - Texture_SER_0_Cytoplasm_Alexa 488 SER Valley 0 px)	Cells - Texture_Gabor_Cytoplasm_Alexa 647 Gabor Min 2 px w2)	Cytoplasm_Texture_AngularSecondMoment_ER_5_02_256)	Cytoplasm_Texture_AngularSecondMoment_ER_5_02_256)
	Cells - Texture_SER_0_Cytoplasm_Alexa 488 SER Saddle 0 px)	Cells - Texture_Gabor_Cytoplasm_Alexa 647 Gabor Max 2 px w2)	Cytoplasm_Texture_AngularSecondMoment_ER_5_03_256)	Cytoplasm_Texture_AngularSecondMoment_ER_5_03_256)
	Cells - Texture_SER_0_Cytoplasm_Alexa 488 SER Bright 0 px)	Cells - Texture_SER_0_RingRegion_Alexa 647 SER Spot 0 px)	Cytoplasm_Texture_AngularSecondMoment_Golgi_3_00_256)	Cytoplasm_Texture_AngularSecondMoment_Golgi_3_00_256)
	Cells - Texture_SER_0_Cytoplasm_Alexa 488 SER Dark 0 px)	Cells - Texture_SER_0_RingRegion_Alexa 647 SER Hole 0 px)	Cytoplasm_Texture_AngularSecondMoment_Golgi_3_01_256)	Cytoplasm_Texture_AngularSecondMoment_Golgi_3_01_256)
	Cells - Texture_SER_1_Cytoplasm_Alexa 488 SER Spot 1 px)	Cells - Texture_SER_0_RingRegion_Alexa 647 SER Edge 0 px)	Cytoplasm_Texture_AngularSecondMoment_Golgi_3_02_256)	Cytoplasm_Texture_AngularSecondMoment_Golgi_3_02_256)
	Cells - Texture_SER_1_Cytoplasm_Alexa 488 SER Hole 1 px)	Cells - Texture_SER_0_RingRegion_Alexa 647 SER Ridge 0 px)	Cytoplasm_Texture_AngularSecondMoment_Golgi_3_03_256)	Cytoplasm_Texture_AngularSecondMoment_Golgi_3_03_256)
	Cells - Texture_SER_1_Cytoplasm_Alexa 488 SER Edge 1 px)	Cells - Texture_SER_0_RingRegion_Alexa 647 SER Valley 0 px)	Cytoplasm_Texture_AngularSecondMoment_Golgi_5_00_256)	Cytoplasm_Texture_AngularSecondMoment_Golgi_5_00_256)
	Cells - Texture_SER_1_Cytoplasm_Alexa 488 SER Ridge 1 px)	Cells - Texture_SER_0_RingRegion_Alexa 647 SER Saddle 0 px)	Cytoplasm_Texture_AngularSecondMoment_Golgi_5_01_256)	Cytoplasm_Texture_AngularSecondMoment_Golgi_5_01_256)
	Cells - Texture_SER_1_Cytoplasm_Alexa 488 SER Valley 1 px)	Cells - Texture_SER_0_RingRegion_Alexa 647 SER Bright 0 px)	Cytoplasm_Texture_AngularSecondMoment_Golgi_5_02_256)	Cytoplasm_Texture_AngularSecondMoment_Golgi_5_02_256)
	Cells - Texture_SER_1_Cytoplasm_Alexa 488 SER Saddle 1 px)	Cells - Texture_SER_0_RingRegion_Alexa 647 SER Dark 0 px)	Cytoplasm_Texture_AngularSecondMoment_Golgi_5_03_256)	Cytoplasm_Texture_AngularSecondMoment_Golgi_5_03_256)	Cytoplasm_Texture_AngularSecondMoment_Golgi_5_03_256)
	Cells - Texture_SER_1_Cytoplasm_Alexa 488 SER Bright 1 px)	Cells - Texture_SER_1_RingRegion_Alexa 647 SER Spot 1 px)	Cytoplasm_Texture_AngularSecondMoment_Lysosome_3_00_256)
	Cells - Texture_SER_1_Cytoplasm_Alexa 488 SER Dark 1 px)	Cells - Texture_SER_1_RingRegion_Alexa 647 SER Hole 1 px)	Cytoplasm_Texture_AngularSecondMoment_Lysosome_3_01_256)
	Cells - Texture_SER_2_Cytoplasm_Alexa 488 SER Spot 2 px)	Cells - Texture_SER_1_RingRegion_Alexa 647 SER Edge 1 px)	Cytoplasm_Texture_AngularSecondMoment_Lysosome_3_02_256)
	Cells - Texture_SER_2_Cytoplasm_Alexa 488 SER Hole 2 px)	Cells - Texture_SER_1_RingRegion_Alexa 647 SER Ridge 1 px)	Cytoplasm_Texture_AngularSecondMoment_Lysosome_3_03_256)
	Cells - Texture_SER_2_Cytoplasm_Alexa 488 SER Edge 2 px)	Cells - Texture_SER_1_RingRegion_Alexa 647 SER Valley 1 px)	Cytoplasm_Texture_AngularSecondMoment_Lysosome_5_00_256)
	Cells - Texture_SER_2_Cytoplasm_Alexa 488 SER Ridge 2 px)	Cells - Texture_SER_1_RingRegion_Alexa 647 SER Saddle 1 px)	Cytoplasm_Texture_AngularSecondMoment_Lysosome_5_01_256)
	Cells - Texture_SER_2_Cytoplasm_Alexa 488 SER Valley 2 px)	Cells - Texture_SER_1_RingRegion_Alexa 647 SER Bright 1 px)	Cytoplasm_Texture_AngularSecondMoment_Lysosome_5_02_256)
	Cells - Texture_SER_2_Cytoplasm_Alexa 488 SER Saddle 2 px)	Cells - Texture_SER_1_RingRegion_Alexa 647 SER Dark 1 px)	Cytoplasm_Texture_AngularSecondMoment_Lysosome_5_03_256)
	Cells - Texture_SER_2_Cytoplasm_Alexa 488 SER Bright 2 px)	Cells - Texture_SER_2_RingRegion_Alexa 647 SER Spot 2 px)	Cytoplasm_Texture_AngularSecondMoment_Mitochondrion2_3_00_256)	Cytoplasm_Texture_AngularSecondMoment_Mitochondrion2_3_00_256)
	Cells - Texture_SER_2_Cytoplasm_Alexa 488 SER Dark 2 px)	Cells - Texture_SER_2_RingRegion_Alexa 647 SER Hole 2 px)	Cytoplasm_Texture_AngularSecondMoment_Mitochondrion2_3_01_256)	Cytoplasm_Texture_AngularSecondMoment_Mitochondrion2_3_01_256)
	Cells - Texture_Haralick_1_Cytoplasm_Alexa 488 Haralick Correlation 1 px)	Cells - Texture_SER_2_RingRegion_Alexa 647 SER Edge 2 px)	Cytoplasm_Texture_AngularSecondMoment_Mitochondrion2_3_02_256)	Cytoplasm_Texture_AngularSecondMoment_Mitochondrion2_3_02_256)
	Cells - Texture_Haralick_1_Cytoplasm_Alexa 488 Haralick Contrast 1 px)	Cells - Texture_SER_2_RingRegion_Alexa 647 SER Ridge 2 px)	Cytoplasm_Texture_AngularSecondMoment_Mitochondrion2_3_03_256)	Cytoplasm_Texture_AngularSecondMoment_Mitochondrion2_3_03_256)
	Cells - Texture_Haralick_1_Cytoplasm_Alexa 488 Haralick Sum Variance 1 px)	Cells - Texture_SER_2_RingRegion_Alexa 647 SER Valley 2 px)	Cytoplasm_Texture_AngularSecondMoment_Mitochondrion2_5_00_256)	Cytoplasm_Texture_AngularSecondMoment_Mitochondrion2_5_00_256)
	Cells - Texture_Haralick_1_Cytoplasm_Alexa 488 Haralick Homogeneity 1 px)	Cells - Texture_SER_2_RingRegion_Alexa 647 SER Saddle 2 px)	Cytoplasm_Texture_AngularSecondMoment_Mitochondrion2_5_01_256)	Cytoplasm_Texture_AngularSecondMoment_Mitochondrion2_5_01_256)
	Cells - Texture_Haralick_2_Cytoplasm_Alexa 488 Haralick Correlation 2 px)	Cells - Texture_SER_2_RingRegion_Alexa 647 SER Bright 2 px)	Cytoplasm_Texture_AngularSecondMoment_Mitochondrion2_5_02_256)	Cytoplasm_Texture_AngularSecondMoment_Mitochondrion2_5_02_256)
	Cells - Texture_Haralick_2_Cytoplasm_Alexa 488 Haralick Contrast 2 px)	Cells - Texture_SER_2_RingRegion_Alexa 647 SER Dark 2 px)	Cytoplasm_Texture_AngularSecondMoment_Mitochondrion2_5_03_256)	Cytoplasm_Texture_AngularSecondMoment_Mitochondrion2_5_03_256)
	Cells - Texture_Haralick_2_Cytoplasm_Alexa 488 Haralick Sum Variance 2 px)	Cells - Texture_Haralick_1_RingRegion_Alexa 647 Haralick Correlation 1 px)	Cytoplasm_Texture_AngularSecondMoment_RNA_3_00_256)	Cytoplasm_Texture_AngularSecondMoment_RNA_3_00_256)
	Cells - Texture_Haralick_2_Cytoplasm_Alexa 488 Haralick Homogeneity 2 px)	Cells - Texture_Haralick_1_RingRegion_Alexa 647 Haralick Contrast 1 px)	Cytoplasm_Texture_AngularSecondMoment_RNA_3_01_256)	Cytoplasm_Texture_AngularSecondMoment_RNA_3_01_256)
	Cells - Texture_Haralick_3_Cytoplasm_Alexa 488 Haralick Correlation 3 px)	Cells - Texture_Haralick_1_RingRegion_Alexa 647 Haralick Sum Variance 1 px)	Cytoplasm_Texture_AngularSecondMoment_RNA_3_02_256)	Cytoplasm_Texture_AngularSecondMoment_RNA_3_02_256)
	Cells - Texture_Haralick_3_Cytoplasm_Alexa 488 Haralick Contrast 3 px)	Cells - Texture_Haralick_1_RingRegion_Alexa 647 Haralick Homogeneity 1 px)	Cytoplasm_Texture_AngularSecondMoment_RNA_3_03_256)	Cytoplasm_Texture_AngularSecondMoment_RNA_3_03_256)
	Cells - Texture_Haralick_3_Cytoplasm_Alexa 488 Haralick Sum Variance 3 px)	Cells - Texture_Haralick_2_RingRegion_Alexa 647 Haralick Correlation 2 px)	Cytoplasm_Texture_AngularSecondMoment_RNA_5_00_256)	Cytoplasm_Texture_AngularSecondMoment_RNA_5_00_256)
	Cells - Texture_Haralick_3_Cytoplasm_Alexa 488 Haralick Homogeneity 3 px)	Cells - Texture_Haralick_2_RingRegion_Alexa 647 Haralick Contrast 2 px)	Cytoplasm_Texture_AngularSecondMoment_RNA_5_01_256)	Cytoplasm_Texture_AngularSecondMoment_RNA_5_01_256)
	Cells - Texture_Gabor_Cytoplasm_Alexa 488 Gabor Min 2 px w2)	Cells - Texture_Haralick_2_RingRegion_Alexa 647 Haralick Sum Variance 2 px)	Cytoplasm_Texture_AngularSecondMoment_RNA_5_02_256)	Cytoplasm_Texture_AngularSecondMoment_RNA_5_02_256)
	Cells - Texture_Gabor_Cytoplasm_Alexa 488 Gabor Max 2 px w2)	Cells - Texture_Haralick_2_RingRegion_Alexa 647 Haralick Homogeneity 2 px)	Cytoplasm_Texture_AngularSecondMoment_RNA_5_03_256)	Cytoplasm_Texture_AngularSecondMoment_RNA_5_03_256)
	Cells - Texture_SER_0_Cytoplasm_Alexa 647 SER Spot 0 px)	Cells - Texture_Haralick_3_RingRegion_Alexa 647 Haralick Correlation 3 px)	Cytoplasm_Texture_Contrast_Actin_3_00_256)	Cytoplasm_Texture_Contrast_Actin_3_00_256)
	Cells - Texture_SER_0_Cytoplasm_Alexa 647 SER Hole 0 px)	Cells - Texture_Haralick_3_RingRegion_Alexa 647 Haralick Contrast 3 px)	Cytoplasm_Texture_Contrast_Actin_3_01_256)	Cytoplasm_Texture_Contrast_Actin_3_01_256)
	Cells - Texture_SER_0_Cytoplasm_Alexa 647 SER Edge 0 px)	Cells - Texture_Haralick_3_RingRegion_Alexa 647 Haralick Sum Variance 3 px)	Cytoplasm_Texture_Contrast_Actin_3_02_256)	Cytoplasm_Texture_Contrast_Actin_3_02_256)
	Cells - Texture_SER_0_Cytoplasm_Alexa 647 SER Ridge 0 px)	Cells - Texture_Haralick_3_RingRegion_Alexa 647 Haralick Homogeneity 3 px)	Cytoplasm_Texture_Contrast_Actin_3_03_256)	Cytoplasm_Texture_Contrast_Actin_3_03_256)
	Cells - Texture_SER_0_Cytoplasm_Alexa 647 SER Valley 0 px)	Cells - Texture_Gabor_RingRegion_Alexa 647 Gabor Min 2 px w2)	Cytoplasm_Texture_Contrast_Actin_5_00_256)	Cytoplasm_Texture_Contrast_Actin_5_00_256)
	Cells - Texture_SER_0_Cytoplasm_Alexa 647 SER Saddle 0 px)	Cells - Texture_Gabor_RingRegion_Alexa 647 Gabor Max 2 px w2)	Cytoplasm_Texture_Contrast_Actin_5_01_256)	Cytoplasm_Texture_Contrast_Actin_5_01_256)
	Cells - Texture_SER_0_Cytoplasm_Alexa 647 SER Bright 0 px)	Cells - Texture_SER_0_Cytoplasm_Alexa 568 SER Spot 0 px)	Cytoplasm_Texture_Contrast_Actin_5_02_256)	Cytoplasm_Texture_Contrast_Actin_5_02_256)
	Cells - Texture_SER_0_Cytoplasm_Alexa 647 SER Dark 0 px)	Cells - Texture_SER_0_Cytoplasm_Alexa 568 SER Hole 0 px)	Cytoplasm_Texture_Contrast_Actin_5_03_256)	Cytoplasm_Texture_Contrast_Actin_5_03_256)
	Cells - Texture_SER_1_Cytoplasm_Alexa 647 SER Spot 1 px)	Cells - Texture_SER_0_Cytoplasm_Alexa 568 SER Edge 0 px)	Cytoplasm_Texture_Contrast_ER_3_00_256)	Cytoplasm_Texture_Contrast_ER_3_00_256)
	Cells - Texture_SER_1_Cytoplasm_Alexa 647 SER Hole 1 px)	Cells - Texture_SER_0_Cytoplasm_Alexa 568 SER Ridge 0 px)	Cytoplasm_Texture_Contrast_ER_3_01_256)	Cytoplasm_Texture_Contrast_ER_3_01_256)
	Cells - Texture_SER_1_Cytoplasm_Alexa 647 SER Edge 1 px)	Cells - Texture_SER_0_Cytoplasm_Alexa 568 SER Valley 0 px)	Cytoplasm_Texture_Contrast_ER_3_02_256)	Cytoplasm_Texture_Contrast_ER_3_02_256)
	Cells - Texture_SER_1_Cytoplasm_Alexa 647 SER Ridge 1 px)	Cells - Texture_SER_0_Cytoplasm_Alexa 568 SER Saddle 0 px)	Cytoplasm_Texture_Contrast_ER_3_03_256)	Cytoplasm_Texture_Contrast_ER_3_03_256)
	Cells - Texture_SER_1_Cytoplasm_Alexa 647 SER Valley 1 px)	Cells - Texture_SER_0_Cytoplasm_Alexa 568 SER Bright 0 px)	Cytoplasm_Texture_Contrast_ER_5_00_256)	Cytoplasm_Texture_Contrast_ER_5_00_256)
	Cells - Texture_SER_1_Cytoplasm_Alexa 647 SER Saddle 1 px)	Cells - Texture_SER_0_Cytoplasm_Alexa 568 SER Dark 0 px)	Cytoplasm_Texture_Contrast_ER_5_01_256)	Cytoplasm_Texture_Contrast_ER_5_01_256)
	Cells - Texture_SER_1_Cytoplasm_Alexa 647 SER Bright 1 px)	Cells - Texture_SER_1_Cytoplasm_Alexa 568 SER Spot 1 px)	Cytoplasm_Texture_Contrast_ER_5_02_256)	Cytoplasm_Texture_Contrast_ER_5_02_256)
	Cells - Texture_SER_1_Cytoplasm_Alexa 647 SER Dark 1 px)	Cells - Texture_SER_1_Cytoplasm_Alexa 568 SER Hole 1 px)	Cytoplasm_Texture_Contrast_ER_5_03_256)	Cytoplasm_Texture_Contrast_ER_5_03_256)
	Cells - Texture_SER_2_Cytoplasm_Alexa 647 SER Spot 2 px)	Cells - Texture_SER_1_Cytoplasm_Alexa 568 SER Edge 1 px)	Cytoplasm_Texture_Contrast_Golgi_3_00_256)	Cytoplasm_Texture_Contrast_Golgi_3_00_256)
	Cells - Texture_SER_2_Cytoplasm_Alexa 647 SER Hole 2 px)	Cells - Texture_SER_1_Cytoplasm_Alexa 568 SER Ridge 1 px)	Cytoplasm_Texture_Contrast_Golgi_3_01_256)	Cytoplasm_Texture_Contrast_Golgi_3_01_256)
	Cells - Texture_SER_2_Cytoplasm_Alexa 647 SER Edge 2 px)	Cells - Texture_SER_1_Cytoplasm_Alexa 568 SER Valley 1 px)	Cytoplasm_Texture_Contrast_Golgi_3_02_256)	Cytoplasm_Texture_Contrast_Golgi_3_02_256)
	Cells - Texture_SER_2_Cytoplasm_Alexa 647 SER Ridge 2 px)	Cells - Texture_SER_1_Cytoplasm_Alexa 568 SER Saddle 1 px)	Cytoplasm_Texture_Contrast_Golgi_3_03_256)	Cytoplasm_Texture_Contrast_Golgi_3_03_256)
	Cells - Texture_SER_2_Cytoplasm_Alexa 647 SER Valley 2 px)	Cells - Texture_SER_1_Cytoplasm_Alexa 568 SER Bright 1 px)	Cytoplasm_Texture_Contrast_Golgi_5_00_256)	Cytoplasm_Texture_Contrast_Golgi_5_00_256)
	Cells - Texture_SER_2_Cytoplasm_Alexa 647 SER Saddle 2 px)	Cells - Texture_SER_1_Cytoplasm_Alexa 568 SER Dark 1 px)	Cytoplasm_Texture_Contrast_Golgi_5_01_256)	Cytoplasm_Texture_Contrast_Golgi_5_01_256)
	Cells - Texture_SER_2_Cytoplasm_Alexa 647 SER Bright 2 px)	Cells - Texture_SER_2_Cytoplasm_Alexa 568 SER Spot 2 px)	Cytoplasm_Texture_Contrast_Golgi_5_02_256)	Cytoplasm_Texture_Contrast_Golgi_5_02_256)
	Cells - Texture_SER_2_Cytoplasm_Alexa 647 SER Dark 2 px)	Cells - Texture_SER_2_Cytoplasm_Alexa 568 SER Hole 2 px)	Cytoplasm_Texture_Contrast_Golgi_5_03_256)	Cytoplasm_Texture_Contrast_Golgi_5_03_256)
	Cells - Texture_Haralick_1_Cytoplasm_Alexa 647 Haralick Correlation 1 px)	Cells - Texture_SER_2_Cytoplasm_Alexa 568 SER Edge 2 px)	Cytoplasm_Texture_Contrast_Lysosome_3_00_256)
	Cells - Texture_Haralick_1_Cytoplasm_Alexa 647 Haralick Contrast 1 px)	Cells - Texture_SER_2_Cytoplasm_Alexa 568 SER Ridge 2 px)	Cytoplasm_Texture_Contrast_Lysosome_3_01_256)
	Cells - Texture_Haralick_1_Cytoplasm_Alexa 647 Haralick Sum Variance 1 px)	Cells - Texture_SER_2_Cytoplasm_Alexa 568 SER Valley 2 px)	Cytoplasm_Texture_Contrast_Lysosome_3_02_256)
	Cells - Texture_Haralick_1_Cytoplasm_Alexa 647 Haralick Homogeneity 1 px)	Cells - Texture_SER_2_Cytoplasm_Alexa 568 SER Saddle 2 px)	Cytoplasm_Texture_Contrast_Lysosome_3_03_256)
	Cells - Texture_Haralick_2_Cytoplasm_Alexa 647 Haralick Correlation 2 px)	Cells - Texture_SER_2_Cytoplasm_Alexa 568 SER Bright 2 px)	Cytoplasm_Texture_Contrast_Lysosome_5_00_256)
	Cells - Texture_Haralick_2_Cytoplasm_Alexa 647 Haralick Contrast 2 px)	Cells - Texture_SER_2_Cytoplasm_Alexa 568 SER Dark 2 px)	Cytoplasm_Texture_Contrast_Lysosome_5_01_256)
	Cells - Texture_Haralick_2_Cytoplasm_Alexa 647 Haralick Sum Variance 2 px)	Cells - Texture_Haralick_1_Cytoplasm_Alexa 568 Haralick Correlation 1 px)	Cytoplasm_Texture_Contrast_Lysosome_5_02_256)
	Cells - Texture_Haralick_2_Cytoplasm_Alexa 647 Haralick Homogeneity 2 px)	Cells - Texture_Haralick_1_Cytoplasm_Alexa 568 Haralick Contrast 1 px)	Cytoplasm_Texture_Contrast_Lysosome_5_03_256)
	Cells - Texture_Haralick_3_Cytoplasm_Alexa 647 Haralick Correlation 3 px)	Cells - Texture_Haralick_1_Cytoplasm_Alexa 568 Haralick Sum Variance 1 px)	Cytoplasm_Texture_Contrast_Mitochondrion2_3_00_256)	Cytoplasm_Texture_Contrast_Mitochondrion2_3_00_256)
	Cells - Texture_Haralick_3_Cytoplasm_Alexa 647 Haralick Contrast 3 px)	Cells - Texture_Haralick_1_Cytoplasm_Alexa 568 Haralick Homogeneity 1 px)	Cytoplasm_Texture_Contrast_Mitochondrion2_3_01_256)	Cytoplasm_Texture_Contrast_Mitochondrion2_3_01_256)
	Cells - Texture_Haralick_3_Cytoplasm_Alexa 647 Haralick Sum Variance 3 px)	Cells - Texture_Haralick_2_Cytoplasm_Alexa 568 Haralick Correlation 2 px)	Cytoplasm_Texture_Contrast_Mitochondrion2_3_02_256)	Cytoplasm_Texture_Contrast_Mitochondrion2_3_02_256)
	Cells - Texture_Haralick_3_Cytoplasm_Alexa 647 Haralick Homogeneity 3 px)	Cells - Texture_Haralick_2_Cytoplasm_Alexa 568 Haralick Contrast 2 px)	Cytoplasm_Texture_Contrast_Mitochondrion2_3_03_256)	Cytoplasm_Texture_Contrast_Mitochondrion2_3_03_256)
	Cells - Texture_Gabor_Cytoplasm_Alexa 647 Gabor Min 2 px w2)	Cells - Texture_Haralick_2_Cytoplasm_Alexa 568 Haralick Sum Variance 2 px)	Cytoplasm_Texture_Contrast_Mitochondrion2_5_00_256)	Cytoplasm_Texture_Contrast_Mitochondrion2_5_00_256)
	Cells - Texture_Gabor_Cytoplasm_Alexa 647 Gabor Max 2 px w2)	Cells - Texture_Haralick_2_Cytoplasm_Alexa 568 Haralick Homogeneity 2 px)	Cytoplasm_Texture_Contrast_Mitochondrion2_5_01_256)	Cytoplasm_Texture_Contrast_Mitochondrion2_5_01_256)
	Cells - Texture_SER_0_RingRegion_Alexa 647 SER Spot 0 px)	Cells - Texture_Haralick_3_Cytoplasm_Alexa 568 Haralick Correlation 3 px)	Cytoplasm_Texture_Contrast_Mitochondrion2_5_02_256)	Cytoplasm_Texture_Contrast_Mitochondrion2_5_02_256)
	Cells - Texture_SER_0_RingRegion_Alexa 647 SER Hole 0 px)	Cells - Texture_Haralick_3_Cytoplasm_Alexa 568 Haralick Contrast 3 px)	Cytoplasm_Texture_Contrast_Mitochondrion2_5_03_256)	Cytoplasm_Texture_Contrast_Mitochondrion2_5_03_256)
	Cells - Texture_SER_0_RingRegion_Alexa 647 SER Edge 0 px)	Cells - Texture_Haralick_3_Cytoplasm_Alexa 568 Haralick Sum Variance 3 px)	Cytoplasm_Texture_Contrast_RNA_3_00_256)	Cytoplasm_Texture_Contrast_RNA_3_00_256)
	Cells - Texture_SER_0_RingRegion_Alexa 647 SER Ridge 0 px)	Cells - Texture_Haralick_3_Cytoplasm_Alexa 568 Haralick Homogeneity 3 px)	Cytoplasm_Texture_Contrast_RNA_3_01_256)	Cytoplasm_Texture_Contrast_RNA_3_01_256)
	Cells - Texture_SER_0_RingRegion_Alexa 647 SER Valley 0 px)	Cells - Texture_Gabor_Cytoplasm_Alexa 568 Gabor Min 2 px w2)	Cytoplasm_Texture_Contrast_RNA_3_02_256)	Cytoplasm_Texture_Contrast_RNA_3_02_256)	Cytoplasm_Texture_Contrast_RNA_3_02_256)	Cytoplasm_Texture_Contrast_RNA_3_02_256)
	Cells - Texture_SER_0_RingRegion_Alexa 647 SER Saddle 0 px)	Cells - Texture_Gabor_Cytoplasm_Alexa 568 Gabor Max 2 px w2)	Cytoplasm_Texture_Contrast_RNA_3_03_256)	Cytoplasm_Texture_Contrast_RNA_3_03_256)
	Cells - Texture_SER_0_RingRegion_Alexa 647 SER Bright 0 px)	Cells - Texture_SER_0_RingRegion_Alexa 568 SER Spot 0 px)	Cytoplasm_Texture_Contrast_RNA_5_00_256)	Cytoplasm_Texture_Contrast_RNA_5_00_256)
	Cells - Texture_SER_0_RingRegion_Alexa 647 SER Dark 0 px)	Cells - Texture_SER_0_RingRegion_Alexa 568 SER Hole 0 px)	Cytoplasm_Texture_Contrast_RNA_5_01_256)	Cytoplasm_Texture_Contrast_RNA_5_01_256)
	Cells - Texture_SER_1_RingRegion_Alexa 647 SER Spot 1 px)	Cells - Texture_SER_0_RingRegion_Alexa 568 SER Edge 0 px)	Cytoplasm_Texture_Contrast_RNA_5_02_256)	Cytoplasm_Texture_Contrast_RNA_5_02_256)
	Cells - Texture_SER_1_RingRegion_Alexa 647 SER Hole 1 px)	Cells - Texture_SER_0_RingRegion_Alexa 568 SER Ridge 0 px)	Cytoplasm_Texture_Contrast_RNA_5_03_256)	Cytoplasm_Texture_Contrast_RNA_5_03_256)
	Cells - Texture_SER_1_RingRegion_Alexa 647 SER Edge 1 px)	Cells - Texture_SER_0_RingRegion_Alexa 568 SER Valley 0 px)	Cytoplasm_Texture_Correlation_Actin_3_00_256)	Cytoplasm_Texture_Correlation_Actin_3_00_256)
	Cells - Texture_SER_1_RingRegion_Alexa 647 SER Ridge 1 px)	Cells - Texture_SER_0_RingRegion_Alexa 568 SER Saddle 0 px)	Cytoplasm_Texture_Correlation_Actin_3_01_256)	Cytoplasm_Texture_Correlation_Actin_3_01_256)
	Cells - Texture_SER_1_RingRegion_Alexa 647 SER Valley 1 px)	Cells - Texture_SER_0_RingRegion_Alexa 568 SER Bright 0 px)	Cytoplasm_Texture_Correlation_Actin_3_02_256)	Cytoplasm_Texture_Correlation_Actin_3_02_256)
	Cells - Texture_SER_1_RingRegion_Alexa 647 SER Saddle 1 px)	Cells - Texture_SER_0_RingRegion_Alexa 568 SER Dark 0 px)	Cytoplasm_Texture_Correlation_Actin_3_03_256)	Cytoplasm_Texture_Correlation_Actin_3_03_256)
	Cells - Texture_SER_1_RingRegion_Alexa 647 SER Bright 1 px)	Cells - Texture_SER_1_RingRegion_Alexa 568 SER Spot 1 px)	Cytoplasm_Texture_Correlation_Actin_5_00_256)	Cytoplasm_Texture_Correlation_Actin_5_00_256)
	Cells - Texture_SER_1_RingRegion_Alexa 647 SER Dark 1 px)	Cells - Texture_SER_1_RingRegion_Alexa 568 SER Hole 1 px)	Cytoplasm_Texture_Correlation_Actin_5_01_256)	Cytoplasm_Texture_Correlation_Actin_5_01_256)
	Cells - Texture_SER_2_RingRegion_Alexa 647 SER Spot 2 px)	Cells - Texture_SER_1_RingRegion_Alexa 568 SER Edge 1 px)	Cytoplasm_Texture_Correlation_Actin_5_02_256)	Cytoplasm_Texture_Correlation_Actin_5_02_256)
	Cells - Texture_SER_2_RingRegion_Alexa 647 SER Hole 2 px)	Cells - Texture_SER_1_RingRegion_Alexa 568 SER Ridge 1 px)	Cytoplasm_Texture_Correlation_Actin_5_03_256)	Cytoplasm_Texture_Correlation_Actin_5_03_256)
	Cells - Texture_SER_2_RingRegion_Alexa 647 SER Edge 2 px)	Cells - Texture_SER_1_RingRegion_Alexa 568 SER Valley 1 px)	Cytoplasm_Texture_Correlation_ER_3_00_256)	Cytoplasm_Texture_Correlation_ER_3_00_256)
	Cells - Texture_SER_2_RingRegion_Alexa 647 SER Ridge 2 px)	Cells - Texture_SER_1_RingRegion_Alexa 568 SER Saddle 1 px)	Cytoplasm_Texture_Correlation_ER_3_01_256)	Cytoplasm_Texture_Correlation_ER_3_01_256)
	Cells - Texture_SER_2_RingRegion_Alexa 647 SER Valley 2 px)	Cells - Texture_SER_1_RingRegion_Alexa 568 SER Bright 1 px)	Cytoplasm_Texture_Correlation_ER_3_02_256)	Cytoplasm_Texture_Correlation_ER_3_02_256)
	Cells - Texture_SER_2_RingRegion_Alexa 647 SER Saddle 2 px)	Cells - Texture_SER_1_RingRegion_Alexa 568 SER Dark 1 px)	Cytoplasm_Texture_Correlation_ER_3_03_256)	Cytoplasm_Texture_Correlation_ER_3_03_256)
	Cells - Texture_SER_2_RingRegion_Alexa 647 SER Bright 2 px)	Cells - Texture_SER_2_RingRegion_Alexa 568 SER Spot 2 px)	Cytoplasm_Texture_Correlation_ER_5_00_256)	Cytoplasm_Texture_Correlation_ER_5_00_256)	Cytoplasm_Texture_Correlation_ER_5_00_256)	Cytoplasm_Texture_Correlation_ER_5_00_256)
	Cells - Texture_SER_2_RingRegion_Alexa 647 SER Dark 2 px)	Cells - Texture_SER_2_RingRegion_Alexa 568 SER Hole 2 px)	Cytoplasm_Texture_Correlation_ER_5_01_256)	Cytoplasm_Texture_Correlation_ER_5_01_256)
	Cells - Texture_Haralick_1_RingRegion_Alexa 647 Haralick Correlation 1 px)	Cells - Texture_SER_2_RingRegion_Alexa 568 SER Edge 2 px)	Cytoplasm_Texture_Correlation_ER_5_02_256)	Cytoplasm_Texture_Correlation_ER_5_02_256)
	Cells - Texture_Haralick_1_RingRegion_Alexa 647 Haralick Contrast 1 px)	Cells - Texture_SER_2_RingRegion_Alexa 568 SER Ridge 2 px)	Cytoplasm_Texture_Correlation_ER_5_03_256)	Cytoplasm_Texture_Correlation_ER_5_03_256)
	Cells - Texture_Haralick_1_RingRegion_Alexa 647 Haralick Sum Variance 1 px)	Cells - Texture_SER_2_RingRegion_Alexa 568 SER Valley 2 px)	Cytoplasm_Texture_Correlation_Golgi_3_00_256)	Cytoplasm_Texture_Correlation_Golgi_3_00_256)	Cytoplasm_Texture_Correlation_Golgi_3_00_256)	Cytoplasm_Texture_Correlation_Golgi_3_00_256)
	Cells - Texture_Haralick_1_RingRegion_Alexa 647 Haralick Homogeneity 1 px)	Cells - Texture_SER_2_RingRegion_Alexa 568 SER Saddle 2 px)	Cytoplasm_Texture_Correlation_Golgi_3_01_256)	Cytoplasm_Texture_Correlation_Golgi_3_01_256)
	Cells - Texture_Haralick_2_RingRegion_Alexa 647 Haralick Correlation 2 px)	Cells - Texture_SER_2_RingRegion_Alexa 568 SER Bright 2 px)	Cytoplasm_Texture_Correlation_Golgi_3_02_256)	Cytoplasm_Texture_Correlation_Golgi_3_02_256)
	Cells - Texture_Haralick_2_RingRegion_Alexa 647 Haralick Contrast 2 px)	Cells - Texture_SER_2_RingRegion_Alexa 568 SER Dark 2 px)	Cytoplasm_Texture_Correlation_Golgi_3_03_256)	Cytoplasm_Texture_Correlation_Golgi_3_03_256)
	Cells - Texture_Haralick_2_RingRegion_Alexa 647 Haralick Sum Variance 2 px)	Cells - Texture_Haralick_1_RingRegion_Alexa 568 Haralick Correlation 1 px)	Cytoplasm_Texture_Correlation_Golgi_5_00_256)	Cytoplasm_Texture_Correlation_Golgi_5_00_256)
	Cells - Texture_Haralick_2_RingRegion_Alexa 647 Haralick Homogeneity 2 px)	Cells - Texture_Haralick_1_RingRegion_Alexa 568 Haralick Contrast 1 px)	Cytoplasm_Texture_Correlation_Golgi_5_01_256)	Cytoplasm_Texture_Correlation_Golgi_5_01_256)
	Cells - Texture_Haralick_3_RingRegion_Alexa 647 Haralick Correlation 3 px)	Cells - Texture_Haralick_1_RingRegion_Alexa 568 Haralick Sum Variance 1 px)	Cytoplasm_Texture_Correlation_Golgi_5_02_256)	Cytoplasm_Texture_Correlation_Golgi_5_02_256)
	Cells - Texture_Haralick_3_RingRegion_Alexa 647 Haralick Contrast 3 px)	Cells - Texture_Haralick_1_RingRegion_Alexa 568 Haralick Homogeneity 1 px)	Cytoplasm_Texture_Correlation_Golgi_5_03_256)	Cytoplasm_Texture_Correlation_Golgi_5_03_256)
	Cells - Texture_Haralick_3_RingRegion_Alexa 647 Haralick Sum Variance 3 px)	Cells - Texture_Haralick_2_RingRegion_Alexa 568 Haralick Correlation 2 px)	Cytoplasm_Texture_Correlation_Lysosome_3_00_256)
	Cells - Texture_Haralick_3_RingRegion_Alexa 647 Haralick Homogeneity 3 px)	Cells - Texture_Haralick_2_RingRegion_Alexa 568 Haralick Contrast 2 px)	Cytoplasm_Texture_Correlation_Lysosome_3_01_256)
	Cells - Texture_Gabor_RingRegion_Alexa 647 Gabor Min 2 px w2)	Cells - Texture_Haralick_2_RingRegion_Alexa 568 Haralick Sum Variance 2 px)	Cytoplasm_Texture_Correlation_Lysosome_3_02_256)
	Cells - Texture_Gabor_RingRegion_Alexa 647 Gabor Max 2 px w2)	Cells - Texture_Haralick_2_RingRegion_Alexa 568 Haralick Homogeneity 2 px)	Cytoplasm_Texture_Correlation_Lysosome_3_03_256)
	Cells - Texture_SER_0_Cytoplasm_HOECHST 33342 SER Spot 0 px)	Cells - Texture_Haralick_3_RingRegion_Alexa 568 Haralick Correlation 3 px)	Cytoplasm_Texture_Correlation_Lysosome_5_00_256)		Cytoplasm_Texture_Correlation_Lysosome_5_00_256)
	Cells - Texture_SER_0_Cytoplasm_HOECHST 33342 SER Hole 0 px)	Cells - Texture_Haralick_3_RingRegion_Alexa 568 Haralick Contrast 3 px)	Cytoplasm_Texture_Correlation_Lysosome_5_01_256)
	Cells - Texture_SER_0_Cytoplasm_HOECHST 33342 SER Edge 0 px)	Cells - Texture_Haralick_3_RingRegion_Alexa 568 Haralick Sum Variance 3 px)	Cytoplasm_Texture_Correlation_Lysosome_5_02_256)
	Cells - Texture_SER_0_Cytoplasm_HOECHST 33342 SER Ridge 0 px)	Cells - Texture_Haralick_3_RingRegion_Alexa 568 Haralick Homogeneity 3 px)	Cytoplasm_Texture_Correlation_Lysosome_5_03_256)
	Cells - Texture_SER_0_Cytoplasm_HOECHST 33342 SER Valley 0 px)	Cells - Texture_Gabor_RingRegion_Alexa 568 Gabor Min 2 px w2)	Cytoplasm_Texture_Correlation_Mitochondrion2_3_00_256)	Cytoplasm_Texture_Correlation_Mitochondrion2_3_00_256)
	Cells - Texture_SER_0_Cytoplasm_HOECHST 33342 SER Saddle 0 px)	Cells - Texture_Gabor_RingRegion_Alexa 568 Gabor Max 2 px w2)	Cytoplasm_Texture_Correlation_Mitochondrion2_3_01_256)	Cytoplasm_Texture_Correlation_Mitochondrion2_3_01_256)
	Cells - Texture_SER_0_Cytoplasm_HOECHST 33342 SER Bright 0 px)	Cells - Texture_SER_0_MembraneRegion_Alexa 568 SER Spot 0 px)	Cytoplasm_Texture_Correlation_Mitochondrion2_3_02_256)	Cytoplasm_Texture_Correlation_Mitochondrion2_3_02_256)		Cytoplasm_Texture_Correlation_Mitochondrion2_3_02_256)
	Cells - Texture_SER_0_Cytoplasm_HOECHST 33342 SER Dark 0 px)	Cells - Texture_SER_0_MembraneRegion_Alexa 568 SER Hole 0 px)	Cytoplasm_Texture_Correlation_Mitochondrion2_3_03_256)	Cytoplasm_Texture_Correlation_Mitochondrion2_3_03_256)
	Cells - Texture_SER_1_Cytoplasm_HOECHST 33342 SER Spot 1 px)	Cells - Texture_SER_0_MembraneRegion_Alexa 568 SER Edge 0 px)	Cytoplasm_Texture_Correlation_Mitochondrion2_5_00_256)	Cytoplasm_Texture_Correlation_Mitochondrion2_5_00_256)
	Cells - Texture_SER_1_Cytoplasm_HOECHST 33342 SER Hole 1 px)	Cells - Texture_SER_0_MembraneRegion_Alexa 568 SER Ridge 0 px)	Cytoplasm_Texture_Correlation_Mitochondrion2_5_01_256)	Cytoplasm_Texture_Correlation_Mitochondrion2_5_01_256)
	Cells - Texture_SER_1_Cytoplasm_HOECHST 33342 SER Edge 1 px)	Cells - Texture_SER_0_MembraneRegion_Alexa 568 SER Valley 0 px)	Cytoplasm_Texture_Correlation_Mitochondrion2_5_02_256)	Cytoplasm_Texture_Correlation_Mitochondrion2_5_02_256)
	Cells - Texture_SER_1_Cytoplasm_HOECHST 33342 SER Ridge 1 px)	Cells - Texture_SER_0_MembraneRegion_Alexa 568 SER Saddle 0 px)	Cytoplasm_Texture_Correlation_Mitochondrion2_5_03_256)	Cytoplasm_Texture_Correlation_Mitochondrion2_5_03_256)
	Cells - Texture_SER_1_Cytoplasm_HOECHST 33342 SER Valley 1 px)	Cells - Texture_SER_0_MembraneRegion_Alexa 568 SER Bright 0 px)	Cytoplasm_Texture_Correlation_RNA_3_00_256)	Cytoplasm_Texture_Correlation_RNA_3_00_256)
	Cells - Texture_SER_1_Cytoplasm_HOECHST 33342 SER Saddle 1 px)	Cells - Texture_SER_0_MembraneRegion_Alexa 568 SER Dark 0 px)	Cytoplasm_Texture_Correlation_RNA_3_01_256)	Cytoplasm_Texture_Correlation_RNA_3_01_256)
	Cells - Texture_SER_1_Cytoplasm_HOECHST 33342 SER Bright 1 px)	Cells - Texture_SER_1_MembraneRegion_Alexa 568 SER Spot 1 px)	Cytoplasm_Texture_Correlation_RNA_3_02_256)	Cytoplasm_Texture_Correlation_RNA_3_02_256)
	Cells - Texture_SER_1_Cytoplasm_HOECHST 33342 SER Dark 1 px)	Cells - Texture_SER_1_MembraneRegion_Alexa 568 SER Hole 1 px)	Cytoplasm_Texture_Correlation_RNA_3_03_256)	Cytoplasm_Texture_Correlation_RNA_3_03_256)
	Cells - Texture_SER_2_Cytoplasm_HOECHST 33342 SER Spot 2 px)	Cells - Texture_SER_1_MembraneRegion_Alexa 568 SER Edge 1 px)	Cytoplasm_Texture_Correlation_RNA_5_00_256)	Cytoplasm_Texture_Correlation_RNA_5_00_256)
	Cells - Texture_SER_2_Cytoplasm_HOECHST 33342 SER Hole 2 px)	Cells - Texture_SER_1_MembraneRegion_Alexa 568 SER Ridge 1 px)	Cytoplasm_Texture_Correlation_RNA_5_01_256)	Cytoplasm_Texture_Correlation_RNA_5_01_256)
	Cells - Texture_SER_2_Cytoplasm_HOECHST 33342 SER Edge 2 px)	Cells - Texture_SER_1_MembraneRegion_Alexa 568 SER Valley 1 px)	Cytoplasm_Texture_Correlation_RNA_5_02_256)	Cytoplasm_Texture_Correlation_RNA_5_02_256)
	Cells - Texture_SER_2_Cytoplasm_HOECHST 33342 SER Ridge 2 px)	Cells - Texture_SER_1_MembraneRegion_Alexa 568 SER Saddle 1 px)	Cytoplasm_Texture_Correlation_RNA_5_03_256)	Cytoplasm_Texture_Correlation_RNA_5_03_256)
	Cells - Texture_SER_2_Cytoplasm_HOECHST 33342 SER Valley 2 px)	Cells - Texture_SER_1_MembraneRegion_Alexa 568 SER Bright 1 px)	Cytoplasm_Texture_DifferenceEntropy_Actin_3_00_256)	Cytoplasm_Texture_DifferenceEntropy_Actin_3_00_256)
	Cells - Texture_SER_2_Cytoplasm_HOECHST 33342 SER Saddle 2 px)	Cells - Texture_SER_1_MembraneRegion_Alexa 568 SER Dark 1 px)	Cytoplasm_Texture_DifferenceEntropy_Actin_3_01_256)	Cytoplasm_Texture_DifferenceEntropy_Actin_3_01_256)
	Cells - Texture_SER_2_Cytoplasm_HOECHST 33342 SER Bright 2 px)	Cells - Texture_SER_2_MembraneRegion_Alexa 568 SER Spot 2 px)	Cytoplasm_Texture_DifferenceEntropy_Actin_3_02_256)	Cytoplasm_Texture_DifferenceEntropy_Actin_3_02_256)
	Cells - Texture_SER_2_Cytoplasm_HOECHST 33342 SER Dark 2 px)	Cells - Texture_SER_2_MembraneRegion_Alexa 568 SER Hole 2 px)	Cytoplasm_Texture_DifferenceEntropy_Actin_3_03_256)	Cytoplasm_Texture_DifferenceEntropy_Actin_3_03_256)
	Cells - Texture_Haralick_1_Cytoplasm_HOECHST 33342 Haralick Correlation 1 px)	Cells - Texture_SER_2_MembraneRegion_Alexa 568 SER Edge 2 px)	Cytoplasm_Texture_DifferenceEntropy_Actin_5_00_256)	Cytoplasm_Texture_DifferenceEntropy_Actin_5_00_256)
	Cells - Texture_Haralick_1_Cytoplasm_HOECHST 33342 Haralick Contrast 1 px)	Cells - Texture_SER_2_MembraneRegion_Alexa 568 SER Ridge 2 px)	Cytoplasm_Texture_DifferenceEntropy_Actin_5_01_256)	Cytoplasm_Texture_DifferenceEntropy_Actin_5_01_256)
	Cells - Texture_Haralick_1_Cytoplasm_HOECHST 33342 Haralick Sum Variance 1 px)	Cells - Texture_SER_2_MembraneRegion_Alexa 568 SER Valley 2 px)	Cytoplasm_Texture_DifferenceEntropy_Actin_5_02_256)	Cytoplasm_Texture_DifferenceEntropy_Actin_5_02_256)
	Cells - Texture_Haralick_1_Cytoplasm_HOECHST 33342 Haralick Homogeneity 1 px)	Cells - Texture_SER_2_MembraneRegion_Alexa 568 SER Saddle 2 px)	Cytoplasm_Texture_DifferenceEntropy_Actin_5_03_256)	Cytoplasm_Texture_DifferenceEntropy_Actin_5_03_256)
	Cells - Texture_Haralick_2_Cytoplasm_HOECHST 33342 Haralick Correlation 2 px)	Cells - Texture_SER_2_MembraneRegion_Alexa 568 SER Bright 2 px)	Cytoplasm_Texture_DifferenceEntropy_ER_3_00_256)	Cytoplasm_Texture_DifferenceEntropy_ER_3_00_256)
	Cells - Texture_Haralick_2_Cytoplasm_HOECHST 33342 Haralick Contrast 2 px)	Cells - Texture_SER_2_MembraneRegion_Alexa 568 SER Dark 2 px)	Cytoplasm_Texture_DifferenceEntropy_ER_3_01_256)	Cytoplasm_Texture_DifferenceEntropy_ER_3_01_256)
	Cells - Texture_Haralick_2_Cytoplasm_HOECHST 33342 Haralick Sum Variance 2 px)	Cells - Texture_Haralick_1_MembraneRegion_Alexa 568 Haralick Correlation 1 px)	Cytoplasm_Texture_DifferenceEntropy_ER_3_02_256)	Cytoplasm_Texture_DifferenceEntropy_ER_3_02_256)
	Cells - Texture_Haralick_2_Cytoplasm_HOECHST 33342 Haralick Homogeneity 2 px)	Cells - Texture_Haralick_1_MembraneRegion_Alexa 568 Haralick Contrast 1 px)	Cytoplasm_Texture_DifferenceEntropy_ER_3_03_256)	Cytoplasm_Texture_DifferenceEntropy_ER_3_03_256)
	Cells - Texture_Haralick_3_Cytoplasm_HOECHST 33342 Haralick Correlation 3 px)	Cells - Texture_Haralick_1_MembraneRegion_Alexa 568 Haralick Sum Variance 1 px)	Cytoplasm_Texture_DifferenceEntropy_ER_5_00_256)	Cytoplasm_Texture_DifferenceEntropy_ER_5_00_256)
	Cells - Texture_Haralick_3_Cytoplasm_HOECHST 33342 Haralick Contrast 3 px)	Cells - Texture_Haralick_1_MembraneRegion_Alexa 568 Haralick Homogeneity 1 px)	Cytoplasm_Texture_DifferenceEntropy_ER_5_01_256)	Cytoplasm_Texture_DifferenceEntropy_ER_5_01_256)
	Cells - Texture_Haralick_3_Cytoplasm_HOECHST 33342 Haralick Sum Variance 3 px)	Cells - Texture_Haralick_2_MembraneRegion_Alexa 568 Haralick Correlation 2 px)	Cytoplasm_Texture_DifferenceEntropy_ER_5_02_256)	Cytoplasm_Texture_DifferenceEntropy_ER_5_02_256)
	Cells - Texture_Haralick_3_Cytoplasm_HOECHST 33342 Haralick Homogeneity 3 px)	Cells - Texture_Haralick_2_MembraneRegion_Alexa 568 Haralick Contrast 2 px)	Cytoplasm_Texture_DifferenceEntropy_ER_5_03_256)	Cytoplasm_Texture_DifferenceEntropy_ER_5_03_256)
	Cells - Texture_Gabor_Cytoplasm_HOECHST 33342 Gabor Min 2 px w2)	Cells - Texture_Haralick_2_MembraneRegion_Alexa 568 Haralick Sum Variance 2 px)	Cytoplasm_Texture_DifferenceEntropy_Golgi_3_00_256)	Cytoplasm_Texture_DifferenceEntropy_Golgi_3_00_256)
	Cells - Texture_Gabor_Cytoplasm_HOECHST 33342 Gabor Max 2 px w2)	Cells - Texture_Haralick_2_MembraneRegion_Alexa 568 Haralick Homogeneity 2 px)	Cytoplasm_Texture_DifferenceEntropy_Golgi_3_01_256)	Cytoplasm_Texture_DifferenceEntropy_Golgi_3_01_256)
	Cells - Texture_SER_0_RingRegion_HOECHST 33342 SER Spot 0 px)	Cells - Texture_Haralick_3_MembraneRegion_Alexa 568 Haralick Correlation 3 px)	Cytoplasm_Texture_DifferenceEntropy_Golgi_3_02_256)	Cytoplasm_Texture_DifferenceEntropy_Golgi_3_02_256)
	Cells - Texture_SER_0_RingRegion_HOECHST 33342 SER Hole 0 px)	Cells - Texture_Haralick_3_MembraneRegion_Alexa 568 Haralick Contrast 3 px)	Cytoplasm_Texture_DifferenceEntropy_Golgi_3_03_256)	Cytoplasm_Texture_DifferenceEntropy_Golgi_3_03_256)
	Cells - Texture_SER_0_RingRegion_HOECHST 33342 SER Edge 0 px)	Cells - Texture_Haralick_3_MembraneRegion_Alexa 568 Haralick Sum Variance 3 px)	Cytoplasm_Texture_DifferenceEntropy_Golgi_5_00_256)	Cytoplasm_Texture_DifferenceEntropy_Golgi_5_00_256)
	Cells - Texture_SER_0_RingRegion_HOECHST 33342 SER Ridge 0 px)	Cells - Texture_Haralick_3_MembraneRegion_Alexa 568 Haralick Homogeneity 3 px)	Cytoplasm_Texture_DifferenceEntropy_Golgi_5_01_256)	Cytoplasm_Texture_DifferenceEntropy_Golgi_5_01_256)
	Cells - Texture_SER_0_RingRegion_HOECHST 33342 SER Valley 0 px)	Cells - Texture_Gabor_MembraneRegion_Alexa 568 Gabor Min 2 px w2)	Cytoplasm_Texture_DifferenceEntropy_Golgi_5_02_256)	Cytoplasm_Texture_DifferenceEntropy_Golgi_5_02_256)
	Cells - Texture_SER_0_RingRegion_HOECHST 33342 SER Saddle 0 px)	Cells - Texture_Gabor_MembraneRegion_Alexa 568 Gabor Max 2 px w2)	Cytoplasm_Texture_DifferenceEntropy_Golgi_5_03_256)	Cytoplasm_Texture_DifferenceEntropy_Golgi_5_03_256)
	Cells - Texture_SER_0_RingRegion_HOECHST 33342 SER Bright 0 px)	Nucleoli - Morphology_Nucleolus Area [ÂµmÂ²])	Cytoplasm_Texture_DifferenceEntropy_Lysosome_3_00_256)
	Cells - Texture_SER_0_RingRegion_HOECHST 33342 SER Dark 0 px)	Nucleoli - Morphology_Nucleolus Roundness)	Cytoplasm_Texture_DifferenceEntropy_Lysosome_3_01_256)
	Cells - Texture_SER_1_RingRegion_HOECHST 33342 SER Spot 1 px)	Nucleoli - Morphology_Nucleolus Width [Âµm])	Cytoplasm_Texture_DifferenceEntropy_Lysosome_3_02_256)
	Cells - Texture_SER_1_RingRegion_HOECHST 33342 SER Hole 1 px)	Nucleoli - Morphology_Nucleolus Length [Âµm])	Cytoplasm_Texture_DifferenceEntropy_Lysosome_3_03_256)
	Cells - Texture_SER_1_RingRegion_HOECHST 33342 SER Edge 1 px)	Nucleoli - Morphology_Nucleolus Ratio Width to Length)	Cytoplasm_Texture_DifferenceEntropy_Lysosome_5_00_256)
	Cells - Texture_SER_1_RingRegion_HOECHST 33342 SER Ridge 1 px)	Nucleoli - Morphology_STAR_Spot_Alexa 488 Symmetry 02)	Cytoplasm_Texture_DifferenceEntropy_Lysosome_5_01_256)
	Cells - Texture_SER_1_RingRegion_HOECHST 33342 SER Valley 1 px)	Nucleoli - Morphology_STAR_Spot_Alexa 488 Symmetry 03)	Cytoplasm_Texture_DifferenceEntropy_Lysosome_5_02_256)
	Cells - Texture_SER_1_RingRegion_HOECHST 33342 SER Saddle 1 px)	Nucleoli - Morphology_STAR_Spot_Alexa 488 Symmetry 04)	Cytoplasm_Texture_DifferenceEntropy_Lysosome_5_03_256)
	Cells - Texture_SER_1_RingRegion_HOECHST 33342 SER Bright 1 px)	Nucleoli - Morphology_STAR_Spot_Alexa 488 Symmetry 05)	Cytoplasm_Texture_DifferenceEntropy_Mitochondrion2_3_00_256)	Cytoplasm_Texture_DifferenceEntropy_Mitochondrion2_3_00_256)
	Cells - Texture_SER_1_RingRegion_HOECHST 33342 SER Dark 1 px)	Nucleoli - Morphology_STAR_Spot_Alexa 488 Symmetry 12)	Cytoplasm_Texture_DifferenceEntropy_Mitochondrion2_3_01_256)	Cytoplasm_Texture_DifferenceEntropy_Mitochondrion2_3_01_256)
	Cells - Texture_SER_2_RingRegion_HOECHST 33342 SER Spot 2 px)	Nucleoli - Morphology_STAR_Spot_Alexa 488 Symmetry 13)	Cytoplasm_Texture_DifferenceEntropy_Mitochondrion2_3_02_256)	Cytoplasm_Texture_DifferenceEntropy_Mitochondrion2_3_02_256)
	Cells - Texture_SER_2_RingRegion_HOECHST 33342 SER Hole 2 px)	Nucleoli - Morphology_STAR_Spot_Alexa 488 Symmetry 14)	Cytoplasm_Texture_DifferenceEntropy_Mitochondrion2_3_03_256)	Cytoplasm_Texture_DifferenceEntropy_Mitochondrion2_3_03_256)
	Cells - Texture_SER_2_RingRegion_HOECHST 33342 SER Edge 2 px)	Nucleoli - Morphology_STAR_Spot_Alexa 488 Symmetry 15)	Cytoplasm_Texture_DifferenceEntropy_Mitochondrion2_5_00_256)	Cytoplasm_Texture_DifferenceEntropy_Mitochondrion2_5_00_256)
	Cells - Texture_SER_2_RingRegion_HOECHST 33342 SER Ridge 2 px)	Nucleoli - Morphology_STAR_Spot_Alexa 488 Threshold Compactness 30%)	Cytoplasm_Texture_DifferenceEntropy_Mitochondrion2_5_01_256)	Cytoplasm_Texture_DifferenceEntropy_Mitochondrion2_5_01_256)
	Cells - Texture_SER_2_RingRegion_HOECHST 33342 SER Valley 2 px)	Nucleoli - Morphology_STAR_Spot_Alexa 488 Threshold Compactness 40%)	Cytoplasm_Texture_DifferenceEntropy_Mitochondrion2_5_02_256)	Cytoplasm_Texture_DifferenceEntropy_Mitochondrion2_5_02_256)
	Cells - Texture_SER_2_RingRegion_HOECHST 33342 SER Saddle 2 px)	Nucleoli - Morphology_STAR_Spot_Alexa 488 Threshold Compactness 50%)	Cytoplasm_Texture_DifferenceEntropy_Mitochondrion2_5_03_256)	Cytoplasm_Texture_DifferenceEntropy_Mitochondrion2_5_03_256)
	Cells - Texture_SER_2_RingRegion_HOECHST 33342 SER Bright 2 px)	Nucleoli - Morphology_STAR_Spot_Alexa 488 Threshold Compactness 60%)	Cytoplasm_Texture_DifferenceEntropy_RNA_3_00_256)	Cytoplasm_Texture_DifferenceEntropy_RNA_3_00_256)
	Cells - Texture_SER_2_RingRegion_HOECHST 33342 SER Dark 2 px)	Nucleoli - Morphology_STAR_Spot_Alexa 488 Axial Small Length)	Cytoplasm_Texture_DifferenceEntropy_RNA_3_01_256)	Cytoplasm_Texture_DifferenceEntropy_RNA_3_01_256)
	Cells - Texture_Haralick_1_RingRegion_HOECHST 33342 Haralick Correlation 1 px)	Nucleoli - Morphology_STAR_Spot_Alexa 488 Axial Length Ratio)	Cytoplasm_Texture_DifferenceEntropy_RNA_3_02_256)	Cytoplasm_Texture_DifferenceEntropy_RNA_3_02_256)
	Cells - Texture_Haralick_1_RingRegion_HOECHST 33342 Haralick Contrast 1 px)	Nucleoli - Morphology_STAR_Spot_Alexa 488 Radial Mean)	Cytoplasm_Texture_DifferenceEntropy_RNA_3_03_256)	Cytoplasm_Texture_DifferenceEntropy_RNA_3_03_256)
	Cells - Texture_Haralick_1_RingRegion_HOECHST 33342 Haralick Sum Variance 1 px)	Nucleoli - Morphology_STAR_Spot_Alexa 488 Radial Relative Deviation)	Cytoplasm_Texture_DifferenceEntropy_RNA_5_00_256)	Cytoplasm_Texture_DifferenceEntropy_RNA_5_00_256)
	Cells - Texture_Haralick_1_RingRegion_HOECHST 33342 Haralick Homogeneity 1 px)	Nucleoli - Morphology_STAR_Spot_Alexa 488 Profile 1/2)	Cytoplasm_Texture_DifferenceEntropy_RNA_5_01_256)	Cytoplasm_Texture_DifferenceEntropy_RNA_5_01_256)
	Cells - Texture_Haralick_2_RingRegion_HOECHST 33342 Haralick Correlation 2 px)	Nucleoli - Morphology_STAR_Spot_Alexa 488 Profile 2/2)	Cytoplasm_Texture_DifferenceEntropy_RNA_5_02_256)	Cytoplasm_Texture_DifferenceEntropy_RNA_5_02_256)
	Cells - Texture_Haralick_2_RingRegion_HOECHST 33342 Haralick Contrast 2 px)	Nucleoli - Intensity_Spot_Alexa 488 Mean)	Cytoplasm_Texture_DifferenceEntropy_RNA_5_03_256)	Cytoplasm_Texture_DifferenceEntropy_RNA_5_03_256)
	Cells - Texture_Haralick_2_RingRegion_HOECHST 33342 Haralick Sum Variance 2 px)	Nucleoli - Intensity_Spot_Alexa 488 StdDev)	Cytoplasm_Texture_DifferenceVariance_Actin_3_00_256)	Cytoplasm_Texture_DifferenceVariance_Actin_3_00_256)
	Cells - Texture_Haralick_2_RingRegion_HOECHST 33342 Haralick Homogeneity 2 px)	Nucleoli - Intensity_Spot_Alexa 488 Median)	Cytoplasm_Texture_DifferenceVariance_Actin_3_01_256)	Cytoplasm_Texture_DifferenceVariance_Actin_3_01_256)
	Cells - Texture_Haralick_3_RingRegion_HOECHST 33342 Haralick Correlation 3 px)	Nucleoli - Intensity_Spot_Alexa 488 Maximum)	Cytoplasm_Texture_DifferenceVariance_Actin_3_02_256)	Cytoplasm_Texture_DifferenceVariance_Actin_3_02_256)
	Cells - Texture_Haralick_3_RingRegion_HOECHST 33342 Haralick Contrast 3 px)	Nucleoli - Intensity_Spot_Alexa 488 Minimum)	Cytoplasm_Texture_DifferenceVariance_Actin_3_03_256)	Cytoplasm_Texture_DifferenceVariance_Actin_3_03_256)
	Cells - Texture_Haralick_3_RingRegion_HOECHST 33342 Haralick Sum Variance 3 px)	Nucleoli - Intensity_Spot_Alexa 488 Sum)	Cytoplasm_Texture_DifferenceVariance_Actin_5_00_256)	Cytoplasm_Texture_DifferenceVariance_Actin_5_00_256)
	Cells - Texture_Haralick_3_RingRegion_HOECHST 33342 Haralick Homogeneity 3 px)	Nucleoli - Intensity_Spot_Alexa 488 CV [%])	Cytoplasm_Texture_DifferenceVariance_Actin_5_01_256)	Cytoplasm_Texture_DifferenceVariance_Actin_5_01_256)
	Cells - Texture_Gabor_RingRegion_HOECHST 33342 Gabor Min 2 px w2)	Nucleoli - Intensity_Spot_Alexa 488 Quantile 75%)	Cytoplasm_Texture_DifferenceVariance_Actin_5_02_256)	Cytoplasm_Texture_DifferenceVariance_Actin_5_02_256)
	Cells - Texture_Gabor_RingRegion_HOECHST 33342 Gabor Max 2 px w2)	Nucleoli - Intensity_Spot_Alexa 488 Contrast)	Cytoplasm_Texture_DifferenceVariance_Actin_5_03_256)	Cytoplasm_Texture_DifferenceVariance_Actin_5_03_256)
	Cells - Texture_SER_0_MembraneRegion_HOECHST 33342 SER Spot 0 px)		Cytoplasm_Texture_DifferenceVariance_ER_3_00_256)	Cytoplasm_Texture_DifferenceVariance_ER_3_00_256)
	Cells - Texture_SER_0_MembraneRegion_HOECHST 33342 SER Hole 0 px)		Cytoplasm_Texture_DifferenceVariance_ER_3_01_256)	Cytoplasm_Texture_DifferenceVariance_ER_3_01_256)
	Cells - Texture_SER_0_MembraneRegion_HOECHST 33342 SER Edge 0 px)		Cytoplasm_Texture_DifferenceVariance_ER_3_02_256)	Cytoplasm_Texture_DifferenceVariance_ER_3_02_256)
	Cells - Texture_SER_0_MembraneRegion_HOECHST 33342 SER Ridge 0 px)		Cytoplasm_Texture_DifferenceVariance_ER_3_03_256)	Cytoplasm_Texture_DifferenceVariance_ER_3_03_256)
	Cells - Texture_SER_0_MembraneRegion_HOECHST 33342 SER Valley 0 px)		Cytoplasm_Texture_DifferenceVariance_ER_5_00_256)	Cytoplasm_Texture_DifferenceVariance_ER_5_00_256)
	Cells - Texture_SER_0_MembraneRegion_HOECHST 33342 SER Saddle 0 px)		Cytoplasm_Texture_DifferenceVariance_ER_5_01_256)	Cytoplasm_Texture_DifferenceVariance_ER_5_01_256)
	Cells - Texture_SER_0_MembraneRegion_HOECHST 33342 SER Bright 0 px)		Cytoplasm_Texture_DifferenceVariance_ER_5_02_256)	Cytoplasm_Texture_DifferenceVariance_ER_5_02_256)
	Cells - Texture_SER_0_MembraneRegion_HOECHST 33342 SER Dark 0 px)		Cytoplasm_Texture_DifferenceVariance_ER_5_03_256)	Cytoplasm_Texture_DifferenceVariance_ER_5_03_256)
	Cells - Texture_SER_1_MembraneRegion_HOECHST 33342 SER Spot 1 px)		Cytoplasm_Texture_DifferenceVariance_Golgi_3_00_256)	Cytoplasm_Texture_DifferenceVariance_Golgi_3_00_256)
	Cells - Texture_SER_1_MembraneRegion_HOECHST 33342 SER Hole 1 px)		Cytoplasm_Texture_DifferenceVariance_Golgi_3_01_256)	Cytoplasm_Texture_DifferenceVariance_Golgi_3_01_256)
	Cells - Texture_SER_1_MembraneRegion_HOECHST 33342 SER Edge 1 px)		Cytoplasm_Texture_DifferenceVariance_Golgi_3_02_256)	Cytoplasm_Texture_DifferenceVariance_Golgi_3_02_256)
	Cells - Texture_SER_1_MembraneRegion_HOECHST 33342 SER Ridge 1 px)		Cytoplasm_Texture_DifferenceVariance_Golgi_3_03_256)	Cytoplasm_Texture_DifferenceVariance_Golgi_3_03_256)
	Cells - Texture_SER_1_MembraneRegion_HOECHST 33342 SER Valley 1 px)		Cytoplasm_Texture_DifferenceVariance_Golgi_5_00_256)	Cytoplasm_Texture_DifferenceVariance_Golgi_5_00_256)
	Cells - Texture_SER_1_MembraneRegion_HOECHST 33342 SER Saddle 1 px)		Cytoplasm_Texture_DifferenceVariance_Golgi_5_01_256)	Cytoplasm_Texture_DifferenceVariance_Golgi_5_01_256)
	Cells - Texture_SER_1_MembraneRegion_HOECHST 33342 SER Bright 1 px)		Cytoplasm_Texture_DifferenceVariance_Golgi_5_02_256)	Cytoplasm_Texture_DifferenceVariance_Golgi_5_02_256)
	Cells - Texture_SER_1_MembraneRegion_HOECHST 33342 SER Dark 1 px)		Cytoplasm_Texture_DifferenceVariance_Golgi_5_03_256)	Cytoplasm_Texture_DifferenceVariance_Golgi_5_03_256)
	Cells - Texture_SER_2_MembraneRegion_HOECHST 33342 SER Spot 2 px)		Cytoplasm_Texture_DifferenceVariance_Lysosome_3_00_256)
	Cells - Texture_SER_2_MembraneRegion_HOECHST 33342 SER Hole 2 px)		Cytoplasm_Texture_DifferenceVariance_Lysosome_3_01_256)
	Cells - Texture_SER_2_MembraneRegion_HOECHST 33342 SER Edge 2 px)		Cytoplasm_Texture_DifferenceVariance_Lysosome_3_02_256)
	Cells - Texture_SER_2_MembraneRegion_HOECHST 33342 SER Ridge 2 px)		Cytoplasm_Texture_DifferenceVariance_Lysosome_3_03_256)
	Cells - Texture_SER_2_MembraneRegion_HOECHST 33342 SER Valley 2 px)		Cytoplasm_Texture_DifferenceVariance_Lysosome_5_00_256)
	Cells - Texture_SER_2_MembraneRegion_HOECHST 33342 SER Saddle 2 px)		Cytoplasm_Texture_DifferenceVariance_Lysosome_5_01_256)
	Cells - Texture_SER_2_MembraneRegion_HOECHST 33342 SER Bright 2 px)		Cytoplasm_Texture_DifferenceVariance_Lysosome_5_02_256)
	Cells - Texture_SER_2_MembraneRegion_HOECHST 33342 SER Dark 2 px)		Cytoplasm_Texture_DifferenceVariance_Lysosome_5_03_256)
	Cells - Texture_Haralick_1_MembraneRegion_HOECHST 33342 Haralick Correlation 1 px)		Cytoplasm_Texture_DifferenceVariance_Mitochondrion2_3_00_256)	Cytoplasm_Texture_DifferenceVariance_Mitochondrion2_3_00_256)
	Cells - Texture_Haralick_1_MembraneRegion_HOECHST 33342 Haralick Contrast 1 px)		Cytoplasm_Texture_DifferenceVariance_Mitochondrion2_3_01_256)	Cytoplasm_Texture_DifferenceVariance_Mitochondrion2_3_01_256)
	Cells - Texture_Haralick_1_MembraneRegion_HOECHST 33342 Haralick Sum Variance 1 px)		Cytoplasm_Texture_DifferenceVariance_Mitochondrion2_3_02_256)	Cytoplasm_Texture_DifferenceVariance_Mitochondrion2_3_02_256)
	Cells - Texture_Haralick_1_MembraneRegion_HOECHST 33342 Haralick Homogeneity 1 px)		Cytoplasm_Texture_DifferenceVariance_Mitochondrion2_3_03_256)	Cytoplasm_Texture_DifferenceVariance_Mitochondrion2_3_03_256)
	Cells - Texture_Haralick_2_MembraneRegion_HOECHST 33342 Haralick Correlation 2 px)		Cytoplasm_Texture_DifferenceVariance_Mitochondrion2_5_00_256)	Cytoplasm_Texture_DifferenceVariance_Mitochondrion2_5_00_256)	Cytoplasm_Texture_DifferenceVariance_Mitochondrion2_5_00_256)	Cytoplasm_Texture_DifferenceVariance_Mitochondrion2_5_00_256)
	Cells - Texture_Haralick_2_MembraneRegion_HOECHST 33342 Haralick Contrast 2 px)		Cytoplasm_Texture_DifferenceVariance_Mitochondrion2_5_01_256)	Cytoplasm_Texture_DifferenceVariance_Mitochondrion2_5_01_256)
	Cells - Texture_Haralick_2_MembraneRegion_HOECHST 33342 Haralick Sum Variance 2 px)		Cytoplasm_Texture_DifferenceVariance_Mitochondrion2_5_02_256)	Cytoplasm_Texture_DifferenceVariance_Mitochondrion2_5_02_256)
	Cells - Texture_Haralick_2_MembraneRegion_HOECHST 33342 Haralick Homogeneity 2 px)		Cytoplasm_Texture_DifferenceVariance_Mitochondrion2_5_03_256)	Cytoplasm_Texture_DifferenceVariance_Mitochondrion2_5_03_256)
	Cells - Texture_Haralick_3_MembraneRegion_HOECHST 33342 Haralick Correlation 3 px)		Cytoplasm_Texture_DifferenceVariance_RNA_3_00_256)	Cytoplasm_Texture_DifferenceVariance_RNA_3_00_256)
	Cells - Texture_Haralick_3_MembraneRegion_HOECHST 33342 Haralick Contrast 3 px)		Cytoplasm_Texture_DifferenceVariance_RNA_3_01_256)	Cytoplasm_Texture_DifferenceVariance_RNA_3_01_256)
	Cells - Texture_Haralick_3_MembraneRegion_HOECHST 33342 Haralick Sum Variance 3 px)		Cytoplasm_Texture_DifferenceVariance_RNA_3_02_256)	Cytoplasm_Texture_DifferenceVariance_RNA_3_02_256)
	Cells - Texture_Haralick_3_MembraneRegion_HOECHST 33342 Haralick Homogeneity 3 px)		Cytoplasm_Texture_DifferenceVariance_RNA_3_03_256)	Cytoplasm_Texture_DifferenceVariance_RNA_3_03_256)
	Cells - Texture_Gabor_MembraneRegion_HOECHST 33342 Gabor Min 2 px w2)		Cytoplasm_Texture_DifferenceVariance_RNA_5_00_256)	Cytoplasm_Texture_DifferenceVariance_RNA_5_00_256)
	Cells - Texture_Gabor_MembraneRegion_HOECHST 33342 Gabor Max 2 px w2)		Cytoplasm_Texture_DifferenceVariance_RNA_5_01_256)	Cytoplasm_Texture_DifferenceVariance_RNA_5_01_256)
	Cells - Texture_SER_0_Cytoplasm_Alexa 488_2 SER Spot 0 px)		Cytoplasm_Texture_DifferenceVariance_RNA_5_02_256)	Cytoplasm_Texture_DifferenceVariance_RNA_5_02_256)
	Cells - Texture_SER_0_Cytoplasm_Alexa 488_2 SER Hole 0 px)		Cytoplasm_Texture_DifferenceVariance_RNA_5_03_256)	Cytoplasm_Texture_DifferenceVariance_RNA_5_03_256)
	Cells - Texture_SER_0_Cytoplasm_Alexa 488_2 SER Edge 0 px)		Cytoplasm_Texture_Entropy_Actin_3_00_256)	Cytoplasm_Texture_Entropy_Actin_3_00_256)
	Cells - Texture_SER_0_Cytoplasm_Alexa 488_2 SER Ridge 0 px)		Cytoplasm_Texture_Entropy_Actin_3_01_256)	Cytoplasm_Texture_Entropy_Actin_3_01_256)
	Cells - Texture_SER_0_Cytoplasm_Alexa 488_2 SER Valley 0 px)		Cytoplasm_Texture_Entropy_Actin_3_02_256)	Cytoplasm_Texture_Entropy_Actin_3_02_256)
	Cells - Texture_SER_0_Cytoplasm_Alexa 488_2 SER Saddle 0 px)		Cytoplasm_Texture_Entropy_Actin_3_03_256)	Cytoplasm_Texture_Entropy_Actin_3_03_256)
	Cells - Texture_SER_0_Cytoplasm_Alexa 488_2 SER Bright 0 px)		Cytoplasm_Texture_Entropy_Actin_5_00_256)	Cytoplasm_Texture_Entropy_Actin_5_00_256)
	Cells - Texture_SER_0_Cytoplasm_Alexa 488_2 SER Dark 0 px)		Cytoplasm_Texture_Entropy_Actin_5_01_256)	Cytoplasm_Texture_Entropy_Actin_5_01_256)
	Cells - Texture_SER_1_Cytoplasm_Alexa 488_2 SER Spot 1 px)		Cytoplasm_Texture_Entropy_Actin_5_02_256)	Cytoplasm_Texture_Entropy_Actin_5_02_256)
	Cells - Texture_SER_1_Cytoplasm_Alexa 488_2 SER Hole 1 px)		Cytoplasm_Texture_Entropy_Actin_5_03_256)	Cytoplasm_Texture_Entropy_Actin_5_03_256)
	Cells - Texture_SER_1_Cytoplasm_Alexa 488_2 SER Edge 1 px)		Cytoplasm_Texture_Entropy_ER_3_00_256)	Cytoplasm_Texture_Entropy_ER_3_00_256)
	Cells - Texture_SER_1_Cytoplasm_Alexa 488_2 SER Ridge 1 px)		Cytoplasm_Texture_Entropy_ER_3_01_256)	Cytoplasm_Texture_Entropy_ER_3_01_256)
	Cells - Texture_SER_1_Cytoplasm_Alexa 488_2 SER Valley 1 px)		Cytoplasm_Texture_Entropy_ER_3_02_256)	Cytoplasm_Texture_Entropy_ER_3_02_256)
	Cells - Texture_SER_1_Cytoplasm_Alexa 488_2 SER Saddle 1 px)		Cytoplasm_Texture_Entropy_ER_3_03_256)	Cytoplasm_Texture_Entropy_ER_3_03_256)
	Cells - Texture_SER_1_Cytoplasm_Alexa 488_2 SER Bright 1 px)		Cytoplasm_Texture_Entropy_ER_5_00_256)	Cytoplasm_Texture_Entropy_ER_5_00_256)
	Cells - Texture_SER_1_Cytoplasm_Alexa 488_2 SER Dark 1 px)		Cytoplasm_Texture_Entropy_ER_5_01_256)	Cytoplasm_Texture_Entropy_ER_5_01_256)
	Cells - Texture_SER_2_Cytoplasm_Alexa 488_2 SER Spot 2 px)		Cytoplasm_Texture_Entropy_ER_5_02_256)	Cytoplasm_Texture_Entropy_ER_5_02_256)
	Cells - Texture_SER_2_Cytoplasm_Alexa 488_2 SER Hole 2 px)		Cytoplasm_Texture_Entropy_ER_5_03_256)	Cytoplasm_Texture_Entropy_ER_5_03_256)
	Cells - Texture_SER_2_Cytoplasm_Alexa 488_2 SER Edge 2 px)		Cytoplasm_Texture_Entropy_Golgi_3_00_256)	Cytoplasm_Texture_Entropy_Golgi_3_00_256)
	Cells - Texture_SER_2_Cytoplasm_Alexa 488_2 SER Ridge 2 px)		Cytoplasm_Texture_Entropy_Golgi_3_01_256)	Cytoplasm_Texture_Entropy_Golgi_3_01_256)
	Cells - Texture_SER_2_Cytoplasm_Alexa 488_2 SER Valley 2 px)		Cytoplasm_Texture_Entropy_Golgi_3_02_256)	Cytoplasm_Texture_Entropy_Golgi_3_02_256)
	Cells - Texture_SER_2_Cytoplasm_Alexa 488_2 SER Saddle 2 px)		Cytoplasm_Texture_Entropy_Golgi_3_03_256)	Cytoplasm_Texture_Entropy_Golgi_3_03_256)
	Cells - Texture_SER_2_Cytoplasm_Alexa 488_2 SER Bright 2 px)		Cytoplasm_Texture_Entropy_Golgi_5_00_256)	Cytoplasm_Texture_Entropy_Golgi_5_00_256)
	Cells - Texture_SER_2_Cytoplasm_Alexa 488_2 SER Dark 2 px)		Cytoplasm_Texture_Entropy_Golgi_5_01_256)	Cytoplasm_Texture_Entropy_Golgi_5_01_256)
	Cells - Texture_Haralick_1_Cytoplasm_Alexa 488_2 Haralick Correlation 1 px)		Cytoplasm_Texture_Entropy_Golgi_5_02_256)	Cytoplasm_Texture_Entropy_Golgi_5_02_256)
	Cells - Texture_Haralick_1_Cytoplasm_Alexa 488_2 Haralick Contrast 1 px)		Cytoplasm_Texture_Entropy_Golgi_5_03_256)	Cytoplasm_Texture_Entropy_Golgi_5_03_256)
	Cells - Texture_Haralick_1_Cytoplasm_Alexa 488_2 Haralick Sum Variance 1 px)		Cytoplasm_Texture_Entropy_Lysosome_3_00_256)
	Cells - Texture_Haralick_1_Cytoplasm_Alexa 488_2 Haralick Homogeneity 1 px)		Cytoplasm_Texture_Entropy_Lysosome_3_01_256)
	Cells - Texture_Haralick_2_Cytoplasm_Alexa 488_2 Haralick Correlation 2 px)		Cytoplasm_Texture_Entropy_Lysosome_3_02_256)
	Cells - Texture_Haralick_2_Cytoplasm_Alexa 488_2 Haralick Contrast 2 px)		Cytoplasm_Texture_Entropy_Lysosome_3_03_256)
	Cells - Texture_Haralick_2_Cytoplasm_Alexa 488_2 Haralick Sum Variance 2 px)		Cytoplasm_Texture_Entropy_Lysosome_5_00_256)
	Cells - Texture_Haralick_2_Cytoplasm_Alexa 488_2 Haralick Homogeneity 2 px)		Cytoplasm_Texture_Entropy_Lysosome_5_01_256)
	Cells - Texture_Haralick_3_Cytoplasm_Alexa 488_2 Haralick Correlation 3 px)		Cytoplasm_Texture_Entropy_Lysosome_5_02_256)
	Cells - Texture_Haralick_3_Cytoplasm_Alexa 488_2 Haralick Contrast 3 px)		Cytoplasm_Texture_Entropy_Lysosome_5_03_256)
	Cells - Texture_Haralick_3_Cytoplasm_Alexa 488_2 Haralick Sum Variance 3 px)		Cytoplasm_Texture_Entropy_Mitochondrion2_3_00_256)	Cytoplasm_Texture_Entropy_Mitochondrion2_3_00_256)
	Cells - Texture_Haralick_3_Cytoplasm_Alexa 488_2 Haralick Homogeneity 3 px)		Cytoplasm_Texture_Entropy_Mitochondrion2_3_01_256)	Cytoplasm_Texture_Entropy_Mitochondrion2_3_01_256)
	Cells - Texture_Gabor_Cytoplasm_Alexa 488_2 Gabor Min 2 px w2)		Cytoplasm_Texture_Entropy_Mitochondrion2_3_02_256)	Cytoplasm_Texture_Entropy_Mitochondrion2_3_02_256)
	Cells - Texture_Gabor_Cytoplasm_Alexa 488_2 Gabor Max 2 px w2)		Cytoplasm_Texture_Entropy_Mitochondrion2_3_03_256)	Cytoplasm_Texture_Entropy_Mitochondrion2_3_03_256)
	Cells - Texture_SER_0_RingRegion_Alexa 488_2 SER Spot 0 px)		Cytoplasm_Texture_Entropy_Mitochondrion2_5_00_256)	Cytoplasm_Texture_Entropy_Mitochondrion2_5_00_256)
	Cells - Texture_SER_0_RingRegion_Alexa 488_2 SER Hole 0 px)		Cytoplasm_Texture_Entropy_Mitochondrion2_5_01_256)	Cytoplasm_Texture_Entropy_Mitochondrion2_5_01_256)
	Cells - Texture_SER_0_RingRegion_Alexa 488_2 SER Edge 0 px)		Cytoplasm_Texture_Entropy_Mitochondrion2_5_02_256)	Cytoplasm_Texture_Entropy_Mitochondrion2_5_02_256)
	Cells - Texture_SER_0_RingRegion_Alexa 488_2 SER Ridge 0 px)		Cytoplasm_Texture_Entropy_Mitochondrion2_5_03_256)	Cytoplasm_Texture_Entropy_Mitochondrion2_5_03_256)
	Cells - Texture_SER_0_RingRegion_Alexa 488_2 SER Valley 0 px)		Cytoplasm_Texture_Entropy_RNA_3_00_256)	Cytoplasm_Texture_Entropy_RNA_3_00_256)
	Cells - Texture_SER_0_RingRegion_Alexa 488_2 SER Saddle 0 px)		Cytoplasm_Texture_Entropy_RNA_3_01_256)	Cytoplasm_Texture_Entropy_RNA_3_01_256)
	Cells - Texture_SER_0_RingRegion_Alexa 488_2 SER Bright 0 px)		Cytoplasm_Texture_Entropy_RNA_3_02_256)	Cytoplasm_Texture_Entropy_RNA_3_02_256)
	Cells - Texture_SER_0_RingRegion_Alexa 488_2 SER Dark 0 px)		Cytoplasm_Texture_Entropy_RNA_3_03_256)	Cytoplasm_Texture_Entropy_RNA_3_03_256)
	Cells - Texture_SER_1_RingRegion_Alexa 488_2 SER Spot 1 px)		Cytoplasm_Texture_Entropy_RNA_5_00_256)	Cytoplasm_Texture_Entropy_RNA_5_00_256)
	Cells - Texture_SER_1_RingRegion_Alexa 488_2 SER Hole 1 px)		Cytoplasm_Texture_Entropy_RNA_5_01_256)	Cytoplasm_Texture_Entropy_RNA_5_01_256)
	Cells - Texture_SER_1_RingRegion_Alexa 488_2 SER Edge 1 px)		Cytoplasm_Texture_Entropy_RNA_5_02_256)	Cytoplasm_Texture_Entropy_RNA_5_02_256)
	Cells - Texture_SER_1_RingRegion_Alexa 488_2 SER Ridge 1 px)		Cytoplasm_Texture_Entropy_RNA_5_03_256)	Cytoplasm_Texture_Entropy_RNA_5_03_256)
	Cells - Texture_SER_1_RingRegion_Alexa 488_2 SER Valley 1 px)		Cytoplasm_Texture_InfoMeas1_Actin_3_00_256)	Cytoplasm_Texture_InfoMeas1_Actin_3_00_256)
	Cells - Texture_SER_1_RingRegion_Alexa 488_2 SER Saddle 1 px)		Cytoplasm_Texture_InfoMeas1_Actin_3_01_256)	Cytoplasm_Texture_InfoMeas1_Actin_3_01_256)
	Cells - Texture_SER_1_RingRegion_Alexa 488_2 SER Bright 1 px)		Cytoplasm_Texture_InfoMeas1_Actin_3_02_256)	Cytoplasm_Texture_InfoMeas1_Actin_3_02_256)
	Cells - Texture_SER_1_RingRegion_Alexa 488_2 SER Dark 1 px)		Cytoplasm_Texture_InfoMeas1_Actin_3_03_256)	Cytoplasm_Texture_InfoMeas1_Actin_3_03_256)
	Cells - Texture_SER_2_RingRegion_Alexa 488_2 SER Spot 2 px)		Cytoplasm_Texture_InfoMeas1_Actin_5_00_256)	Cytoplasm_Texture_InfoMeas1_Actin_5_00_256)
	Cells - Texture_SER_2_RingRegion_Alexa 488_2 SER Hole 2 px)		Cytoplasm_Texture_InfoMeas1_Actin_5_01_256)	Cytoplasm_Texture_InfoMeas1_Actin_5_01_256)	Cytoplasm_Texture_InfoMeas1_Actin_5_01_256)	Cytoplasm_Texture_InfoMeas1_Actin_5_01_256)
	Cells - Texture_SER_2_RingRegion_Alexa 488_2 SER Edge 2 px)		Cytoplasm_Texture_InfoMeas1_Actin_5_02_256)	Cytoplasm_Texture_InfoMeas1_Actin_5_02_256)
	Cells - Texture_SER_2_RingRegion_Alexa 488_2 SER Ridge 2 px)		Cytoplasm_Texture_InfoMeas1_Actin_5_03_256)	Cytoplasm_Texture_InfoMeas1_Actin_5_03_256)
	Cells - Texture_SER_2_RingRegion_Alexa 488_2 SER Valley 2 px)		Cytoplasm_Texture_InfoMeas1_ER_3_00_256)	Cytoplasm_Texture_InfoMeas1_ER_3_00_256)
	Cells - Texture_SER_2_RingRegion_Alexa 488_2 SER Saddle 2 px)		Cytoplasm_Texture_InfoMeas1_ER_3_01_256)	Cytoplasm_Texture_InfoMeas1_ER_3_01_256)	Cytoplasm_Texture_InfoMeas1_ER_3_01_256)	Cytoplasm_Texture_InfoMeas1_ER_3_01_256)
	Cells - Texture_SER_2_RingRegion_Alexa 488_2 SER Bright 2 px)		Cytoplasm_Texture_InfoMeas1_ER_3_02_256)	Cytoplasm_Texture_InfoMeas1_ER_3_02_256)
	Cells - Texture_SER_2_RingRegion_Alexa 488_2 SER Dark 2 px)		Cytoplasm_Texture_InfoMeas1_ER_3_03_256)	Cytoplasm_Texture_InfoMeas1_ER_3_03_256)
	Cells - Texture_Haralick_1_RingRegion_Alexa 488_2 Haralick Correlation 1 px)		Cytoplasm_Texture_InfoMeas1_ER_5_00_256)	Cytoplasm_Texture_InfoMeas1_ER_5_00_256)
	Cells - Texture_Haralick_1_RingRegion_Alexa 488_2 Haralick Contrast 1 px)		Cytoplasm_Texture_InfoMeas1_ER_5_01_256)	Cytoplasm_Texture_InfoMeas1_ER_5_01_256)
	Cells - Texture_Haralick_1_RingRegion_Alexa 488_2 Haralick Sum Variance 1 px)		Cytoplasm_Texture_InfoMeas1_ER_5_02_256)	Cytoplasm_Texture_InfoMeas1_ER_5_02_256)
	Cells - Texture_Haralick_1_RingRegion_Alexa 488_2 Haralick Homogeneity 1 px)		Cytoplasm_Texture_InfoMeas1_ER_5_03_256)	Cytoplasm_Texture_InfoMeas1_ER_5_03_256)
	Cells - Texture_Haralick_2_RingRegion_Alexa 488_2 Haralick Correlation 2 px)		Cytoplasm_Texture_InfoMeas1_Golgi_3_00_256)	Cytoplasm_Texture_InfoMeas1_Golgi_3_00_256)	Cytoplasm_Texture_InfoMeas1_Golgi_3_00_256)	Cytoplasm_Texture_InfoMeas1_Golgi_3_00_256)
	Cells - Texture_Haralick_2_RingRegion_Alexa 488_2 Haralick Contrast 2 px)		Cytoplasm_Texture_InfoMeas1_Golgi_3_01_256)	Cytoplasm_Texture_InfoMeas1_Golgi_3_01_256)
	Cells - Texture_Haralick_2_RingRegion_Alexa 488_2 Haralick Sum Variance 2 px)		Cytoplasm_Texture_InfoMeas1_Golgi_3_02_256)	Cytoplasm_Texture_InfoMeas1_Golgi_3_02_256)
	Cells - Texture_Haralick_2_RingRegion_Alexa 488_2 Haralick Homogeneity 2 px)		Cytoplasm_Texture_InfoMeas1_Golgi_3_03_256)	Cytoplasm_Texture_InfoMeas1_Golgi_3_03_256)	Cytoplasm_Texture_InfoMeas1_Golgi_3_03_256)	Cytoplasm_Texture_InfoMeas1_Golgi_3_03_256)
	Cells - Texture_Haralick_3_RingRegion_Alexa 488_2 Haralick Correlation 3 px)		Cytoplasm_Texture_InfoMeas1_Golgi_5_00_256)	Cytoplasm_Texture_InfoMeas1_Golgi_5_00_256)
	Cells - Texture_Haralick_3_RingRegion_Alexa 488_2 Haralick Contrast 3 px)		Cytoplasm_Texture_InfoMeas1_Golgi_5_01_256)	Cytoplasm_Texture_InfoMeas1_Golgi_5_01_256)
	Cells - Texture_Haralick_3_RingRegion_Alexa 488_2 Haralick Sum Variance 3 px)		Cytoplasm_Texture_InfoMeas1_Golgi_5_02_256)	Cytoplasm_Texture_InfoMeas1_Golgi_5_02_256)
	Cells - Texture_Haralick_3_RingRegion_Alexa 488_2 Haralick Homogeneity 3 px)		Cytoplasm_Texture_InfoMeas1_Golgi_5_03_256)	Cytoplasm_Texture_InfoMeas1_Golgi_5_03_256)	Cytoplasm_Texture_InfoMeas1_Golgi_5_03_256)	Cytoplasm_Texture_InfoMeas1_Golgi_5_03_256)
	Cells - Texture_Gabor_RingRegion_Alexa 488_2 Gabor Min 2 px w2)		Cytoplasm_Texture_InfoMeas1_Lysosome_3_00_256)
	Cells - Texture_Gabor_RingRegion_Alexa 488_2 Gabor Max 2 px w2)		Cytoplasm_Texture_InfoMeas1_Lysosome_3_01_256)
	Cells - Texture_SER_0_MembraneRegion_Alexa 488_2 SER Spot 0 px)		Cytoplasm_Texture_InfoMeas1_Lysosome_3_02_256)
	Cells - Texture_SER_0_MembraneRegion_Alexa 488_2 SER Hole 0 px)		Cytoplasm_Texture_InfoMeas1_Lysosome_3_03_256)		Cytoplasm_Texture_InfoMeas1_Lysosome_3_03_256)
	Cells - Texture_SER_0_MembraneRegion_Alexa 488_2 SER Edge 0 px)		Cytoplasm_Texture_InfoMeas1_Lysosome_5_00_256)
	Cells - Texture_SER_0_MembraneRegion_Alexa 488_2 SER Ridge 0 px)		Cytoplasm_Texture_InfoMeas1_Lysosome_5_01_256)
	Cells - Texture_SER_0_MembraneRegion_Alexa 488_2 SER Valley 0 px)		Cytoplasm_Texture_InfoMeas1_Lysosome_5_02_256)
	Cells - Texture_SER_0_MembraneRegion_Alexa 488_2 SER Saddle 0 px)		Cytoplasm_Texture_InfoMeas1_Lysosome_5_03_256)
	Cells - Texture_SER_0_MembraneRegion_Alexa 488_2 SER Bright 0 px)		Cytoplasm_Texture_InfoMeas1_Mitochondrion2_3_00_256)	Cytoplasm_Texture_InfoMeas1_Mitochondrion2_3_00_256)
	Cells - Texture_SER_0_MembraneRegion_Alexa 488_2 SER Dark 0 px)		Cytoplasm_Texture_InfoMeas1_Mitochondrion2_3_01_256)	Cytoplasm_Texture_InfoMeas1_Mitochondrion2_3_01_256)
	Cells - Texture_SER_1_MembraneRegion_Alexa 488_2 SER Spot 1 px)		Cytoplasm_Texture_InfoMeas1_Mitochondrion2_3_02_256)	Cytoplasm_Texture_InfoMeas1_Mitochondrion2_3_02_256)
	Cells - Texture_SER_1_MembraneRegion_Alexa 488_2 SER Hole 1 px)		Cytoplasm_Texture_InfoMeas1_Mitochondrion2_3_03_256)	Cytoplasm_Texture_InfoMeas1_Mitochondrion2_3_03_256)	Cytoplasm_Texture_InfoMeas1_Mitochondrion2_3_03_256)	Cytoplasm_Texture_InfoMeas1_Mitochondrion2_3_03_256)
	Cells - Texture_SER_1_MembraneRegion_Alexa 488_2 SER Edge 1 px)		Cytoplasm_Texture_InfoMeas1_Mitochondrion2_5_00_256)	Cytoplasm_Texture_InfoMeas1_Mitochondrion2_5_00_256)
	Cells - Texture_SER_1_MembraneRegion_Alexa 488_2 SER Ridge 1 px)		Cytoplasm_Texture_InfoMeas1_Mitochondrion2_5_01_256)	Cytoplasm_Texture_InfoMeas1_Mitochondrion2_5_01_256)
	Cells - Texture_SER_1_MembraneRegion_Alexa 488_2 SER Valley 1 px)		Cytoplasm_Texture_InfoMeas1_Mitochondrion2_5_02_256)	Cytoplasm_Texture_InfoMeas1_Mitochondrion2_5_02_256)
	Cells - Texture_SER_1_MembraneRegion_Alexa 488_2 SER Saddle 1 px)		Cytoplasm_Texture_InfoMeas1_Mitochondrion2_5_03_256)	Cytoplasm_Texture_InfoMeas1_Mitochondrion2_5_03_256)	Cytoplasm_Texture_InfoMeas1_Mitochondrion2_5_03_256)	Cytoplasm_Texture_InfoMeas1_Mitochondrion2_5_03_256)
	Cells - Texture_SER_1_MembraneRegion_Alexa 488_2 SER Bright 1 px)		Cytoplasm_Texture_InfoMeas1_RNA_3_00_256)	Cytoplasm_Texture_InfoMeas1_RNA_3_00_256)	Cytoplasm_Texture_InfoMeas1_RNA_3_00_256)	Cytoplasm_Texture_InfoMeas1_RNA_3_00_256)
	Cells - Texture_SER_1_MembraneRegion_Alexa 488_2 SER Dark 1 px)		Cytoplasm_Texture_InfoMeas1_RNA_3_01_256)	Cytoplasm_Texture_InfoMeas1_RNA_3_01_256)
	Cells - Texture_SER_2_MembraneRegion_Alexa 488_2 SER Spot 2 px)		Cytoplasm_Texture_InfoMeas1_RNA_3_02_256)	Cytoplasm_Texture_InfoMeas1_RNA_3_02_256)
	Cells - Texture_SER_2_MembraneRegion_Alexa 488_2 SER Hole 2 px)		Cytoplasm_Texture_InfoMeas1_RNA_3_03_256)	Cytoplasm_Texture_InfoMeas1_RNA_3_03_256)	Cytoplasm_Texture_InfoMeas1_RNA_3_03_256)	Cytoplasm_Texture_InfoMeas1_RNA_3_03_256)
	Cells - Texture_SER_2_MembraneRegion_Alexa 488_2 SER Edge 2 px)		Cytoplasm_Texture_InfoMeas1_RNA_5_00_256)	Cytoplasm_Texture_InfoMeas1_RNA_5_00_256)
	Cells - Texture_SER_2_MembraneRegion_Alexa 488_2 SER Ridge 2 px)		Cytoplasm_Texture_InfoMeas1_RNA_5_01_256)	Cytoplasm_Texture_InfoMeas1_RNA_5_01_256)	Cytoplasm_Texture_InfoMeas1_RNA_5_01_256)	Cytoplasm_Texture_InfoMeas1_RNA_5_01_256)
	Cells - Texture_SER_2_MembraneRegion_Alexa 488_2 SER Valley 2 px)		Cytoplasm_Texture_InfoMeas1_RNA_5_02_256)	Cytoplasm_Texture_InfoMeas1_RNA_5_02_256)
	Cells - Texture_SER_2_MembraneRegion_Alexa 488_2 SER Saddle 2 px)		Cytoplasm_Texture_InfoMeas1_RNA_5_03_256)	Cytoplasm_Texture_InfoMeas1_RNA_5_03_256)
	Cells - Texture_SER_2_MembraneRegion_Alexa 488_2 SER Bright 2 px)		Cytoplasm_Texture_InfoMeas2_Actin_3_00_256)	Cytoplasm_Texture_InfoMeas2_Actin_3_00_256)
	Cells - Texture_SER_2_MembraneRegion_Alexa 488_2 SER Dark 2 px)		Cytoplasm_Texture_InfoMeas2_Actin_3_01_256)	Cytoplasm_Texture_InfoMeas2_Actin_3_01_256)
	Cells - Texture_Haralick_1_MembraneRegion_Alexa 488_2 Haralick Correlation 1 px)		Cytoplasm_Texture_InfoMeas2_Actin_3_02_256)	Cytoplasm_Texture_InfoMeas2_Actin_3_02_256)
	Cells - Texture_Haralick_1_MembraneRegion_Alexa 488_2 Haralick Contrast 1 px)		Cytoplasm_Texture_InfoMeas2_Actin_3_03_256)	Cytoplasm_Texture_InfoMeas2_Actin_3_03_256)
	Cells - Texture_Haralick_1_MembraneRegion_Alexa 488_2 Haralick Sum Variance 1 px)		Cytoplasm_Texture_InfoMeas2_Actin_5_00_256)	Cytoplasm_Texture_InfoMeas2_Actin_5_00_256)
	Cells - Texture_Haralick_1_MembraneRegion_Alexa 488_2 Haralick Homogeneity 1 px)		Cytoplasm_Texture_InfoMeas2_Actin_5_01_256)	Cytoplasm_Texture_InfoMeas2_Actin_5_01_256)
	Cells - Texture_Haralick_2_MembraneRegion_Alexa 488_2 Haralick Correlation 2 px)		Cytoplasm_Texture_InfoMeas2_Actin_5_02_256)	Cytoplasm_Texture_InfoMeas2_Actin_5_02_256)
	Cells - Texture_Haralick_2_MembraneRegion_Alexa 488_2 Haralick Contrast 2 px)		Cytoplasm_Texture_InfoMeas2_Actin_5_03_256)	Cytoplasm_Texture_InfoMeas2_Actin_5_03_256)
	Cells - Texture_Haralick_2_MembraneRegion_Alexa 488_2 Haralick Sum Variance 2 px)		Cytoplasm_Texture_InfoMeas2_ER_3_00_256)	Cytoplasm_Texture_InfoMeas2_ER_3_00_256)
	Cells - Texture_Haralick_2_MembraneRegion_Alexa 488_2 Haralick Homogeneity 2 px)		Cytoplasm_Texture_InfoMeas2_ER_3_01_256)	Cytoplasm_Texture_InfoMeas2_ER_3_01_256)
	Cells - Texture_Haralick_3_MembraneRegion_Alexa 488_2 Haralick Correlation 3 px)		Cytoplasm_Texture_InfoMeas2_ER_3_02_256)	Cytoplasm_Texture_InfoMeas2_ER_3_02_256)
	Cells - Texture_Haralick_3_MembraneRegion_Alexa 488_2 Haralick Contrast 3 px)		Cytoplasm_Texture_InfoMeas2_ER_3_03_256)	Cytoplasm_Texture_InfoMeas2_ER_3_03_256)
	Cells - Texture_Haralick_3_MembraneRegion_Alexa 488_2 Haralick Sum Variance 3 px)		Cytoplasm_Texture_InfoMeas2_ER_5_00_256)	Cytoplasm_Texture_InfoMeas2_ER_5_00_256)
	Cells - Texture_Haralick_3_MembraneRegion_Alexa 488_2 Haralick Homogeneity 3 px)		Cytoplasm_Texture_InfoMeas2_ER_5_01_256)	Cytoplasm_Texture_InfoMeas2_ER_5_01_256)
	Cells - Texture_Gabor_MembraneRegion_Alexa 488_2 Gabor Min 2 px w2)		Cytoplasm_Texture_InfoMeas2_ER_5_02_256)	Cytoplasm_Texture_InfoMeas2_ER_5_02_256)
	Cells - Texture_Gabor_MembraneRegion_Alexa 488_2 Gabor Max 2 px w2)		Cytoplasm_Texture_InfoMeas2_ER_5_03_256)	Cytoplasm_Texture_InfoMeas2_ER_5_03_256)
	Cells - Texture_SER_0_Cytoplasm_Alexa 568_2 SER Spot 0 px)		Cytoplasm_Texture_InfoMeas2_Golgi_3_00_256)	Cytoplasm_Texture_InfoMeas2_Golgi_3_00_256)
	Cells - Texture_SER_0_Cytoplasm_Alexa 568_2 SER Hole 0 px)		Cytoplasm_Texture_InfoMeas2_Golgi_3_01_256)	Cytoplasm_Texture_InfoMeas2_Golgi_3_01_256)
	Cells - Texture_SER_0_Cytoplasm_Alexa 568_2 SER Edge 0 px)		Cytoplasm_Texture_InfoMeas2_Golgi_3_02_256)	Cytoplasm_Texture_InfoMeas2_Golgi_3_02_256)
	Cells - Texture_SER_0_Cytoplasm_Alexa 568_2 SER Ridge 0 px)		Cytoplasm_Texture_InfoMeas2_Golgi_3_03_256)	Cytoplasm_Texture_InfoMeas2_Golgi_3_03_256)	Cytoplasm_Texture_InfoMeas2_Golgi_3_03_256)
	Cells - Texture_SER_0_Cytoplasm_Alexa 568_2 SER Valley 0 px)		Cytoplasm_Texture_InfoMeas2_Golgi_5_00_256)	Cytoplasm_Texture_InfoMeas2_Golgi_5_00_256)
	Cells - Texture_SER_0_Cytoplasm_Alexa 568_2 SER Saddle 0 px)		Cytoplasm_Texture_InfoMeas2_Golgi_5_01_256)	Cytoplasm_Texture_InfoMeas2_Golgi_5_01_256)
	Cells - Texture_SER_0_Cytoplasm_Alexa 568_2 SER Bright 0 px)		Cytoplasm_Texture_InfoMeas2_Golgi_5_02_256)	Cytoplasm_Texture_InfoMeas2_Golgi_5_02_256)
	Cells - Texture_SER_0_Cytoplasm_Alexa 568_2 SER Dark 0 px)		Cytoplasm_Texture_InfoMeas2_Golgi_5_03_256)	Cytoplasm_Texture_InfoMeas2_Golgi_5_03_256)
	Cells - Texture_SER_1_Cytoplasm_Alexa 568_2 SER Spot 1 px)		Cytoplasm_Texture_InfoMeas2_Lysosome_3_00_256)
	Cells - Texture_SER_1_Cytoplasm_Alexa 568_2 SER Hole 1 px)		Cytoplasm_Texture_InfoMeas2_Lysosome_3_01_256)
	Cells - Texture_SER_1_Cytoplasm_Alexa 568_2 SER Edge 1 px)		Cytoplasm_Texture_InfoMeas2_Lysosome_3_02_256)
	Cells - Texture_SER_1_Cytoplasm_Alexa 568_2 SER Ridge 1 px)		Cytoplasm_Texture_InfoMeas2_Lysosome_3_03_256)
	Cells - Texture_SER_1_Cytoplasm_Alexa 568_2 SER Valley 1 px)		Cytoplasm_Texture_InfoMeas2_Lysosome_5_00_256)
	Cells - Texture_SER_1_Cytoplasm_Alexa 568_2 SER Saddle 1 px)		Cytoplasm_Texture_InfoMeas2_Lysosome_5_01_256)
	Cells - Texture_SER_1_Cytoplasm_Alexa 568_2 SER Bright 1 px)		Cytoplasm_Texture_InfoMeas2_Lysosome_5_02_256)
	Cells - Texture_SER_1_Cytoplasm_Alexa 568_2 SER Dark 1 px)		Cytoplasm_Texture_InfoMeas2_Lysosome_5_03_256)
	Cells - Texture_SER_2_Cytoplasm_Alexa 568_2 SER Spot 2 px)		Cytoplasm_Texture_InfoMeas2_Mitochondrion2_3_00_256)	Cytoplasm_Texture_InfoMeas2_Mitochondrion2_3_00_256)
	Cells - Texture_SER_2_Cytoplasm_Alexa 568_2 SER Hole 2 px)		Cytoplasm_Texture_InfoMeas2_Mitochondrion2_3_01_256)	Cytoplasm_Texture_InfoMeas2_Mitochondrion2_3_01_256)
	Cells - Texture_SER_2_Cytoplasm_Alexa 568_2 SER Edge 2 px)		Cytoplasm_Texture_InfoMeas2_Mitochondrion2_3_02_256)	Cytoplasm_Texture_InfoMeas2_Mitochondrion2_3_02_256)
	Cells - Texture_SER_2_Cytoplasm_Alexa 568_2 SER Ridge 2 px)		Cytoplasm_Texture_InfoMeas2_Mitochondrion2_3_03_256)	Cytoplasm_Texture_InfoMeas2_Mitochondrion2_3_03_256)	Cytoplasm_Texture_InfoMeas2_Mitochondrion2_3_03_256)	Cytoplasm_Texture_InfoMeas2_Mitochondrion2_3_03_256)
	Cells - Texture_SER_2_Cytoplasm_Alexa 568_2 SER Valley 2 px)		Cytoplasm_Texture_InfoMeas2_Mitochondrion2_5_00_256)	Cytoplasm_Texture_InfoMeas2_Mitochondrion2_5_00_256)
	Cells - Texture_SER_2_Cytoplasm_Alexa 568_2 SER Saddle 2 px)		Cytoplasm_Texture_InfoMeas2_Mitochondrion2_5_01_256)	Cytoplasm_Texture_InfoMeas2_Mitochondrion2_5_01_256)
	Cells - Texture_SER_2_Cytoplasm_Alexa 568_2 SER Bright 2 px)		Cytoplasm_Texture_InfoMeas2_Mitochondrion2_5_02_256)	Cytoplasm_Texture_InfoMeas2_Mitochondrion2_5_02_256)
	Cells - Texture_SER_2_Cytoplasm_Alexa 568_2 SER Dark 2 px)		Cytoplasm_Texture_InfoMeas2_Mitochondrion2_5_03_256)	Cytoplasm_Texture_InfoMeas2_Mitochondrion2_5_03_256)
	Cells - Texture_Haralick_1_Cytoplasm_Alexa 568_2 Haralick Correlation 1 px)		Cytoplasm_Texture_InfoMeas2_RNA_3_00_256)	Cytoplasm_Texture_InfoMeas2_RNA_3_00_256)
	Cells - Texture_Haralick_1_Cytoplasm_Alexa 568_2 Haralick Contrast 1 px)		Cytoplasm_Texture_InfoMeas2_RNA_3_01_256)	Cytoplasm_Texture_InfoMeas2_RNA_3_01_256)
	Cells - Texture_Haralick_1_Cytoplasm_Alexa 568_2 Haralick Sum Variance 1 px)		Cytoplasm_Texture_InfoMeas2_RNA_3_02_256)	Cytoplasm_Texture_InfoMeas2_RNA_3_02_256)
	Cells - Texture_Haralick_1_Cytoplasm_Alexa 568_2 Haralick Homogeneity 1 px)		Cytoplasm_Texture_InfoMeas2_RNA_3_03_256)	Cytoplasm_Texture_InfoMeas2_RNA_3_03_256)	Cytoplasm_Texture_InfoMeas2_RNA_3_03_256)	Cytoplasm_Texture_InfoMeas2_RNA_3_03_256)
	Cells - Texture_Haralick_2_Cytoplasm_Alexa 568_2 Haralick Correlation 2 px)		Cytoplasm_Texture_InfoMeas2_RNA_5_00_256)	Cytoplasm_Texture_InfoMeas2_RNA_5_00_256)
	Cells - Texture_Haralick_2_Cytoplasm_Alexa 568_2 Haralick Contrast 2 px)		Cytoplasm_Texture_InfoMeas2_RNA_5_01_256)	Cytoplasm_Texture_InfoMeas2_RNA_5_01_256)		Cytoplasm_Texture_InfoMeas2_RNA_5_01_256)
	Cells - Texture_Haralick_2_Cytoplasm_Alexa 568_2 Haralick Sum Variance 2 px)		Cytoplasm_Texture_InfoMeas2_RNA_5_02_256)	Cytoplasm_Texture_InfoMeas2_RNA_5_02_256)
	Cells - Texture_Haralick_2_Cytoplasm_Alexa 568_2 Haralick Homogeneity 2 px)		Cytoplasm_Texture_InfoMeas2_RNA_5_03_256)	Cytoplasm_Texture_InfoMeas2_RNA_5_03_256)	Cytoplasm_Texture_InfoMeas2_RNA_5_03_256)
	Cells - Texture_Haralick_3_Cytoplasm_Alexa 568_2 Haralick Correlation 3 px)		Cytoplasm_Texture_InverseDifferenceMoment_Actin_3_00_256)	Cytoplasm_Texture_InverseDifferenceMoment_Actin_3_00_256)
	Cells - Texture_Haralick_3_Cytoplasm_Alexa 568_2 Haralick Contrast 3 px)		Cytoplasm_Texture_InverseDifferenceMoment_Actin_3_01_256)	Cytoplasm_Texture_InverseDifferenceMoment_Actin_3_01_256)
	Cells - Texture_Haralick_3_Cytoplasm_Alexa 568_2 Haralick Sum Variance 3 px)		Cytoplasm_Texture_InverseDifferenceMoment_Actin_3_02_256)	Cytoplasm_Texture_InverseDifferenceMoment_Actin_3_02_256)
	Cells - Texture_Haralick_3_Cytoplasm_Alexa 568_2 Haralick Homogeneity 3 px)		Cytoplasm_Texture_InverseDifferenceMoment_Actin_3_03_256)	Cytoplasm_Texture_InverseDifferenceMoment_Actin_3_03_256)
	Cells - Texture_Gabor_Cytoplasm_Alexa 568_2 Gabor Min 2 px w2)		Cytoplasm_Texture_InverseDifferenceMoment_Actin_5_00_256)	Cytoplasm_Texture_InverseDifferenceMoment_Actin_5_00_256)
	Cells - Texture_Gabor_Cytoplasm_Alexa 568_2 Gabor Max 2 px w2)		Cytoplasm_Texture_InverseDifferenceMoment_Actin_5_01_256)	Cytoplasm_Texture_InverseDifferenceMoment_Actin_5_01_256)
	Cells - Texture_SER_0_RingRegion_Alexa 568_2 SER Spot 0 px)		Cytoplasm_Texture_InverseDifferenceMoment_Actin_5_02_256)	Cytoplasm_Texture_InverseDifferenceMoment_Actin_5_02_256)
	Cells - Texture_SER_0_RingRegion_Alexa 568_2 SER Hole 0 px)		Cytoplasm_Texture_InverseDifferenceMoment_Actin_5_03_256)	Cytoplasm_Texture_InverseDifferenceMoment_Actin_5_03_256)	Cytoplasm_Texture_InverseDifferenceMoment_Actin_5_03_256)	Cytoplasm_Texture_InverseDifferenceMoment_Actin_5_03_256)
	Cells - Texture_SER_0_RingRegion_Alexa 568_2 SER Edge 0 px)		Cytoplasm_Texture_InverseDifferenceMoment_ER_3_00_256)	Cytoplasm_Texture_InverseDifferenceMoment_ER_3_00_256)
	Cells - Texture_SER_0_RingRegion_Alexa 568_2 SER Ridge 0 px)		Cytoplasm_Texture_InverseDifferenceMoment_ER_3_01_256)	Cytoplasm_Texture_InverseDifferenceMoment_ER_3_01_256)
	Cells - Texture_SER_0_RingRegion_Alexa 568_2 SER Valley 0 px)		Cytoplasm_Texture_InverseDifferenceMoment_ER_3_02_256)	Cytoplasm_Texture_InverseDifferenceMoment_ER_3_02_256)
	Cells - Texture_SER_0_RingRegion_Alexa 568_2 SER Saddle 0 px)		Cytoplasm_Texture_InverseDifferenceMoment_ER_3_03_256)	Cytoplasm_Texture_InverseDifferenceMoment_ER_3_03_256)
	Cells - Texture_SER_0_RingRegion_Alexa 568_2 SER Bright 0 px)		Cytoplasm_Texture_InverseDifferenceMoment_ER_5_00_256)	Cytoplasm_Texture_InverseDifferenceMoment_ER_5_00_256)
	Cells - Texture_SER_0_RingRegion_Alexa 568_2 SER Dark 0 px)		Cytoplasm_Texture_InverseDifferenceMoment_ER_5_01_256)	Cytoplasm_Texture_InverseDifferenceMoment_ER_5_01_256)
	Cells - Texture_SER_1_RingRegion_Alexa 568_2 SER Spot 1 px)		Cytoplasm_Texture_InverseDifferenceMoment_ER_5_02_256)	Cytoplasm_Texture_InverseDifferenceMoment_ER_5_02_256)
	Cells - Texture_SER_1_RingRegion_Alexa 568_2 SER Hole 1 px)		Cytoplasm_Texture_InverseDifferenceMoment_ER_5_03_256)	Cytoplasm_Texture_InverseDifferenceMoment_ER_5_03_256)
	Cells - Texture_SER_1_RingRegion_Alexa 568_2 SER Edge 1 px)		Cytoplasm_Texture_InverseDifferenceMoment_Golgi_3_00_256)	Cytoplasm_Texture_InverseDifferenceMoment_Golgi_3_00_256)
	Cells - Texture_SER_1_RingRegion_Alexa 568_2 SER Ridge 1 px)		Cytoplasm_Texture_InverseDifferenceMoment_Golgi_3_01_256)	Cytoplasm_Texture_InverseDifferenceMoment_Golgi_3_01_256)
	Cells - Texture_SER_1_RingRegion_Alexa 568_2 SER Valley 1 px)		Cytoplasm_Texture_InverseDifferenceMoment_Golgi_3_02_256)	Cytoplasm_Texture_InverseDifferenceMoment_Golgi_3_02_256)		Cytoplasm_Texture_InverseDifferenceMoment_Golgi_3_02_256)
	Cells - Texture_SER_1_RingRegion_Alexa 568_2 SER Saddle 1 px)		Cytoplasm_Texture_InverseDifferenceMoment_Golgi_3_03_256)	Cytoplasm_Texture_InverseDifferenceMoment_Golgi_3_03_256)
	Cells - Texture_SER_1_RingRegion_Alexa 568_2 SER Bright 1 px)		Cytoplasm_Texture_InverseDifferenceMoment_Golgi_5_00_256)	Cytoplasm_Texture_InverseDifferenceMoment_Golgi_5_00_256)
	Cells - Texture_SER_1_RingRegion_Alexa 568_2 SER Dark 1 px)		Cytoplasm_Texture_InverseDifferenceMoment_Golgi_5_01_256)	Cytoplasm_Texture_InverseDifferenceMoment_Golgi_5_01_256)
	Cells - Texture_SER_2_RingRegion_Alexa 568_2 SER Spot 2 px)		Cytoplasm_Texture_InverseDifferenceMoment_Golgi_5_02_256)	Cytoplasm_Texture_InverseDifferenceMoment_Golgi_5_02_256)
	Cells - Texture_SER_2_RingRegion_Alexa 568_2 SER Hole 2 px)		Cytoplasm_Texture_InverseDifferenceMoment_Golgi_5_03_256)	Cytoplasm_Texture_InverseDifferenceMoment_Golgi_5_03_256)
	Cells - Texture_SER_2_RingRegion_Alexa 568_2 SER Edge 2 px)		Cytoplasm_Texture_InverseDifferenceMoment_Lysosome_3_00_256)
	Cells - Texture_SER_2_RingRegion_Alexa 568_2 SER Ridge 2 px)		Cytoplasm_Texture_InverseDifferenceMoment_Lysosome_3_01_256)
	Cells - Texture_SER_2_RingRegion_Alexa 568_2 SER Valley 2 px)		Cytoplasm_Texture_InverseDifferenceMoment_Lysosome_3_02_256)
	Cells - Texture_SER_2_RingRegion_Alexa 568_2 SER Saddle 2 px)		Cytoplasm_Texture_InverseDifferenceMoment_Lysosome_3_03_256)
	Cells - Texture_SER_2_RingRegion_Alexa 568_2 SER Bright 2 px)		Cytoplasm_Texture_InverseDifferenceMoment_Lysosome_5_00_256)
	Cells - Texture_SER_2_RingRegion_Alexa 568_2 SER Dark 2 px)		Cytoplasm_Texture_InverseDifferenceMoment_Lysosome_5_01_256)
	Cells - Texture_Haralick_1_RingRegion_Alexa 568_2 Haralick Correlation 1 px)		Cytoplasm_Texture_InverseDifferenceMoment_Lysosome_5_02_256)
	Cells - Texture_Haralick_1_RingRegion_Alexa 568_2 Haralick Contrast 1 px)		Cytoplasm_Texture_InverseDifferenceMoment_Lysosome_5_03_256)
	Cells - Texture_Haralick_1_RingRegion_Alexa 568_2 Haralick Sum Variance 1 px)		Cytoplasm_Texture_InverseDifferenceMoment_Mitochondrin2_3_00_256)	Cytoplasm_Texture_InverseDifferenceMoment_Mitochondrin2_3_00_256)
	Cells - Texture_Haralick_1_RingRegion_Alexa 568_2 Haralick Homogeneity 1 px)		Cytoplasm_Texture_InverseDifferenceMoment_Mitochondrin2_3_01_256)	Cytoplasm_Texture_InverseDifferenceMoment_Mitochondrin2_3_01_256)
	Cells - Texture_Haralick_2_RingRegion_Alexa 568_2 Haralick Correlation 2 px)		Cytoplasm_Texture_InverseDifferenceMoment_Mitochondrin2_3_02_256)	Cytoplasm_Texture_InverseDifferenceMoment_Mitochondrin2_3_02_256)
	Cells - Texture_Haralick_2_RingRegion_Alexa 568_2 Haralick Contrast 2 px)		Cytoplasm_Texture_InverseDifferenceMoment_Mitochondrin2_3_03_256)	Cytoplasm_Texture_InverseDifferenceMoment_Mitochondrin2_3_03_256)
	Cells - Texture_Haralick_2_RingRegion_Alexa 568_2 Haralick Sum Variance 2 px)		Cytoplasm_Texture_InverseDifferenceMoment_Mitochondrin2_5_00_256)	Cytoplasm_Texture_InverseDifferenceMoment_Mitochondrin2_5_00_256)
	Cells - Texture_Haralick_2_RingRegion_Alexa 568_2 Haralick Homogeneity 2 px)		Cytoplasm_Texture_InverseDifferenceMoment_Mitochondrin2_5_01_256)	Cytoplasm_Texture_InverseDifferenceMoment_Mitochondrin2_5_01_256)
	Cells - Texture_Haralick_3_RingRegion_Alexa 568_2 Haralick Correlation 3 px)		Cytoplasm_Texture_InverseDifferenceMoment_Mitochondrin2_5_02_256)	Cytoplasm_Texture_InverseDifferenceMoment_Mitochondrin2_5_02_256)
	Cells - Texture_Haralick_3_RingRegion_Alexa 568_2 Haralick Contrast 3 px)		Cytoplasm_Texture_InverseDifferenceMoment_Mitochondrin2_5_03_256)	Cytoplasm_Texture_InverseDifferenceMoment_Mitochondrin2_5_03_256)
	Cells - Texture_Haralick_3_RingRegion_Alexa 568_2 Haralick Sum Variance 3 px)		Cytoplasm_Texture_InverseDifferenceMoment_RNA_3_00_256)	Cytoplasm_Texture_InverseDifferenceMoment_RNA_3_00_256)
	Cells - Texture_Haralick_3_RingRegion_Alexa 568_2 Haralick Homogeneity 3 px)		Cytoplasm_Texture_InverseDifferenceMoment_RNA_3_01_256)	Cytoplasm_Texture_InverseDifferenceMoment_RNA_3_01_256)
	Cells - Texture_Gabor_RingRegion_Alexa 568_2 Gabor Min 2 px w2)		Cytoplasm_Texture_InverseDifferenceMoment_RNA_3_02_256)	Cytoplasm_Texture_InverseDifferenceMoment_RNA_3_02_256)
	Cells - Texture_Gabor_RingRegion_Alexa 568_2 Gabor Max 2 px w2)		Cytoplasm_Texture_InverseDifferenceMoment_RNA_3_03_256)	Cytoplasm_Texture_InverseDifferenceMoment_RNA_3_03_256)	Cytoplasm_Texture_InverseDifferenceMoment_RNA_3_03_256)	Cytoplasm_Texture_InverseDifferenceMoment_RNA_3_03_256)
	Cells - Texture_SER_0_Cytoplasm_Alexa 647_2 SER Spot 0 px)		Cytoplasm_Texture_InverseDifferenceMoment_RNA_5_00_256)	Cytoplasm_Texture_InverseDifferenceMoment_RNA_5_00_256)
	Cells - Texture_SER_0_Cytoplasm_Alexa 647_2 SER Hole 0 px)		Cytoplasm_Texture_InverseDifferenceMoment_RNA_5_01_256)	Cytoplasm_Texture_InverseDifferenceMoment_RNA_5_01_256)
	Cells - Texture_SER_0_Cytoplasm_Alexa 647_2 SER Edge 0 px)		Cytoplasm_Texture_InverseDifferenceMoment_RNA_5_02_256)	Cytoplasm_Texture_InverseDifferenceMoment_RNA_5_02_256)		Cytoplasm_Texture_InverseDifferenceMoment_RNA_5_02_256)
	Cells - Texture_SER_0_Cytoplasm_Alexa 647_2 SER Ridge 0 px)		Cytoplasm_Texture_InverseDifferenceMoment_RNA_5_03_256)	Cytoplasm_Texture_InverseDifferenceMoment_RNA_5_03_256)	Cytoplasm_Texture_InverseDifferenceMoment_RNA_5_03_256)
	Cells - Texture_SER_0_Cytoplasm_Alexa 647_2 SER Valley 0 px)		Cytoplasm_Texture_SumAverage_Actin_3_00_256)	Cytoplasm_Texture_SumAverage_Actin_3_00_256)
	Cells - Texture_SER_0_Cytoplasm_Alexa 647_2 SER Saddle 0 px)		Cytoplasm_Texture_SumAverage_Actin_3_01_256)	Cytoplasm_Texture_SumAverage_Actin_3_01_256)
	Cells - Texture_SER_0_Cytoplasm_Alexa 647_2 SER Bright 0 px)		Cytoplasm_Texture_SumAverage_Actin_3_02_256)	Cytoplasm_Texture_SumAverage_Actin_3_02_256)
	Cells - Texture_SER_0_Cytoplasm_Alexa 647_2 SER Dark 0 px)		Cytoplasm_Texture_SumAverage_Actin_3_03_256)	Cytoplasm_Texture_SumAverage_Actin_3_03_256)
	Cells - Texture_SER_1_Cytoplasm_Alexa 647_2 SER Spot 1 px)		Cytoplasm_Texture_SumAverage_Actin_5_00_256)	Cytoplasm_Texture_SumAverage_Actin_5_00_256)
	Cells - Texture_SER_1_Cytoplasm_Alexa 647_2 SER Hole 1 px)		Cytoplasm_Texture_SumAverage_Actin_5_01_256)	Cytoplasm_Texture_SumAverage_Actin_5_01_256)
	Cells - Texture_SER_1_Cytoplasm_Alexa 647_2 SER Edge 1 px)		Cytoplasm_Texture_SumAverage_Actin_5_02_256)	Cytoplasm_Texture_SumAverage_Actin_5_02_256)
	Cells - Texture_SER_1_Cytoplasm_Alexa 647_2 SER Ridge 1 px)		Cytoplasm_Texture_SumAverage_Actin_5_03_256)	Cytoplasm_Texture_SumAverage_Actin_5_03_256)
	Cells - Texture_SER_1_Cytoplasm_Alexa 647_2 SER Valley 1 px)		Cytoplasm_Texture_SumAverage_ER_3_00_256)	Cytoplasm_Texture_SumAverage_ER_3_00_256)
	Cells - Texture_SER_1_Cytoplasm_Alexa 647_2 SER Saddle 1 px)		Cytoplasm_Texture_SumAverage_ER_3_01_256)	Cytoplasm_Texture_SumAverage_ER_3_01_256)
	Cells - Texture_SER_1_Cytoplasm_Alexa 647_2 SER Bright 1 px)		Cytoplasm_Texture_SumAverage_ER_3_02_256)	Cytoplasm_Texture_SumAverage_ER_3_02_256)
	Cells - Texture_SER_1_Cytoplasm_Alexa 647_2 SER Dark 1 px)		Cytoplasm_Texture_SumAverage_ER_3_03_256)	Cytoplasm_Texture_SumAverage_ER_3_03_256)
	Cells - Texture_SER_2_Cytoplasm_Alexa 647_2 SER Spot 2 px)		Cytoplasm_Texture_SumAverage_ER_5_00_256)	Cytoplasm_Texture_SumAverage_ER_5_00_256)
	Cells - Texture_SER_2_Cytoplasm_Alexa 647_2 SER Hole 2 px)		Cytoplasm_Texture_SumAverage_ER_5_01_256)	Cytoplasm_Texture_SumAverage_ER_5_01_256)
	Cells - Texture_SER_2_Cytoplasm_Alexa 647_2 SER Edge 2 px)		Cytoplasm_Texture_SumAverage_ER_5_02_256)	Cytoplasm_Texture_SumAverage_ER_5_02_256)
	Cells - Texture_SER_2_Cytoplasm_Alexa 647_2 SER Ridge 2 px)		Cytoplasm_Texture_SumAverage_ER_5_03_256)	Cytoplasm_Texture_SumAverage_ER_5_03_256)
	Cells - Texture_SER_2_Cytoplasm_Alexa 647_2 SER Valley 2 px)		Cytoplasm_Texture_SumAverage_Golgi_3_00_256)	Cytoplasm_Texture_SumAverage_Golgi_3_00_256)
	Cells - Texture_SER_2_Cytoplasm_Alexa 647_2 SER Saddle 2 px)		Cytoplasm_Texture_SumAverage_Golgi_3_01_256)	Cytoplasm_Texture_SumAverage_Golgi_3_01_256)
	Cells - Texture_SER_2_Cytoplasm_Alexa 647_2 SER Bright 2 px)		Cytoplasm_Texture_SumAverage_Golgi_3_02_256)	Cytoplasm_Texture_SumAverage_Golgi_3_02_256)
	Cells - Texture_SER_2_Cytoplasm_Alexa 647_2 SER Dark 2 px)		Cytoplasm_Texture_SumAverage_Golgi_3_03_256)	Cytoplasm_Texture_SumAverage_Golgi_3_03_256)
	Cells - Texture_Haralick_1_Cytoplasm_Alexa 647_2 Haralick Correlation 1 px)		Cytoplasm_Texture_SumAverage_Golgi_5_00_256)	Cytoplasm_Texture_SumAverage_Golgi_5_00_256)	Cytoplasm_Texture_SumAverage_Golgi_5_00_256)	Cytoplasm_Texture_SumAverage_Golgi_5_00_256)
	Cells - Texture_Haralick_1_Cytoplasm_Alexa 647_2 Haralick Contrast 1 px)		Cytoplasm_Texture_SumAverage_Golgi_5_01_256)	Cytoplasm_Texture_SumAverage_Golgi_5_01_256)
	Cells - Texture_Haralick_1_Cytoplasm_Alexa 647_2 Haralick Sum Variance 1 px)		Cytoplasm_Texture_SumAverage_Golgi_5_02_256)	Cytoplasm_Texture_SumAverage_Golgi_5_02_256)
	Cells - Texture_Haralick_1_Cytoplasm_Alexa 647_2 Haralick Homogeneity 1 px)		Cytoplasm_Texture_SumAverage_Golgi_5_03_256)	Cytoplasm_Texture_SumAverage_Golgi_5_03_256)
	Cells - Texture_Haralick_2_Cytoplasm_Alexa 647_2 Haralick Correlation 2 px)		Cytoplasm_Texture_SumAverage_Lysosome_3_00_256)
	Cells - Texture_Haralick_2_Cytoplasm_Alexa 647_2 Haralick Contrast 2 px)		Cytoplasm_Texture_SumAverage_Lysosome_3_01_256)
	Cells - Texture_Haralick_2_Cytoplasm_Alexa 647_2 Haralick Sum Variance 2 px)		Cytoplasm_Texture_SumAverage_Lysosome_3_02_256)
	Cells - Texture_Haralick_2_Cytoplasm_Alexa 647_2 Haralick Homogeneity 2 px)		Cytoplasm_Texture_SumAverage_Lysosome_3_03_256)
	Cells - Texture_Haralick_3_Cytoplasm_Alexa 647_2 Haralick Correlation 3 px)		Cytoplasm_Texture_SumAverage_Lysosome_5_00_256)		Cytoplasm_Texture_SumAverage_Lysosome_5_00_256)
	Cells - Texture_Haralick_3_Cytoplasm_Alexa 647_2 Haralick Contrast 3 px)		Cytoplasm_Texture_SumAverage_Lysosome_5_01_256)
	Cells - Texture_Haralick_3_Cytoplasm_Alexa 647_2 Haralick Sum Variance 3 px)		Cytoplasm_Texture_SumAverage_Lysosome_5_02_256)
	Cells - Texture_Haralick_3_Cytoplasm_Alexa 647_2 Haralick Homogeneity 3 px)		Cytoplasm_Texture_SumAverage_Lysosome_5_03_256)
	Cells - Texture_Gabor_Cytoplasm_Alexa 647_2 Gabor Min 2 px w2)		Cytoplasm_Texture_SumAverage_Mitochondrion2_3_00_256)	Cytoplasm_Texture_SumAverage_Mitochondrion2_3_00_256)
	Cells - Texture_Gabor_Cytoplasm_Alexa 647_2 Gabor Max 2 px w2)		Cytoplasm_Texture_SumAverage_Mitochondrion2_3_01_256)	Cytoplasm_Texture_SumAverage_Mitochondrion2_3_01_256)
	Cells - Texture_SER_0_RingRegion_Alexa 647_2 SER Spot 0 px)		Cytoplasm_Texture_SumAverage_Mitochondrion2_3_02_256)	Cytoplasm_Texture_SumAverage_Mitochondrion2_3_02_256)
	Cells - Texture_SER_0_RingRegion_Alexa 647_2 SER Hole 0 px)		Cytoplasm_Texture_SumAverage_Mitochondrion2_3_03_256)	Cytoplasm_Texture_SumAverage_Mitochondrion2_3_03_256)
	Cells - Texture_SER_0_RingRegion_Alexa 647_2 SER Edge 0 px)		Cytoplasm_Texture_SumAverage_Mitochondrion2_5_00_256)	Cytoplasm_Texture_SumAverage_Mitochondrion2_5_00_256)
	Cells - Texture_SER_0_RingRegion_Alexa 647_2 SER Ridge 0 px)		Cytoplasm_Texture_SumAverage_Mitochondrion2_5_01_256)	Cytoplasm_Texture_SumAverage_Mitochondrion2_5_01_256)
	Cells - Texture_SER_0_RingRegion_Alexa 647_2 SER Valley 0 px)		Cytoplasm_Texture_SumAverage_Mitochondrion2_5_02_256)	Cytoplasm_Texture_SumAverage_Mitochondrion2_5_02_256)
	Cells - Texture_SER_0_RingRegion_Alexa 647_2 SER Saddle 0 px)		Cytoplasm_Texture_SumAverage_Mitochondrion2_5_03_256)	Cytoplasm_Texture_SumAverage_Mitochondrion2_5_03_256)
	Cells - Texture_SER_0_RingRegion_Alexa 647_2 SER Bright 0 px)		Cytoplasm_Texture_SumAverage_RNA_3_00_256)	Cytoplasm_Texture_SumAverage_RNA_3_00_256)
	Cells - Texture_SER_0_RingRegion_Alexa 647_2 SER Dark 0 px)		Cytoplasm_Texture_SumAverage_RNA_3_01_256)	Cytoplasm_Texture_SumAverage_RNA_3_01_256)
	Cells - Texture_SER_1_RingRegion_Alexa 647_2 SER Spot 1 px)		Cytoplasm_Texture_SumAverage_RNA_3_02_256)	Cytoplasm_Texture_SumAverage_RNA_3_02_256)
	Cells - Texture_SER_1_RingRegion_Alexa 647_2 SER Hole 1 px)		Cytoplasm_Texture_SumAverage_RNA_3_03_256)	Cytoplasm_Texture_SumAverage_RNA_3_03_256)
	Cells - Texture_SER_1_RingRegion_Alexa 647_2 SER Edge 1 px)		Cytoplasm_Texture_SumAverage_RNA_5_00_256)	Cytoplasm_Texture_SumAverage_RNA_5_00_256)	Cytoplasm_Texture_SumAverage_RNA_5_00_256)	Cytoplasm_Texture_SumAverage_RNA_5_00_256)
	Cells - Texture_SER_1_RingRegion_Alexa 647_2 SER Ridge 1 px)		Cytoplasm_Texture_SumAverage_RNA_5_01_256)	Cytoplasm_Texture_SumAverage_RNA_5_01_256)
	Cells - Texture_SER_1_RingRegion_Alexa 647_2 SER Valley 1 px)		Cytoplasm_Texture_SumAverage_RNA_5_02_256)	Cytoplasm_Texture_SumAverage_RNA_5_02_256)
	Cells - Texture_SER_1_RingRegion_Alexa 647_2 SER Saddle 1 px)		Cytoplasm_Texture_SumAverage_RNA_5_03_256)	Cytoplasm_Texture_SumAverage_RNA_5_03_256)
	Cells - Texture_SER_1_RingRegion_Alexa 647_2 SER Bright 1 px)		Cytoplasm_Texture_SumEntropy_Actin_3_00_256)	Cytoplasm_Texture_SumEntropy_Actin_3_00_256)
	Cells - Texture_SER_1_RingRegion_Alexa 647_2 SER Dark 1 px)		Cytoplasm_Texture_SumEntropy_Actin_3_01_256)	Cytoplasm_Texture_SumEntropy_Actin_3_01_256)
	Cells - Texture_SER_2_RingRegion_Alexa 647_2 SER Spot 2 px)		Cytoplasm_Texture_SumEntropy_Actin_3_02_256)	Cytoplasm_Texture_SumEntropy_Actin_3_02_256)
	Cells - Texture_SER_2_RingRegion_Alexa 647_2 SER Hole 2 px)		Cytoplasm_Texture_SumEntropy_Actin_3_03_256)	Cytoplasm_Texture_SumEntropy_Actin_3_03_256)
	Cells - Texture_SER_2_RingRegion_Alexa 647_2 SER Edge 2 px)		Cytoplasm_Texture_SumEntropy_Actin_5_00_256)	Cytoplasm_Texture_SumEntropy_Actin_5_00_256)
	Cells - Texture_SER_2_RingRegion_Alexa 647_2 SER Ridge 2 px)		Cytoplasm_Texture_SumEntropy_Actin_5_01_256)	Cytoplasm_Texture_SumEntropy_Actin_5_01_256)
	Cells - Texture_SER_2_RingRegion_Alexa 647_2 SER Valley 2 px)		Cytoplasm_Texture_SumEntropy_Actin_5_02_256)	Cytoplasm_Texture_SumEntropy_Actin_5_02_256)
	Cells - Texture_SER_2_RingRegion_Alexa 647_2 SER Saddle 2 px)		Cytoplasm_Texture_SumEntropy_Actin_5_03_256)	Cytoplasm_Texture_SumEntropy_Actin_5_03_256)
	Cells - Texture_SER_2_RingRegion_Alexa 647_2 SER Bright 2 px)		Cytoplasm_Texture_SumEntropy_ER_3_00_256)	Cytoplasm_Texture_SumEntropy_ER_3_00_256)
	Cells - Texture_SER_2_RingRegion_Alexa 647_2 SER Dark 2 px)		Cytoplasm_Texture_SumEntropy_ER_3_01_256)	Cytoplasm_Texture_SumEntropy_ER_3_01_256)
	Cells - Texture_Haralick_1_RingRegion_Alexa 647_2 Haralick Correlation 1 px)		Cytoplasm_Texture_SumEntropy_ER_3_02_256)	Cytoplasm_Texture_SumEntropy_ER_3_02_256)
	Cells - Texture_Haralick_1_RingRegion_Alexa 647_2 Haralick Contrast 1 px)		Cytoplasm_Texture_SumEntropy_ER_3_03_256)	Cytoplasm_Texture_SumEntropy_ER_3_03_256)
	Cells - Texture_Haralick_1_RingRegion_Alexa 647_2 Haralick Sum Variance 1 px)		Cytoplasm_Texture_SumEntropy_ER_5_00_256)	Cytoplasm_Texture_SumEntropy_ER_5_00_256)
	Cells - Texture_Haralick_1_RingRegion_Alexa 647_2 Haralick Homogeneity 1 px)		Cytoplasm_Texture_SumEntropy_ER_5_01_256)	Cytoplasm_Texture_SumEntropy_ER_5_01_256)
	Cells - Texture_Haralick_2_RingRegion_Alexa 647_2 Haralick Correlation 2 px)		Cytoplasm_Texture_SumEntropy_ER_5_02_256)	Cytoplasm_Texture_SumEntropy_ER_5_02_256)
	Cells - Texture_Haralick_2_RingRegion_Alexa 647_2 Haralick Contrast 2 px)		Cytoplasm_Texture_SumEntropy_ER_5_03_256)	Cytoplasm_Texture_SumEntropy_ER_5_03_256)
	Cells - Texture_Haralick_2_RingRegion_Alexa 647_2 Haralick Sum Variance 2 px)		Cytoplasm_Texture_SumEntropy_Golgi_3_00_256)	Cytoplasm_Texture_SumEntropy_Golgi_3_00_256)
	Cells - Texture_Haralick_2_RingRegion_Alexa 647_2 Haralick Homogeneity 2 px)		Cytoplasm_Texture_SumEntropy_Golgi_3_01_256)	Cytoplasm_Texture_SumEntropy_Golgi_3_01_256)
	Cells - Texture_Haralick_3_RingRegion_Alexa 647_2 Haralick Correlation 3 px)		Cytoplasm_Texture_SumEntropy_Golgi_3_02_256)	Cytoplasm_Texture_SumEntropy_Golgi_3_02_256)
	Cells - Texture_Haralick_3_RingRegion_Alexa 647_2 Haralick Contrast 3 px)		Cytoplasm_Texture_SumEntropy_Golgi_3_03_256)	Cytoplasm_Texture_SumEntropy_Golgi_3_03_256)
	Cells - Texture_Haralick_3_RingRegion_Alexa 647_2 Haralick Sum Variance 3 px)		Cytoplasm_Texture_SumEntropy_Golgi_5_00_256)	Cytoplasm_Texture_SumEntropy_Golgi_5_00_256)
	Cells - Texture_Haralick_3_RingRegion_Alexa 647_2 Haralick Homogeneity 3 px)		Cytoplasm_Texture_SumEntropy_Golgi_5_01_256)	Cytoplasm_Texture_SumEntropy_Golgi_5_01_256)
	Cells - Texture_Gabor_RingRegion_Alexa 647_2 Gabor Min 2 px w2)		Cytoplasm_Texture_SumEntropy_Golgi_5_02_256)	Cytoplasm_Texture_SumEntropy_Golgi_5_02_256)
	Cells - Texture_Gabor_RingRegion_Alexa 647_2 Gabor Max 2 px w2)		Cytoplasm_Texture_SumEntropy_Golgi_5_03_256)	Cytoplasm_Texture_SumEntropy_Golgi_5_03_256)
	Nucleoli - Morphology_Nucleolus Area [ÂµmÂ²])		Cytoplasm_Texture_SumEntropy_Lysosome_3_00_256)
	Nucleoli - Morphology_Nucleolus Roundness)		Cytoplasm_Texture_SumEntropy_Lysosome_3_01_256)
	Nucleoli - Morphology_Nucleolus Width [Âµm])		Cytoplasm_Texture_SumEntropy_Lysosome_3_02_256)
	Nucleoli - Morphology_Nucleolus Length [Âµm])		Cytoplasm_Texture_SumEntropy_Lysosome_3_03_256)
	Nucleoli - Morphology_Nucleolus Ratio Width to Length)		Cytoplasm_Texture_SumEntropy_Lysosome_5_00_256)
	Nucleoli - Morphology_STAR_Spot_Alexa 488 Symmetry 02)		Cytoplasm_Texture_SumEntropy_Lysosome_5_01_256)
	Nucleoli - Morphology_STAR_Spot_Alexa 488 Symmetry 03)		Cytoplasm_Texture_SumEntropy_Lysosome_5_02_256)
	Nucleoli - Morphology_STAR_Spot_Alexa 488 Symmetry 04)		Cytoplasm_Texture_SumEntropy_Lysosome_5_03_256)
	Nucleoli - Morphology_STAR_Spot_Alexa 488 Symmetry 05)		Cytoplasm_Texture_SumEntropy_Mitochondrion2_3_00_256)	Cytoplasm_Texture_SumEntropy_Mitochondrion2_3_00_256)
	Nucleoli - Morphology_STAR_Spot_Alexa 488 Symmetry 12)		Cytoplasm_Texture_SumEntropy_Mitochondrion2_3_01_256)	Cytoplasm_Texture_SumEntropy_Mitochondrion2_3_01_256)
	Nucleoli - Morphology_STAR_Spot_Alexa 488 Symmetry 13)		Cytoplasm_Texture_SumEntropy_Mitochondrion2_3_02_256)	Cytoplasm_Texture_SumEntropy_Mitochondrion2_3_02_256)
	Nucleoli - Morphology_STAR_Spot_Alexa 488 Symmetry 14)		Cytoplasm_Texture_SumEntropy_Mitochondrion2_3_03_256)	Cytoplasm_Texture_SumEntropy_Mitochondrion2_3_03_256)
	Nucleoli - Morphology_STAR_Spot_Alexa 488 Symmetry 15)		Cytoplasm_Texture_SumEntropy_Mitochondrion2_5_00_256)	Cytoplasm_Texture_SumEntropy_Mitochondrion2_5_00_256)
	Nucleoli - Morphology_STAR_Spot_Alexa 488 Threshold Compactness 30%)		Cytoplasm_Texture_SumEntropy_Mitochondrion2_5_01_256)	Cytoplasm_Texture_SumEntropy_Mitochondrion2_5_01_256)
	Nucleoli - Morphology_STAR_Spot_Alexa 488 Threshold Compactness 40%)		Cytoplasm_Texture_SumEntropy_Mitochondrion2_5_02_256)	Cytoplasm_Texture_SumEntropy_Mitochondrion2_5_02_256)
	Nucleoli - Morphology_STAR_Spot_Alexa 488 Threshold Compactness 50%)		Cytoplasm_Texture_SumEntropy_Mitochondrion2_5_03_256)	Cytoplasm_Texture_SumEntropy_Mitochondrion2_5_03_256)
	Nucleoli - Morphology_STAR_Spot_Alexa 488 Threshold Compactness 60%)		Cytoplasm_Texture_SumEntropy_RNA_3_00_256)	Cytoplasm_Texture_SumEntropy_RNA_3_00_256)
	Nucleoli - Morphology_STAR_Spot_Alexa 488 Axial Small Length)		Cytoplasm_Texture_SumEntropy_RNA_3_01_256)	Cytoplasm_Texture_SumEntropy_RNA_3_01_256)
	Nucleoli - Morphology_STAR_Spot_Alexa 488 Axial Length Ratio)		Cytoplasm_Texture_SumEntropy_RNA_3_02_256)	Cytoplasm_Texture_SumEntropy_RNA_3_02_256)
	Nucleoli - Morphology_STAR_Spot_Alexa 488 Radial Mean)		Cytoplasm_Texture_SumEntropy_RNA_3_03_256)	Cytoplasm_Texture_SumEntropy_RNA_3_03_256)
	Nucleoli - Morphology_STAR_Spot_Alexa 488 Radial Relative Deviation)		Cytoplasm_Texture_SumEntropy_RNA_5_00_256)	Cytoplasm_Texture_SumEntropy_RNA_5_00_256)
	Nucleoli - Morphology_STAR_Spot_Alexa 488 Profile 1/2)		Cytoplasm_Texture_SumEntropy_RNA_5_01_256)	Cytoplasm_Texture_SumEntropy_RNA_5_01_256)
	Nucleoli - Morphology_STAR_Spot_Alexa 488 Profile 2/2)		Cytoplasm_Texture_SumEntropy_RNA_5_02_256)	Cytoplasm_Texture_SumEntropy_RNA_5_02_256)
	Nucleoli - Intensity_Spot_Alexa 488 Mean)		Cytoplasm_Texture_SumEntropy_RNA_5_03_256)	Cytoplasm_Texture_SumEntropy_RNA_5_03_256)
	Nucleoli - Intensity_Spot_Alexa 488 StdDev)		Cytoplasm_Texture_SumVariance_Actin_3_00_256)	Cytoplasm_Texture_SumVariance_Actin_3_00_256)
	Nucleoli - Intensity_Spot_Alexa 488 Median)		Cytoplasm_Texture_SumVariance_Actin_3_01_256)	Cytoplasm_Texture_SumVariance_Actin_3_01_256)
	Nucleoli - Intensity_Spot_Alexa 488 Maximum)		Cytoplasm_Texture_SumVariance_Actin_3_02_256)	Cytoplasm_Texture_SumVariance_Actin_3_02_256)
	Nucleoli - Intensity_Spot_Alexa 488 Minimum)		Cytoplasm_Texture_SumVariance_Actin_3_03_256)	Cytoplasm_Texture_SumVariance_Actin_3_03_256)
	Nucleoli - Intensity_Spot_Alexa 488 Sum)		Cytoplasm_Texture_SumVariance_Actin_5_00_256)	Cytoplasm_Texture_SumVariance_Actin_5_00_256)
	Nucleoli - Intensity_Spot_Alexa 488 CV [%])		Cytoplasm_Texture_SumVariance_Actin_5_01_256)	Cytoplasm_Texture_SumVariance_Actin_5_01_256)	Cytoplasm_Texture_SumVariance_Actin_5_01_256)	Cytoplasm_Texture_SumVariance_Actin_5_01_256)
	Nucleoli - Intensity_Spot_Alexa 488 Quantile 75%)		Cytoplasm_Texture_SumVariance_Actin_5_02_256)	Cytoplasm_Texture_SumVariance_Actin_5_02_256)
	Nucleoli - Intensity_Spot_Alexa 488 Contrast)		Cytoplasm_Texture_SumVariance_Actin_5_03_256)	Cytoplasm_Texture_SumVariance_Actin_5_03_256)
			Cytoplasm_Texture_SumVariance_ER_3_00_256)	Cytoplasm_Texture_SumVariance_ER_3_00_256)
			Cytoplasm_Texture_SumVariance_ER_3_01_256)	Cytoplasm_Texture_SumVariance_ER_3_01_256)
			Cytoplasm_Texture_SumVariance_ER_3_02_256)	Cytoplasm_Texture_SumVariance_ER_3_02_256)
			Cytoplasm_Texture_SumVariance_ER_3_03_256)	Cytoplasm_Texture_SumVariance_ER_3_03_256)
			Cytoplasm_Texture_SumVariance_ER_5_00_256)	Cytoplasm_Texture_SumVariance_ER_5_00_256)
			Cytoplasm_Texture_SumVariance_ER_5_01_256)	Cytoplasm_Texture_SumVariance_ER_5_01_256)
			Cytoplasm_Texture_SumVariance_ER_5_02_256)	Cytoplasm_Texture_SumVariance_ER_5_02_256)
			Cytoplasm_Texture_SumVariance_ER_5_03_256)	Cytoplasm_Texture_SumVariance_ER_5_03_256)
			Cytoplasm_Texture_SumVariance_Golgi_3_00_256)	Cytoplasm_Texture_SumVariance_Golgi_3_00_256)
			Cytoplasm_Texture_SumVariance_Golgi_3_01_256)	Cytoplasm_Texture_SumVariance_Golgi_3_01_256)
			Cytoplasm_Texture_SumVariance_Golgi_3_02_256)	Cytoplasm_Texture_SumVariance_Golgi_3_02_256)
			Cytoplasm_Texture_SumVariance_Golgi_3_03_256)	Cytoplasm_Texture_SumVariance_Golgi_3_03_256)
			Cytoplasm_Texture_SumVariance_Golgi_5_00_256)	Cytoplasm_Texture_SumVariance_Golgi_5_00_256)
			Cytoplasm_Texture_SumVariance_Golgi_5_01_256)	Cytoplasm_Texture_SumVariance_Golgi_5_01_256)
			Cytoplasm_Texture_SumVariance_Golgi_5_02_256)	Cytoplasm_Texture_SumVariance_Golgi_5_02_256)
			Cytoplasm_Texture_SumVariance_Golgi_5_03_256)	Cytoplasm_Texture_SumVariance_Golgi_5_03_256)
			Cytoplasm_Texture_SumVariance_Lysosome_3_00_256)
			Cytoplasm_Texture_SumVariance_Lysosome_3_01_256)
			Cytoplasm_Texture_SumVariance_Lysosome_3_02_256)
			Cytoplasm_Texture_SumVariance_Lysosome_3_03_256)
			Cytoplasm_Texture_SumVariance_Lysosome_5_00_256)
			Cytoplasm_Texture_SumVariance_Lysosome_5_01_256)
			Cytoplasm_Texture_SumVariance_Lysosome_5_02_256)
			Cytoplasm_Texture_SumVariance_Lysosome_5_03_256)
			Cytoplasm_Texture_SumVariance_Mitochondrion2_3_00_256)	Cytoplasm_Texture_SumVariance_Mitochondrion2_3_00_256)
			Cytoplasm_Texture_SumVariance_Mitochondrion2_3_01_256)	Cytoplasm_Texture_SumVariance_Mitochondrion2_3_01_256)
			Cytoplasm_Texture_SumVariance_Mitochondrion2_3_02_256)	Cytoplasm_Texture_SumVariance_Mitochondrion2_3_02_256)
			Cytoplasm_Texture_SumVariance_Mitochondrion2_3_03_256)	Cytoplasm_Texture_SumVariance_Mitochondrion2_3_03_256)
			Cytoplasm_Texture_SumVariance_Mitochondrion2_5_00_256)	Cytoplasm_Texture_SumVariance_Mitochondrion2_5_00_256)
			Cytoplasm_Texture_SumVariance_Mitochondrion2_5_01_256)	Cytoplasm_Texture_SumVariance_Mitochondrion2_5_01_256)	Cytoplasm_Texture_SumVariance_Mitochondrion2_5_01_256)	Cytoplasm_Texture_SumVariance_Mitochondrion2_5_01_256)
			Cytoplasm_Texture_SumVariance_Mitochondrion2_5_02_256)	Cytoplasm_Texture_SumVariance_Mitochondrion2_5_02_256)
			Cytoplasm_Texture_SumVariance_Mitochondrion2_5_03_256)	Cytoplasm_Texture_SumVariance_Mitochondrion2_5_03_256)
			Cytoplasm_Texture_SumVariance_RNA_3_00_256)	Cytoplasm_Texture_SumVariance_RNA_3_00_256)
			Cytoplasm_Texture_SumVariance_RNA_3_01_256)	Cytoplasm_Texture_SumVariance_RNA_3_01_256)
			Cytoplasm_Texture_SumVariance_RNA_3_02_256)	Cytoplasm_Texture_SumVariance_RNA_3_02_256)
			Cytoplasm_Texture_SumVariance_RNA_3_03_256)	Cytoplasm_Texture_SumVariance_RNA_3_03_256)
			Cytoplasm_Texture_SumVariance_RNA_5_00_256)	Cytoplasm_Texture_SumVariance_RNA_5_00_256)
			Cytoplasm_Texture_SumVariance_RNA_5_01_256)	Cytoplasm_Texture_SumVariance_RNA_5_01_256)
			Cytoplasm_Texture_SumVariance_RNA_5_02_256)	Cytoplasm_Texture_SumVariance_RNA_5_02_256)
			Cytoplasm_Texture_SumVariance_RNA_5_03_256)	Cytoplasm_Texture_SumVariance_RNA_5_03_256)
			Cytoplasm_Texture_Variance_Actin_3_00_256)	Cytoplasm_Texture_Variance_Actin_3_00_256)
			Cytoplasm_Texture_Variance_Actin_3_01_256)	Cytoplasm_Texture_Variance_Actin_3_01_256)
			Cytoplasm_Texture_Variance_Actin_3_02_256)	Cytoplasm_Texture_Variance_Actin_3_02_256)
			Cytoplasm_Texture_Variance_Actin_3_03_256)	Cytoplasm_Texture_Variance_Actin_3_03_256)
			Cytoplasm_Texture_Variance_Actin_5_00_256)	Cytoplasm_Texture_Variance_Actin_5_00_256)
			Cytoplasm_Texture_Variance_Actin_5_01_256)	Cytoplasm_Texture_Variance_Actin_5_01_256)
			Cytoplasm_Texture_Variance_Actin_5_02_256)	Cytoplasm_Texture_Variance_Actin_5_02_256)
			Cytoplasm_Texture_Variance_Actin_5_03_256)	Cytoplasm_Texture_Variance_Actin_5_03_256)
			Cytoplasm_Texture_Variance_ER_3_00_256)	Cytoplasm_Texture_Variance_ER_3_00_256)
			Cytoplasm_Texture_Variance_ER_3_01_256)	Cytoplasm_Texture_Variance_ER_3_01_256)
			Cytoplasm_Texture_Variance_ER_3_02_256)	Cytoplasm_Texture_Variance_ER_3_02_256)
			Cytoplasm_Texture_Variance_ER_3_03_256)	Cytoplasm_Texture_Variance_ER_3_03_256)
			Cytoplasm_Texture_Variance_ER_5_00_256)	Cytoplasm_Texture_Variance_ER_5_00_256)
			Cytoplasm_Texture_Variance_ER_5_01_256)	Cytoplasm_Texture_Variance_ER_5_01_256)
			Cytoplasm_Texture_Variance_ER_5_02_256)	Cytoplasm_Texture_Variance_ER_5_02_256)
			Cytoplasm_Texture_Variance_ER_5_03_256)	Cytoplasm_Texture_Variance_ER_5_03_256)
			Cytoplasm_Texture_Variance_Golgi_3_00_256)	Cytoplasm_Texture_Variance_Golgi_3_00_256)
			Cytoplasm_Texture_Variance_Golgi_3_01_256)	Cytoplasm_Texture_Variance_Golgi_3_01_256)
			Cytoplasm_Texture_Variance_Golgi_3_02_256)	Cytoplasm_Texture_Variance_Golgi_3_02_256)
			Cytoplasm_Texture_Variance_Golgi_3_03_256)	Cytoplasm_Texture_Variance_Golgi_3_03_256)
			Cytoplasm_Texture_Variance_Golgi_5_00_256)	Cytoplasm_Texture_Variance_Golgi_5_00_256)
			Cytoplasm_Texture_Variance_Golgi_5_01_256)	Cytoplasm_Texture_Variance_Golgi_5_01_256)
			Cytoplasm_Texture_Variance_Golgi_5_02_256)	Cytoplasm_Texture_Variance_Golgi_5_02_256)
			Cytoplasm_Texture_Variance_Golgi_5_03_256)	Cytoplasm_Texture_Variance_Golgi_5_03_256)
			Cytoplasm_Texture_Variance_Lysosome_3_00_256)
			Cytoplasm_Texture_Variance_Lysosome_3_01_256)
			Cytoplasm_Texture_Variance_Lysosome_3_02_256)
			Cytoplasm_Texture_Variance_Lysosome_3_03_256)
			Cytoplasm_Texture_Variance_Lysosome_5_00_256)
			Cytoplasm_Texture_Variance_Lysosome_5_01_256)
			Cytoplasm_Texture_Variance_Lysosome_5_02_256)
			Cytoplasm_Texture_Variance_Lysosome_5_03_256)
			Cytoplasm_Texture_Variance_Mitochondrion2_3_00_256)	Cytoplasm_Texture_Variance_Mitochondrion2_3_00_256)
			Cytoplasm_Texture_Variance_Mitochondrion2_3_01_256)	Cytoplasm_Texture_Variance_Mitochondrion2_3_01_256)
			Cytoplasm_Texture_Variance_Mitochondrion2_3_02_256)	Cytoplasm_Texture_Variance_Mitochondrion2_3_02_256)
			Cytoplasm_Texture_Variance_Mitochondrion2_3_03_256)	Cytoplasm_Texture_Variance_Mitochondrion2_3_03_256)
			Cytoplasm_Texture_Variance_Mitochondrion2_5_00_256)	Cytoplasm_Texture_Variance_Mitochondrion2_5_00_256)
			Cytoplasm_Texture_Variance_Mitochondrion2_5_01_256)	Cytoplasm_Texture_Variance_Mitochondrion2_5_01_256)
			Cytoplasm_Texture_Variance_Mitochondrion2_5_02_256)	Cytoplasm_Texture_Variance_Mitochondrion2_5_02_256)
			Cytoplasm_Texture_Variance_Mitochondrion2_5_03_256)	Cytoplasm_Texture_Variance_Mitochondrion2_5_03_256)
			Cytoplasm_Texture_Variance_RNA_3_00_256)	Cytoplasm_Texture_Variance_RNA_3_00_256)
			Cytoplasm_Texture_Variance_RNA_3_01_256)	Cytoplasm_Texture_Variance_RNA_3_01_256)
			Cytoplasm_Texture_Variance_RNA_3_02_256)	Cytoplasm_Texture_Variance_RNA_3_02_256)
			Cytoplasm_Texture_Variance_RNA_3_03_256)	Cytoplasm_Texture_Variance_RNA_3_03_256)
			Cytoplasm_Texture_Variance_RNA_5_00_256)	Cytoplasm_Texture_Variance_RNA_5_00_256)
			Cytoplasm_Texture_Variance_RNA_5_01_256)	Cytoplasm_Texture_Variance_RNA_5_01_256)
			Cytoplasm_Texture_Variance_RNA_5_02_256)	Cytoplasm_Texture_Variance_RNA_5_02_256)
			Cytoplasm_Texture_Variance_RNA_5_03_256)	Cytoplasm_Texture_Variance_RNA_5_03_256)
			MembraneRegion_Granularity_1_Actin)	MembraneRegion_Granularity_1_Actin)
			MembraneRegion_Granularity_1_Golgi)	MembraneRegion_Granularity_1_Golgi)
			MembraneRegion_Granularity_2_Actin)	MembraneRegion_Granularity_2_Actin)	MembraneRegion_Granularity_2_Actin)	MembraneRegion_Granularity_2_Actin)
			MembraneRegion_Granularity_2_Golgi)	MembraneRegion_Granularity_2_Golgi)
			MembraneRegion_Granularity_3_Actin)	MembraneRegion_Granularity_3_Actin)
			MembraneRegion_Granularity_3_Golgi)	MembraneRegion_Granularity_3_Golgi)
			MembraneRegion_Granularity_4_Actin)	MembraneRegion_Granularity_4_Actin)
			MembraneRegion_Granularity_4_Golgi)	MembraneRegion_Granularity_4_Golgi)
			MembraneRegion_Granularity_5_Actin)	MembraneRegion_Granularity_5_Actin)
			MembraneRegion_Granularity_5_Golgi)	MembraneRegion_Granularity_5_Golgi)
			MembraneRegion_Granularity_6_Actin)	MembraneRegion_Granularity_6_Actin)	MembraneRegion_Granularity_6_Actin)
			MembraneRegion_Granularity_7_Actin)	MembraneRegion_Granularity_7_Actin)	MembraneRegion_Granularity_7_Actin)	MembraneRegion_Granularity_7_Actin)
			MembraneRegion_Granularity_8_Actin)	MembraneRegion_Granularity_8_Actin)	MembraneRegion_Granularity_8_Actin)	MembraneRegion_Granularity_8_Actin)
			MembraneRegion_Granularity_9_Actin)	MembraneRegion_Granularity_9_Actin)
			MembraneRegion_Granularity_10_Actin)	MembraneRegion_Granularity_10_Actin)
			MembraneRegion_Granularity_11_Actin)	MembraneRegion_Granularity_11_Actin)
			MembraneRegion_Granularity_12_Actin)	MembraneRegion_Granularity_12_Actin)
			MembraneRegion_Granularity_13_Actin)	MembraneRegion_Granularity_13_Actin)
			MembraneRegion_Granularity_14_Actin)	MembraneRegion_Granularity_14_Actin)
			MembraneRegion_Granularity_14_Golgi)	MembraneRegion_Granularity_14_Golgi)
			MembraneRegion_Granularity_15_Actin)	MembraneRegion_Granularity_15_Actin)
			MembraneRegion_Granularity_16_Actin)	MembraneRegion_Granularity_16_Actin)
			MembraneRegion_Granularity_16_Golgi)	MembraneRegion_Granularity_16_Golgi)
			MembraneRegion_Intensity_IntegratedIntensityEdge_Actin)	MembraneRegion_Intensity_IntegratedIntensityEdge_Actin)	MembraneRegion_Intensity_IntegratedIntensityEdge_Actin)	MembraneRegion_Intensity_IntegratedIntensityEdge_Actin)
			MembraneRegion_Intensity_IntegratedIntensityEdge_Golgi)	MembraneRegion_Intensity_IntegratedIntensityEdge_Golgi)
			MembraneRegion_Intensity_IntegratedIntensity_Actin)	MembraneRegion_Intensity_IntegratedIntensity_Actin)
			MembraneRegion_Intensity_IntegratedIntensity_Golgi)	MembraneRegion_Intensity_IntegratedIntensity_Golgi)	MembraneRegion_Intensity_IntegratedIntensity_Golgi)	MembraneRegion_Intensity_IntegratedIntensity_Golgi)
			MembraneRegion_Intensity_LowerQuartileIntensity_Actin)	MembraneRegion_Intensity_LowerQuartileIntensity_Actin)	MembraneRegion_Intensity_LowerQuartileIntensity_Actin)	MembraneRegion_Intensity_LowerQuartileIntensity_Actin)
			MembraneRegion_Intensity_LowerQuartileIntensity_Golgi)	MembraneRegion_Intensity_LowerQuartileIntensity_Golgi)
			MembraneRegion_Intensity_MADIntensity_Actin)	MembraneRegion_Intensity_MADIntensity_Actin)
			MembraneRegion_Intensity_MADIntensity_Golgi)	MembraneRegion_Intensity_MADIntensity_Golgi)
			MembraneRegion_Intensity_MassDisplacement_Actin)	MembraneRegion_Intensity_MassDisplacement_Actin)
			MembraneRegion_Intensity_MassDisplacement_Golgi)	MembraneRegion_Intensity_MassDisplacement_Golgi)
			MembraneRegion_Intensity_MaxIntensityEdge_Actin)	MembraneRegion_Intensity_MaxIntensityEdge_Actin)
			MembraneRegion_Intensity_MaxIntensityEdge_Golgi)	MembraneRegion_Intensity_MaxIntensityEdge_Golgi)
			MembraneRegion_Intensity_MaxIntensity_Actin)	MembraneRegion_Intensity_MaxIntensity_Actin)
			MembraneRegion_Intensity_MaxIntensity_Golgi)	MembraneRegion_Intensity_MaxIntensity_Golgi)
			MembraneRegion_Intensity_MeanIntensityEdge_Actin)	MembraneRegion_Intensity_MeanIntensityEdge_Actin)
			MembraneRegion_Intensity_MeanIntensityEdge_Golgi)	MembraneRegion_Intensity_MeanIntensityEdge_Golgi)
			MembraneRegion_Intensity_MeanIntensity_Actin)	MembraneRegion_Intensity_MeanIntensity_Actin)
			MembraneRegion_Intensity_MeanIntensity_Golgi)	MembraneRegion_Intensity_MeanIntensity_Golgi)
			MembraneRegion_Intensity_MedianIntensity_Actin)	MembraneRegion_Intensity_MedianIntensity_Actin)
			MembraneRegion_Intensity_MedianIntensity_Golgi)	MembraneRegion_Intensity_MedianIntensity_Golgi)
			MembraneRegion_Intensity_MinIntensityEdge_Actin)	MembraneRegion_Intensity_MinIntensityEdge_Actin)	MembraneRegion_Intensity_MinIntensityEdge_Actin)	MembraneRegion_Intensity_MinIntensityEdge_Actin)
			MembraneRegion_Intensity_MinIntensityEdge_Golgi)	MembraneRegion_Intensity_MinIntensityEdge_Golgi)
			MembraneRegion_Intensity_MinIntensity_Actin)	MembraneRegion_Intensity_MinIntensity_Actin)
			MembraneRegion_Intensity_MinIntensity_Golgi)	MembraneRegion_Intensity_MinIntensity_Golgi)
			MembraneRegion_Intensity_StdIntensityEdge_Actin)	MembraneRegion_Intensity_StdIntensityEdge_Actin)
			MembraneRegion_Intensity_StdIntensityEdge_Golgi)	MembraneRegion_Intensity_StdIntensityEdge_Golgi)
			MembraneRegion_Intensity_StdIntensity_Actin)	MembraneRegion_Intensity_StdIntensity_Actin)
			MembraneRegion_Intensity_StdIntensity_Golgi)	MembraneRegion_Intensity_StdIntensity_Golgi)
			MembraneRegion_Intensity_UpperQuartileIntensity_Actin)	MembraneRegion_Intensity_UpperQuartileIntensity_Actin)
			MembraneRegion_Intensity_UpperQuartileIntensity_Golgi)	MembraneRegion_Intensity_UpperQuartileIntensity_Golgi)
			MembraneRegion_Location_CenterMassIntensity_X_Actin)	MembraneRegion_Location_CenterMassIntensity_X_Actin)
			MembraneRegion_Location_CenterMassIntensity_X_Golgi)	MembraneRegion_Location_CenterMassIntensity_X_Golgi)
			MembraneRegion_Location_CenterMassIntensity_Y_Actin)	MembraneRegion_Location_CenterMassIntensity_Y_Actin)
			MembraneRegion_Location_CenterMassIntensity_Y_Golgi)	MembraneRegion_Location_CenterMassIntensity_Y_Golgi)
			MembraneRegion_Location_Center_X)	MembraneRegion_Location_Center_X)
			MembraneRegion_Location_Center_Y)	MembraneRegion_Location_Center_Y)
			MembraneRegion_Location_MaxIntensity_X_Actin)	MembraneRegion_Location_MaxIntensity_X_Actin)
			MembraneRegion_Location_MaxIntensity_X_Golgi)	MembraneRegion_Location_MaxIntensity_X_Golgi)
			MembraneRegion_Location_MaxIntensity_Y_Actin)	MembraneRegion_Location_MaxIntensity_Y_Actin)
			MembraneRegion_Location_MaxIntensity_Y_Golgi)	MembraneRegion_Location_MaxIntensity_Y_Golgi)
			MembraneRegion_Parent_Cell)	MembraneRegion_Parent_Cell)
			MembraneRegion_Parent_ShrunkenCell)	MembraneRegion_Parent_ShrunkenCell)
			MembraneRegion_RadialDistribution_FracAtD_Actin_1of4)	MembraneRegion_RadialDistribution_FracAtD_Actin_1of4)
			MembraneRegion_RadialDistribution_FracAtD_Actin_2of4)	MembraneRegion_RadialDistribution_FracAtD_Actin_2of4)
			MembraneRegion_RadialDistribution_FracAtD_Actin_3of4)	MembraneRegion_RadialDistribution_FracAtD_Actin_3of4)
			MembraneRegion_RadialDistribution_FracAtD_Actin_4of4)	MembraneRegion_RadialDistribution_FracAtD_Actin_4of4)
			MembraneRegion_RadialDistribution_FracAtD_Golgi_1of4)	MembraneRegion_RadialDistribution_FracAtD_Golgi_1of4)
			MembraneRegion_RadialDistribution_FracAtD_Golgi_2of4)	MembraneRegion_RadialDistribution_FracAtD_Golgi_2of4)
			MembraneRegion_RadialDistribution_FracAtD_Golgi_3of4)	MembraneRegion_RadialDistribution_FracAtD_Golgi_3of4)	MembraneRegion_RadialDistribution_FracAtD_Golgi_3of4)	MembraneRegion_RadialDistribution_FracAtD_Golgi_3of4)
			MembraneRegion_RadialDistribution_FracAtD_Golgi_4of4)	MembraneRegion_RadialDistribution_FracAtD_Golgi_4of4)
			MembraneRegion_RadialDistribution_MeanFrac_Actin_1of4)	MembraneRegion_RadialDistribution_MeanFrac_Actin_1of4)
			MembraneRegion_RadialDistribution_MeanFrac_Actin_2of4)	MembraneRegion_RadialDistribution_MeanFrac_Actin_2of4)
			MembraneRegion_RadialDistribution_MeanFrac_Actin_3of4)	MembraneRegion_RadialDistribution_MeanFrac_Actin_3of4)	MembraneRegion_RadialDistribution_MeanFrac_Actin_3of4)	MembraneRegion_RadialDistribution_MeanFrac_Actin_3of4)
			MembraneRegion_RadialDistribution_MeanFrac_Actin_4of4)	MembraneRegion_RadialDistribution_MeanFrac_Actin_4of4)	MembraneRegion_RadialDistribution_MeanFrac_Actin_4of4)	MembraneRegion_RadialDistribution_MeanFrac_Actin_4of4)
			MembraneRegion_RadialDistribution_MeanFrac_Golgi_1of4)	MembraneRegion_RadialDistribution_MeanFrac_Golgi_1of4)	MembraneRegion_RadialDistribution_MeanFrac_Golgi_1of4)	MembraneRegion_RadialDistribution_MeanFrac_Golgi_1of4)
			MembraneRegion_RadialDistribution_MeanFrac_Golgi_2of4)	MembraneRegion_RadialDistribution_MeanFrac_Golgi_2of4)
			MembraneRegion_RadialDistribution_MeanFrac_Golgi_3of4)	MembraneRegion_RadialDistribution_MeanFrac_Golgi_3of4)
			MembraneRegion_RadialDistribution_MeanFrac_Golgi_4of4)	MembraneRegion_RadialDistribution_MeanFrac_Golgi_4of4)	MembraneRegion_RadialDistribution_MeanFrac_Golgi_4of4)	MembraneRegion_RadialDistribution_MeanFrac_Golgi_4of4)
			MembraneRegion_RadialDistribution_RadialCV_Actin_2of4)	MembraneRegion_RadialDistribution_RadialCV_Actin_2of4)
			MembraneRegion_RadialDistribution_RadialCV_Actin_3of4)	MembraneRegion_RadialDistribution_RadialCV_Actin_3of4)	MembraneRegion_RadialDistribution_RadialCV_Actin_3of4)	MembraneRegion_RadialDistribution_RadialCV_Actin_3of4)
			MembraneRegion_RadialDistribution_RadialCV_Actin_4of4)	MembraneRegion_RadialDistribution_RadialCV_Actin_4of4)
			MembraneRegion_RadialDistribution_RadialCV_Golgi_2of4)	MembraneRegion_RadialDistribution_RadialCV_Golgi_2of4)		MembraneRegion_RadialDistribution_RadialCV_Golgi_2of4)
			MembraneRegion_RadialDistribution_RadialCV_Golgi_3of4)	MembraneRegion_RadialDistribution_RadialCV_Golgi_3of4)
			MembraneRegion_RadialDistribution_RadialCV_Golgi_4of4)	MembraneRegion_RadialDistribution_RadialCV_Golgi_4of4)
			MembraneRegion_Texture_AngularSecondMoment_Actin_3_00_256)	MembraneRegion_Texture_AngularSecondMoment_Actin_3_00_256)
			MembraneRegion_Texture_AngularSecondMoment_Actin_3_01_256)	MembraneRegion_Texture_AngularSecondMoment_Actin_3_01_256)
			MembraneRegion_Texture_AngularSecondMoment_Actin_3_02_256)	MembraneRegion_Texture_AngularSecondMoment_Actin_3_02_256)
			MembraneRegion_Texture_AngularSecondMoment_Actin_3_03_256)	MembraneRegion_Texture_AngularSecondMoment_Actin_3_03_256)
			MembraneRegion_Texture_AngularSecondMoment_Actin_5_00_256)	MembraneRegion_Texture_AngularSecondMoment_Actin_5_00_256)
			MembraneRegion_Texture_AngularSecondMoment_Actin_5_01_256)	MembraneRegion_Texture_AngularSecondMoment_Actin_5_01_256)
			MembraneRegion_Texture_AngularSecondMoment_Actin_5_02_256)	MembraneRegion_Texture_AngularSecondMoment_Actin_5_02_256)
			MembraneRegion_Texture_AngularSecondMoment_Actin_5_03_256)	MembraneRegion_Texture_AngularSecondMoment_Actin_5_03_256)
			MembraneRegion_Texture_AngularSecondMoment_Actin_10_00_256)	MembraneRegion_Texture_AngularSecondMoment_Actin_10_00_256)
			MembraneRegion_Texture_AngularSecondMoment_Actin_10_01_256)	MembraneRegion_Texture_AngularSecondMoment_Actin_10_01_256)
			MembraneRegion_Texture_AngularSecondMoment_Actin_10_02_256)	MembraneRegion_Texture_AngularSecondMoment_Actin_10_02_256)
			MembraneRegion_Texture_AngularSecondMoment_Actin_10_03_256)	MembraneRegion_Texture_AngularSecondMoment_Actin_10_03_256)
			MembraneRegion_Texture_AngularSecondMoment_Golgi_3_00_256)	MembraneRegion_Texture_AngularSecondMoment_Golgi_3_00_256)
			MembraneRegion_Texture_AngularSecondMoment_Golgi_3_01_256)	MembraneRegion_Texture_AngularSecondMoment_Golgi_3_01_256)
			MembraneRegion_Texture_AngularSecondMoment_Golgi_3_02_256)	MembraneRegion_Texture_AngularSecondMoment_Golgi_3_02_256)
			MembraneRegion_Texture_AngularSecondMoment_Golgi_3_03_256)	MembraneRegion_Texture_AngularSecondMoment_Golgi_3_03_256)
			MembraneRegion_Texture_AngularSecondMoment_Golgi_5_00_256)	MembraneRegion_Texture_AngularSecondMoment_Golgi_5_00_256)
			MembraneRegion_Texture_AngularSecondMoment_Golgi_5_01_256)	MembraneRegion_Texture_AngularSecondMoment_Golgi_5_01_256)
			MembraneRegion_Texture_AngularSecondMoment_Golgi_5_02_256)	MembraneRegion_Texture_AngularSecondMoment_Golgi_5_02_256)
			MembraneRegion_Texture_AngularSecondMoment_Golgi_5_03_256)	MembraneRegion_Texture_AngularSecondMoment_Golgi_5_03_256)
			MembraneRegion_Texture_AngularSecondMoment_Golgi_10_00_256)	MembraneRegion_Texture_AngularSecondMoment_Golgi_10_00_256)
			MembraneRegion_Texture_AngularSecondMoment_Golgi_10_01_256)	MembraneRegion_Texture_AngularSecondMoment_Golgi_10_01_256)
			MembraneRegion_Texture_AngularSecondMoment_Golgi_10_02_256)	MembraneRegion_Texture_AngularSecondMoment_Golgi_10_02_256)
			MembraneRegion_Texture_AngularSecondMoment_Golgi_10_03_256)	MembraneRegion_Texture_AngularSecondMoment_Golgi_10_03_256)
			MembraneRegion_Texture_Contrast_Actin_3_00_256)	MembraneRegion_Texture_Contrast_Actin_3_00_256)
			MembraneRegion_Texture_Contrast_Actin_3_01_256)	MembraneRegion_Texture_Contrast_Actin_3_01_256)
			MembraneRegion_Texture_Contrast_Actin_3_02_256)	MembraneRegion_Texture_Contrast_Actin_3_02_256)
			MembraneRegion_Texture_Contrast_Actin_3_03_256)	MembraneRegion_Texture_Contrast_Actin_3_03_256)
			MembraneRegion_Texture_Contrast_Actin_5_00_256)	MembraneRegion_Texture_Contrast_Actin_5_00_256)
			MembraneRegion_Texture_Contrast_Actin_5_01_256)	MembraneRegion_Texture_Contrast_Actin_5_01_256)
			MembraneRegion_Texture_Contrast_Actin_5_02_256)	MembraneRegion_Texture_Contrast_Actin_5_02_256)
			MembraneRegion_Texture_Contrast_Actin_5_03_256)	MembraneRegion_Texture_Contrast_Actin_5_03_256)
			MembraneRegion_Texture_Contrast_Actin_10_00_256)	MembraneRegion_Texture_Contrast_Actin_10_00_256)
			MembraneRegion_Texture_Contrast_Actin_10_01_256)	MembraneRegion_Texture_Contrast_Actin_10_01_256)	MembraneRegion_Texture_Contrast_Actin_10_01_256)	MembraneRegion_Texture_Contrast_Actin_10_01_256)
			MembraneRegion_Texture_Contrast_Actin_10_02_256)	MembraneRegion_Texture_Contrast_Actin_10_02_256)
			MembraneRegion_Texture_Contrast_Actin_10_03_256)	MembraneRegion_Texture_Contrast_Actin_10_03_256)
			MembraneRegion_Texture_Contrast_Golgi_3_00_256)	MembraneRegion_Texture_Contrast_Golgi_3_00_256)
			MembraneRegion_Texture_Contrast_Golgi_3_01_256)	MembraneRegion_Texture_Contrast_Golgi_3_01_256)
			MembraneRegion_Texture_Contrast_Golgi_3_02_256)	MembraneRegion_Texture_Contrast_Golgi_3_02_256)
			MembraneRegion_Texture_Contrast_Golgi_3_03_256)	MembraneRegion_Texture_Contrast_Golgi_3_03_256)
			MembraneRegion_Texture_Contrast_Golgi_5_00_256)	MembraneRegion_Texture_Contrast_Golgi_5_00_256)
			MembraneRegion_Texture_Contrast_Golgi_5_01_256)	MembraneRegion_Texture_Contrast_Golgi_5_01_256)
			MembraneRegion_Texture_Contrast_Golgi_5_02_256)	MembraneRegion_Texture_Contrast_Golgi_5_02_256)
			MembraneRegion_Texture_Contrast_Golgi_5_03_256)	MembraneRegion_Texture_Contrast_Golgi_5_03_256)
			MembraneRegion_Texture_Contrast_Golgi_10_00_256)	MembraneRegion_Texture_Contrast_Golgi_10_00_256)
			MembraneRegion_Texture_Contrast_Golgi_10_01_256)	MembraneRegion_Texture_Contrast_Golgi_10_01_256)
			MembraneRegion_Texture_Contrast_Golgi_10_02_256)	MembraneRegion_Texture_Contrast_Golgi_10_02_256)
			MembraneRegion_Texture_Contrast_Golgi_10_03_256)	MembraneRegion_Texture_Contrast_Golgi_10_03_256)
			MembraneRegion_Texture_Correlation_Actin_3_00_256)	MembraneRegion_Texture_Correlation_Actin_3_00_256)
			MembraneRegion_Texture_Correlation_Actin_3_01_256)	MembraneRegion_Texture_Correlation_Actin_3_01_256)
			MembraneRegion_Texture_Correlation_Actin_3_02_256)	MembraneRegion_Texture_Correlation_Actin_3_02_256)
			MembraneRegion_Texture_Correlation_Actin_3_03_256)	MembraneRegion_Texture_Correlation_Actin_3_03_256)
			MembraneRegion_Texture_Correlation_Actin_5_00_256)	MembraneRegion_Texture_Correlation_Actin_5_00_256)
			MembraneRegion_Texture_Correlation_Actin_5_01_256)	MembraneRegion_Texture_Correlation_Actin_5_01_256)
			MembraneRegion_Texture_Correlation_Actin_5_02_256)	MembraneRegion_Texture_Correlation_Actin_5_02_256)	MembraneRegion_Texture_Correlation_Actin_5_02_256)	MembraneRegion_Texture_Correlation_Actin_5_02_256)
			MembraneRegion_Texture_Correlation_Actin_5_03_256)	MembraneRegion_Texture_Correlation_Actin_5_03_256)
			MembraneRegion_Texture_Correlation_Actin_10_00_256)	MembraneRegion_Texture_Correlation_Actin_10_00_256)	MembraneRegion_Texture_Correlation_Actin_10_00_256)	MembraneRegion_Texture_Correlation_Actin_10_00_256)
			MembraneRegion_Texture_Correlation_Actin_10_01_256)	MembraneRegion_Texture_Correlation_Actin_10_01_256)
			MembraneRegion_Texture_Correlation_Actin_10_02_256)	MembraneRegion_Texture_Correlation_Actin_10_02_256)
			MembraneRegion_Texture_Correlation_Actin_10_03_256)	MembraneRegion_Texture_Correlation_Actin_10_03_256)	MembraneRegion_Texture_Correlation_Actin_10_03_256)	MembraneRegion_Texture_Correlation_Actin_10_03_256)
			MembraneRegion_Texture_Correlation_Golgi_3_00_256)	MembraneRegion_Texture_Correlation_Golgi_3_00_256)	MembraneRegion_Texture_Correlation_Golgi_3_00_256)	MembraneRegion_Texture_Correlation_Golgi_3_00_256)
			MembraneRegion_Texture_Correlation_Golgi_3_01_256)	MembraneRegion_Texture_Correlation_Golgi_3_01_256)
			MembraneRegion_Texture_Correlation_Golgi_3_02_256)	MembraneRegion_Texture_Correlation_Golgi_3_02_256)
			MembraneRegion_Texture_Correlation_Golgi_3_03_256)	MembraneRegion_Texture_Correlation_Golgi_3_03_256)
			MembraneRegion_Texture_Correlation_Golgi_5_00_256)	MembraneRegion_Texture_Correlation_Golgi_5_00_256)
			MembraneRegion_Texture_Correlation_Golgi_5_01_256)	MembraneRegion_Texture_Correlation_Golgi_5_01_256)
			MembraneRegion_Texture_Correlation_Golgi_5_02_256)	MembraneRegion_Texture_Correlation_Golgi_5_02_256)
			MembraneRegion_Texture_Correlation_Golgi_5_03_256)	MembraneRegion_Texture_Correlation_Golgi_5_03_256)
			MembraneRegion_Texture_Correlation_Golgi_10_00_256)	MembraneRegion_Texture_Correlation_Golgi_10_00_256)
			MembraneRegion_Texture_Correlation_Golgi_10_01_256)	MembraneRegion_Texture_Correlation_Golgi_10_01_256)
			MembraneRegion_Texture_Correlation_Golgi_10_02_256)	MembraneRegion_Texture_Correlation_Golgi_10_02_256)
			MembraneRegion_Texture_Correlation_Golgi_10_03_256)	MembraneRegion_Texture_Correlation_Golgi_10_03_256)	MembraneRegion_Texture_Correlation_Golgi_10_03_256)	MembraneRegion_Texture_Correlation_Golgi_10_03_256)
			MembraneRegion_Texture_DifferenceEntropy_Actin_3_00_256)	MembraneRegion_Texture_DifferenceEntropy_Actin_3_00_256)
			MembraneRegion_Texture_DifferenceEntropy_Actin_3_01_256)	MembraneRegion_Texture_DifferenceEntropy_Actin_3_01_256)
			MembraneRegion_Texture_DifferenceEntropy_Actin_3_02_256)	MembraneRegion_Texture_DifferenceEntropy_Actin_3_02_256)
			MembraneRegion_Texture_DifferenceEntropy_Actin_3_03_256)	MembraneRegion_Texture_DifferenceEntropy_Actin_3_03_256)
			MembraneRegion_Texture_DifferenceEntropy_Actin_5_00_256)	MembraneRegion_Texture_DifferenceEntropy_Actin_5_00_256)
			MembraneRegion_Texture_DifferenceEntropy_Actin_5_01_256)	MembraneRegion_Texture_DifferenceEntropy_Actin_5_01_256)
			MembraneRegion_Texture_DifferenceEntropy_Actin_5_02_256)	MembraneRegion_Texture_DifferenceEntropy_Actin_5_02_256)
			MembraneRegion_Texture_DifferenceEntropy_Actin_5_03_256)	MembraneRegion_Texture_DifferenceEntropy_Actin_5_03_256)
			MembraneRegion_Texture_DifferenceEntropy_Actin_10_00_256)	MembraneRegion_Texture_DifferenceEntropy_Actin_10_00_256)
			MembraneRegion_Texture_DifferenceEntropy_Actin_10_01_256)	MembraneRegion_Texture_DifferenceEntropy_Actin_10_01_256)
			MembraneRegion_Texture_DifferenceEntropy_Actin_10_02_256)	MembraneRegion_Texture_DifferenceEntropy_Actin_10_02_256)
			MembraneRegion_Texture_DifferenceEntropy_Actin_10_03_256)	MembraneRegion_Texture_DifferenceEntropy_Actin_10_03_256)
			MembraneRegion_Texture_DifferenceEntropy_Golgi_3_00_256)	MembraneRegion_Texture_DifferenceEntropy_Golgi_3_00_256)
			MembraneRegion_Texture_DifferenceEntropy_Golgi_3_01_256)	MembraneRegion_Texture_DifferenceEntropy_Golgi_3_01_256)
			MembraneRegion_Texture_DifferenceEntropy_Golgi_3_02_256)	MembraneRegion_Texture_DifferenceEntropy_Golgi_3_02_256)
			MembraneRegion_Texture_DifferenceEntropy_Golgi_3_03_256)	MembraneRegion_Texture_DifferenceEntropy_Golgi_3_03_256)
			MembraneRegion_Texture_DifferenceEntropy_Golgi_5_00_256)	MembraneRegion_Texture_DifferenceEntropy_Golgi_5_00_256)
			MembraneRegion_Texture_DifferenceEntropy_Golgi_5_01_256)	MembraneRegion_Texture_DifferenceEntropy_Golgi_5_01_256)
			MembraneRegion_Texture_DifferenceEntropy_Golgi_5_02_256)	MembraneRegion_Texture_DifferenceEntropy_Golgi_5_02_256)
			MembraneRegion_Texture_DifferenceEntropy_Golgi_5_03_256)	MembraneRegion_Texture_DifferenceEntropy_Golgi_5_03_256)
			MembraneRegion_Texture_DifferenceEntropy_Golgi_10_00_256)	MembraneRegion_Texture_DifferenceEntropy_Golgi_10_00_256)
			MembraneRegion_Texture_DifferenceEntropy_Golgi_10_01_256)	MembraneRegion_Texture_DifferenceEntropy_Golgi_10_01_256)
			MembraneRegion_Texture_DifferenceEntropy_Golgi_10_02_256)	MembraneRegion_Texture_DifferenceEntropy_Golgi_10_02_256)
			MembraneRegion_Texture_DifferenceEntropy_Golgi_10_03_256)	MembraneRegion_Texture_DifferenceEntropy_Golgi_10_03_256)
			MembraneRegion_Texture_DifferenceVariance_Actin_3_00_256)	MembraneRegion_Texture_DifferenceVariance_Actin_3_00_256)
			MembraneRegion_Texture_DifferenceVariance_Actin_3_01_256)	MembraneRegion_Texture_DifferenceVariance_Actin_3_01_256)
			MembraneRegion_Texture_DifferenceVariance_Actin_3_02_256)	MembraneRegion_Texture_DifferenceVariance_Actin_3_02_256)
			MembraneRegion_Texture_DifferenceVariance_Actin_3_03_256)	MembraneRegion_Texture_DifferenceVariance_Actin_3_03_256)
			MembraneRegion_Texture_DifferenceVariance_Actin_5_00_256)	MembraneRegion_Texture_DifferenceVariance_Actin_5_00_256)
			MembraneRegion_Texture_DifferenceVariance_Actin_5_01_256)	MembraneRegion_Texture_DifferenceVariance_Actin_5_01_256)
			MembraneRegion_Texture_DifferenceVariance_Actin_5_02_256)	MembraneRegion_Texture_DifferenceVariance_Actin_5_02_256)
			MembraneRegion_Texture_DifferenceVariance_Actin_5_03_256)	MembraneRegion_Texture_DifferenceVariance_Actin_5_03_256)
			MembraneRegion_Texture_DifferenceVariance_Actin_10_00_256)	MembraneRegion_Texture_DifferenceVariance_Actin_10_00_256)
			MembraneRegion_Texture_DifferenceVariance_Actin_10_01_256)	MembraneRegion_Texture_DifferenceVariance_Actin_10_01_256)
			MembraneRegion_Texture_DifferenceVariance_Actin_10_02_256)	MembraneRegion_Texture_DifferenceVariance_Actin_10_02_256)
			MembraneRegion_Texture_DifferenceVariance_Actin_10_03_256)	MembraneRegion_Texture_DifferenceVariance_Actin_10_03_256)
			MembraneRegion_Texture_DifferenceVariance_Golgi_3_00_256)	MembraneRegion_Texture_DifferenceVariance_Golgi_3_00_256)
			MembraneRegion_Texture_DifferenceVariance_Golgi_3_01_256)	MembraneRegion_Texture_DifferenceVariance_Golgi_3_01_256)
			MembraneRegion_Texture_DifferenceVariance_Golgi_3_02_256)	MembraneRegion_Texture_DifferenceVariance_Golgi_3_02_256)
			MembraneRegion_Texture_DifferenceVariance_Golgi_3_03_256)	MembraneRegion_Texture_DifferenceVariance_Golgi_3_03_256)
			MembraneRegion_Texture_DifferenceVariance_Golgi_5_00_256)	MembraneRegion_Texture_DifferenceVariance_Golgi_5_00_256)
			MembraneRegion_Texture_DifferenceVariance_Golgi_5_01_256)	MembraneRegion_Texture_DifferenceVariance_Golgi_5_01_256)
			MembraneRegion_Texture_DifferenceVariance_Golgi_5_02_256)	MembraneRegion_Texture_DifferenceVariance_Golgi_5_02_256)
			MembraneRegion_Texture_DifferenceVariance_Golgi_5_03_256)	MembraneRegion_Texture_DifferenceVariance_Golgi_5_03_256)
			MembraneRegion_Texture_DifferenceVariance_Golgi_10_00_256)	MembraneRegion_Texture_DifferenceVariance_Golgi_10_00_256)
			MembraneRegion_Texture_DifferenceVariance_Golgi_10_01_256)	MembraneRegion_Texture_DifferenceVariance_Golgi_10_01_256)
			MembraneRegion_Texture_DifferenceVariance_Golgi_10_02_256)	MembraneRegion_Texture_DifferenceVariance_Golgi_10_02_256)
			MembraneRegion_Texture_DifferenceVariance_Golgi_10_03_256)	MembraneRegion_Texture_DifferenceVariance_Golgi_10_03_256)
			MembraneRegion_Texture_Entropy_Actin_3_00_256)	MembraneRegion_Texture_Entropy_Actin_3_00_256)
			MembraneRegion_Texture_Entropy_Actin_3_01_256)	MembraneRegion_Texture_Entropy_Actin_3_01_256)
			MembraneRegion_Texture_Entropy_Actin_3_02_256)	MembraneRegion_Texture_Entropy_Actin_3_02_256)
			MembraneRegion_Texture_Entropy_Actin_3_03_256)	MembraneRegion_Texture_Entropy_Actin_3_03_256)
			MembraneRegion_Texture_Entropy_Actin_5_00_256)	MembraneRegion_Texture_Entropy_Actin_5_00_256)
			MembraneRegion_Texture_Entropy_Actin_5_01_256)	MembraneRegion_Texture_Entropy_Actin_5_01_256)
			MembraneRegion_Texture_Entropy_Actin_5_02_256)	MembraneRegion_Texture_Entropy_Actin_5_02_256)
			MembraneRegion_Texture_Entropy_Actin_5_03_256)	MembraneRegion_Texture_Entropy_Actin_5_03_256)
			MembraneRegion_Texture_Entropy_Actin_10_00_256)	MembraneRegion_Texture_Entropy_Actin_10_00_256)
			MembraneRegion_Texture_Entropy_Actin_10_01_256)	MembraneRegion_Texture_Entropy_Actin_10_01_256)
			MembraneRegion_Texture_Entropy_Actin_10_02_256)	MembraneRegion_Texture_Entropy_Actin_10_02_256)
			MembraneRegion_Texture_Entropy_Actin_10_03_256)	MembraneRegion_Texture_Entropy_Actin_10_03_256)
			MembraneRegion_Texture_Entropy_Golgi_3_00_256)	MembraneRegion_Texture_Entropy_Golgi_3_00_256)
			MembraneRegion_Texture_Entropy_Golgi_3_01_256)	MembraneRegion_Texture_Entropy_Golgi_3_01_256)
			MembraneRegion_Texture_Entropy_Golgi_3_02_256)	MembraneRegion_Texture_Entropy_Golgi_3_02_256)
			MembraneRegion_Texture_Entropy_Golgi_3_03_256)	MembraneRegion_Texture_Entropy_Golgi_3_03_256)
			MembraneRegion_Texture_Entropy_Golgi_5_00_256)	MembraneRegion_Texture_Entropy_Golgi_5_00_256)
			MembraneRegion_Texture_Entropy_Golgi_5_01_256)	MembraneRegion_Texture_Entropy_Golgi_5_01_256)
			MembraneRegion_Texture_Entropy_Golgi_5_02_256)	MembraneRegion_Texture_Entropy_Golgi_5_02_256)
			MembraneRegion_Texture_Entropy_Golgi_5_03_256)	MembraneRegion_Texture_Entropy_Golgi_5_03_256)
			MembraneRegion_Texture_Entropy_Golgi_10_00_256)	MembraneRegion_Texture_Entropy_Golgi_10_00_256)
			MembraneRegion_Texture_Entropy_Golgi_10_01_256)	MembraneRegion_Texture_Entropy_Golgi_10_01_256)
			MembraneRegion_Texture_Entropy_Golgi_10_02_256)	MembraneRegion_Texture_Entropy_Golgi_10_02_256)
			MembraneRegion_Texture_Entropy_Golgi_10_03_256)	MembraneRegion_Texture_Entropy_Golgi_10_03_256)
			MembraneRegion_Texture_InfoMeas1_Actin_3_00_256)	MembraneRegion_Texture_InfoMeas1_Actin_3_00_256)
			MembraneRegion_Texture_InfoMeas1_Actin_3_01_256)	MembraneRegion_Texture_InfoMeas1_Actin_3_01_256)
			MembraneRegion_Texture_InfoMeas1_Actin_3_02_256)	MembraneRegion_Texture_InfoMeas1_Actin_3_02_256)
			MembraneRegion_Texture_InfoMeas1_Actin_3_03_256)	MembraneRegion_Texture_InfoMeas1_Actin_3_03_256)
			MembraneRegion_Texture_InfoMeas1_Actin_5_00_256)	MembraneRegion_Texture_InfoMeas1_Actin_5_00_256)
			MembraneRegion_Texture_InfoMeas1_Actin_5_01_256)	MembraneRegion_Texture_InfoMeas1_Actin_5_01_256)
			MembraneRegion_Texture_InfoMeas1_Actin_5_02_256)	MembraneRegion_Texture_InfoMeas1_Actin_5_02_256)
			MembraneRegion_Texture_InfoMeas1_Actin_5_03_256)	MembraneRegion_Texture_InfoMeas1_Actin_5_03_256)
			MembraneRegion_Texture_InfoMeas1_Actin_10_00_256)	MembraneRegion_Texture_InfoMeas1_Actin_10_00_256)
			MembraneRegion_Texture_InfoMeas1_Actin_10_01_256)	MembraneRegion_Texture_InfoMeas1_Actin_10_01_256)
			MembraneRegion_Texture_InfoMeas1_Actin_10_02_256)	MembraneRegion_Texture_InfoMeas1_Actin_10_02_256)
			MembraneRegion_Texture_InfoMeas1_Actin_10_03_256)	MembraneRegion_Texture_InfoMeas1_Actin_10_03_256)	MembraneRegion_Texture_InfoMeas1_Actin_10_03_256)	MembraneRegion_Texture_InfoMeas1_Actin_10_03_256)
			MembraneRegion_Texture_InfoMeas1_Golgi_3_00_256)	MembraneRegion_Texture_InfoMeas1_Golgi_3_00_256)	MembraneRegion_Texture_InfoMeas1_Golgi_3_00_256)	MembraneRegion_Texture_InfoMeas1_Golgi_3_00_256)
			MembraneRegion_Texture_InfoMeas1_Golgi_3_01_256)	MembraneRegion_Texture_InfoMeas1_Golgi_3_01_256)
			MembraneRegion_Texture_InfoMeas1_Golgi_3_02_256)	MembraneRegion_Texture_InfoMeas1_Golgi_3_02_256)
			MembraneRegion_Texture_InfoMeas1_Golgi_3_03_256)	MembraneRegion_Texture_InfoMeas1_Golgi_3_03_256)
			MembraneRegion_Texture_InfoMeas1_Golgi_5_00_256)	MembraneRegion_Texture_InfoMeas1_Golgi_5_00_256)
			MembraneRegion_Texture_InfoMeas1_Golgi_5_01_256)	MembraneRegion_Texture_InfoMeas1_Golgi_5_01_256)
			MembraneRegion_Texture_InfoMeas1_Golgi_5_02_256)	MembraneRegion_Texture_InfoMeas1_Golgi_5_02_256)
			MembraneRegion_Texture_InfoMeas1_Golgi_5_03_256)	MembraneRegion_Texture_InfoMeas1_Golgi_5_03_256)
			MembraneRegion_Texture_InfoMeas1_Golgi_10_00_256)	MembraneRegion_Texture_InfoMeas1_Golgi_10_00_256)
			MembraneRegion_Texture_InfoMeas1_Golgi_10_01_256)	MembraneRegion_Texture_InfoMeas1_Golgi_10_01_256)
			MembraneRegion_Texture_InfoMeas1_Golgi_10_02_256)	MembraneRegion_Texture_InfoMeas1_Golgi_10_02_256)
			MembraneRegion_Texture_InfoMeas1_Golgi_10_03_256)	MembraneRegion_Texture_InfoMeas1_Golgi_10_03_256)	MembraneRegion_Texture_InfoMeas1_Golgi_10_03_256)	MembraneRegion_Texture_InfoMeas1_Golgi_10_03_256)
			MembraneRegion_Texture_InfoMeas2_Actin_3_00_256)	MembraneRegion_Texture_InfoMeas2_Actin_3_00_256)
			MembraneRegion_Texture_InfoMeas2_Actin_3_01_256)	MembraneRegion_Texture_InfoMeas2_Actin_3_01_256)
			MembraneRegion_Texture_InfoMeas2_Actin_3_02_256)	MembraneRegion_Texture_InfoMeas2_Actin_3_02_256)
			MembraneRegion_Texture_InfoMeas2_Actin_3_03_256)	MembraneRegion_Texture_InfoMeas2_Actin_3_03_256)
			MembraneRegion_Texture_InfoMeas2_Actin_5_00_256)	MembraneRegion_Texture_InfoMeas2_Actin_5_00_256)
			MembraneRegion_Texture_InfoMeas2_Actin_5_01_256)	MembraneRegion_Texture_InfoMeas2_Actin_5_01_256)
			MembraneRegion_Texture_InfoMeas2_Actin_5_02_256)	MembraneRegion_Texture_InfoMeas2_Actin_5_02_256)
			MembraneRegion_Texture_InfoMeas2_Actin_5_03_256)	MembraneRegion_Texture_InfoMeas2_Actin_5_03_256)
			MembraneRegion_Texture_InfoMeas2_Actin_10_00_256)	MembraneRegion_Texture_InfoMeas2_Actin_10_00_256)
			MembraneRegion_Texture_InfoMeas2_Actin_10_01_256)	MembraneRegion_Texture_InfoMeas2_Actin_10_01_256)		MembraneRegion_Texture_InfoMeas2_Actin_10_01_256)
			MembraneRegion_Texture_InfoMeas2_Actin_10_02_256)	MembraneRegion_Texture_InfoMeas2_Actin_10_02_256)
			MembraneRegion_Texture_InfoMeas2_Actin_10_03_256)	MembraneRegion_Texture_InfoMeas2_Actin_10_03_256)
			MembraneRegion_Texture_InfoMeas2_Golgi_3_00_256)	MembraneRegion_Texture_InfoMeas2_Golgi_3_00_256)
			MembraneRegion_Texture_InfoMeas2_Golgi_3_01_256)	MembraneRegion_Texture_InfoMeas2_Golgi_3_01_256)
			MembraneRegion_Texture_InfoMeas2_Golgi_3_02_256)	MembraneRegion_Texture_InfoMeas2_Golgi_3_02_256)
			MembraneRegion_Texture_InfoMeas2_Golgi_3_03_256)	MembraneRegion_Texture_InfoMeas2_Golgi_3_03_256)
			MembraneRegion_Texture_InfoMeas2_Golgi_5_00_256)	MembraneRegion_Texture_InfoMeas2_Golgi_5_00_256)
			MembraneRegion_Texture_InfoMeas2_Golgi_5_01_256)	MembraneRegion_Texture_InfoMeas2_Golgi_5_01_256)
			MembraneRegion_Texture_InfoMeas2_Golgi_5_02_256)	MembraneRegion_Texture_InfoMeas2_Golgi_5_02_256)
			MembraneRegion_Texture_InfoMeas2_Golgi_5_03_256)	MembraneRegion_Texture_InfoMeas2_Golgi_5_03_256)
			MembraneRegion_Texture_InfoMeas2_Golgi_10_00_256)	MembraneRegion_Texture_InfoMeas2_Golgi_10_00_256)
			MembraneRegion_Texture_InfoMeas2_Golgi_10_01_256)	MembraneRegion_Texture_InfoMeas2_Golgi_10_01_256)
			MembraneRegion_Texture_InfoMeas2_Golgi_10_02_256)	MembraneRegion_Texture_InfoMeas2_Golgi_10_02_256)
			MembraneRegion_Texture_InfoMeas2_Golgi_10_03_256)	MembraneRegion_Texture_InfoMeas2_Golgi_10_03_256)	MembraneRegion_Texture_InfoMeas2_Golgi_10_03_256)
			MembraneRegion_Texture_InverseDifferenceMoment_Actin_3_00_256)	MembraneRegion_Texture_InverseDifferenceMoment_Actin_3_00_256)
			MembraneRegion_Texture_InverseDifferenceMoment_Actin_3_01_256)	MembraneRegion_Texture_InverseDifferenceMoment_Actin_3_01_256)
			MembraneRegion_Texture_InverseDifferenceMoment_Actin_3_02_256)	MembraneRegion_Texture_InverseDifferenceMoment_Actin_3_02_256)
			MembraneRegion_Texture_InverseDifferenceMoment_Actin_3_03_256)	MembraneRegion_Texture_InverseDifferenceMoment_Actin_3_03_256)
			MembraneRegion_Texture_InverseDifferenceMoment_Actin_5_00_256)	MembraneRegion_Texture_InverseDifferenceMoment_Actin_5_00_256)
			MembraneRegion_Texture_InverseDifferenceMoment_Actin_5_01_256)	MembraneRegion_Texture_InverseDifferenceMoment_Actin_5_01_256)
			MembraneRegion_Texture_InverseDifferenceMoment_Actin_5_02_256)	MembraneRegion_Texture_InverseDifferenceMoment_Actin_5_02_256)
			MembraneRegion_Texture_InverseDifferenceMoment_Actin_5_03_256)	MembraneRegion_Texture_InverseDifferenceMoment_Actin_5_03_256)
			MembraneRegion_Texture_InverseDifferenceMoment_Actin_10_00_256)	MembraneRegion_Texture_InverseDifferenceMoment_Actin_10_00_256)
			MembraneRegion_Texture_InverseDifferenceMoment_Actin_10_01_256)	MembraneRegion_Texture_InverseDifferenceMoment_Actin_10_01_256)
			MembraneRegion_Texture_InverseDifferenceMoment_Actin_10_02_256)	MembraneRegion_Texture_InverseDifferenceMoment_Actin_10_02_256)
			MembraneRegion_Texture_InverseDifferenceMoment_Actin_10_03_256)	MembraneRegion_Texture_InverseDifferenceMoment_Actin_10_03_256)
			MembraneRegion_Texture_InverseDifferenceMoment_Golgi_3_00_256)	MembraneRegion_Texture_InverseDifferenceMoment_Golgi_3_00_256)
			MembraneRegion_Texture_InverseDifferenceMoment_Golgi_3_01_256)	MembraneRegion_Texture_InverseDifferenceMoment_Golgi_3_01_256)
			MembraneRegion_Texture_InverseDifferenceMoment_Golgi_3_02_256)	MembraneRegion_Texture_InverseDifferenceMoment_Golgi_3_02_256)
			MembraneRegion_Texture_InverseDifferenceMoment_Golgi_3_03_256)	MembraneRegion_Texture_InverseDifferenceMoment_Golgi_3_03_256)
			MembraneRegion_Texture_InverseDifferenceMoment_Golgi_5_00_256)	MembraneRegion_Texture_InverseDifferenceMoment_Golgi_5_00_256)
			MembraneRegion_Texture_InverseDifferenceMoment_Golgi_5_01_256)	MembraneRegion_Texture_InverseDifferenceMoment_Golgi_5_01_256)
			MembraneRegion_Texture_InverseDifferenceMoment_Golgi_5_02_256)	MembraneRegion_Texture_InverseDifferenceMoment_Golgi_5_02_256)
			MembraneRegion_Texture_InverseDifferenceMoment_Golgi_5_03_256)	MembraneRegion_Texture_InverseDifferenceMoment_Golgi_5_03_256)
			MembraneRegion_Texture_InverseDifferenceMoment_Golgi_10_00_256)	MembraneRegion_Texture_InverseDifferenceMoment_Golgi_10_00_256)
			MembraneRegion_Texture_InverseDifferenceMoment_Golgi_10_01_256)	MembraneRegion_Texture_InverseDifferenceMoment_Golgi_10_01_256)
			MembraneRegion_Texture_InverseDifferenceMoment_Golgi_10_02_256)	MembraneRegion_Texture_InverseDifferenceMoment_Golgi_10_02_256)
			MembraneRegion_Texture_InverseDifferenceMoment_Golgi_10_03_256)	MembraneRegion_Texture_InverseDifferenceMoment_Golgi_10_03_256)
			MembraneRegion_Texture_SumAverage_Actin_3_00_256)	MembraneRegion_Texture_SumAverage_Actin_3_00_256)
			MembraneRegion_Texture_SumAverage_Actin_3_01_256)	MembraneRegion_Texture_SumAverage_Actin_3_01_256)
			MembraneRegion_Texture_SumAverage_Actin_3_02_256)	MembraneRegion_Texture_SumAverage_Actin_3_02_256)
			MembraneRegion_Texture_SumAverage_Actin_3_03_256)	MembraneRegion_Texture_SumAverage_Actin_3_03_256)
			MembraneRegion_Texture_SumAverage_Actin_5_00_256)	MembraneRegion_Texture_SumAverage_Actin_5_00_256)
			MembraneRegion_Texture_SumAverage_Actin_5_01_256)	MembraneRegion_Texture_SumAverage_Actin_5_01_256)
			MembraneRegion_Texture_SumAverage_Actin_5_02_256)	MembraneRegion_Texture_SumAverage_Actin_5_02_256)
			MembraneRegion_Texture_SumAverage_Actin_5_03_256)	MembraneRegion_Texture_SumAverage_Actin_5_03_256)
			MembraneRegion_Texture_SumAverage_Actin_10_00_256)	MembraneRegion_Texture_SumAverage_Actin_10_00_256)
			MembraneRegion_Texture_SumAverage_Actin_10_01_256)	MembraneRegion_Texture_SumAverage_Actin_10_01_256)
			MembraneRegion_Texture_SumAverage_Actin_10_02_256)	MembraneRegion_Texture_SumAverage_Actin_10_02_256)
			MembraneRegion_Texture_SumAverage_Actin_10_03_256)	MembraneRegion_Texture_SumAverage_Actin_10_03_256)
			MembraneRegion_Texture_SumAverage_Golgi_3_00_256)	MembraneRegion_Texture_SumAverage_Golgi_3_00_256)
			MembraneRegion_Texture_SumAverage_Golgi_3_01_256)	MembraneRegion_Texture_SumAverage_Golgi_3_01_256)
			MembraneRegion_Texture_SumAverage_Golgi_3_02_256)	MembraneRegion_Texture_SumAverage_Golgi_3_02_256)
			MembraneRegion_Texture_SumAverage_Golgi_3_03_256)	MembraneRegion_Texture_SumAverage_Golgi_3_03_256)
			MembraneRegion_Texture_SumAverage_Golgi_5_00_256)	MembraneRegion_Texture_SumAverage_Golgi_5_00_256)
			MembraneRegion_Texture_SumAverage_Golgi_5_01_256)	MembraneRegion_Texture_SumAverage_Golgi_5_01_256)
			MembraneRegion_Texture_SumAverage_Golgi_5_02_256)	MembraneRegion_Texture_SumAverage_Golgi_5_02_256)
			MembraneRegion_Texture_SumAverage_Golgi_5_03_256)	MembraneRegion_Texture_SumAverage_Golgi_5_03_256)
			MembraneRegion_Texture_SumAverage_Golgi_10_00_256)	MembraneRegion_Texture_SumAverage_Golgi_10_00_256)
			MembraneRegion_Texture_SumAverage_Golgi_10_01_256)	MembraneRegion_Texture_SumAverage_Golgi_10_01_256)
			MembraneRegion_Texture_SumAverage_Golgi_10_02_256)	MembraneRegion_Texture_SumAverage_Golgi_10_02_256)
			MembraneRegion_Texture_SumAverage_Golgi_10_03_256)	MembraneRegion_Texture_SumAverage_Golgi_10_03_256)
			MembraneRegion_Texture_SumEntropy_Actin_3_00_256)	MembraneRegion_Texture_SumEntropy_Actin_3_00_256)
			MembraneRegion_Texture_SumEntropy_Actin_3_01_256)	MembraneRegion_Texture_SumEntropy_Actin_3_01_256)
			MembraneRegion_Texture_SumEntropy_Actin_3_02_256)	MembraneRegion_Texture_SumEntropy_Actin_3_02_256)
			MembraneRegion_Texture_SumEntropy_Actin_3_03_256)	MembraneRegion_Texture_SumEntropy_Actin_3_03_256)
			MembraneRegion_Texture_SumEntropy_Actin_5_00_256)	MembraneRegion_Texture_SumEntropy_Actin_5_00_256)
			MembraneRegion_Texture_SumEntropy_Actin_5_01_256)	MembraneRegion_Texture_SumEntropy_Actin_5_01_256)
			MembraneRegion_Texture_SumEntropy_Actin_5_02_256)	MembraneRegion_Texture_SumEntropy_Actin_5_02_256)
			MembraneRegion_Texture_SumEntropy_Actin_5_03_256)	MembraneRegion_Texture_SumEntropy_Actin_5_03_256)
			MembraneRegion_Texture_SumEntropy_Actin_10_00_256)	MembraneRegion_Texture_SumEntropy_Actin_10_00_256)
			MembraneRegion_Texture_SumEntropy_Actin_10_01_256)	MembraneRegion_Texture_SumEntropy_Actin_10_01_256)
			MembraneRegion_Texture_SumEntropy_Actin_10_02_256)	MembraneRegion_Texture_SumEntropy_Actin_10_02_256)
			MembraneRegion_Texture_SumEntropy_Actin_10_03_256)	MembraneRegion_Texture_SumEntropy_Actin_10_03_256)	MembraneRegion_Texture_SumEntropy_Actin_10_03_256)
			MembraneRegion_Texture_SumEntropy_Golgi_3_00_256)	MembraneRegion_Texture_SumEntropy_Golgi_3_00_256)
			MembraneRegion_Texture_SumEntropy_Golgi_3_01_256)	MembraneRegion_Texture_SumEntropy_Golgi_3_01_256)
			MembraneRegion_Texture_SumEntropy_Golgi_3_02_256)	MembraneRegion_Texture_SumEntropy_Golgi_3_02_256)
			MembraneRegion_Texture_SumEntropy_Golgi_3_03_256)	MembraneRegion_Texture_SumEntropy_Golgi_3_03_256)
			MembraneRegion_Texture_SumEntropy_Golgi_5_00_256)	MembraneRegion_Texture_SumEntropy_Golgi_5_00_256)
			MembraneRegion_Texture_SumEntropy_Golgi_5_01_256)	MembraneRegion_Texture_SumEntropy_Golgi_5_01_256)
			MembraneRegion_Texture_SumEntropy_Golgi_5_02_256)	MembraneRegion_Texture_SumEntropy_Golgi_5_02_256)
			MembraneRegion_Texture_SumEntropy_Golgi_5_03_256)	MembraneRegion_Texture_SumEntropy_Golgi_5_03_256)
			MembraneRegion_Texture_SumEntropy_Golgi_10_00_256)	MembraneRegion_Texture_SumEntropy_Golgi_10_00_256)
			MembraneRegion_Texture_SumEntropy_Golgi_10_01_256)	MembraneRegion_Texture_SumEntropy_Golgi_10_01_256)
			MembraneRegion_Texture_SumEntropy_Golgi_10_02_256)	MembraneRegion_Texture_SumEntropy_Golgi_10_02_256)
			MembraneRegion_Texture_SumEntropy_Golgi_10_03_256)	MembraneRegion_Texture_SumEntropy_Golgi_10_03_256)
			MembraneRegion_Texture_SumVariance_Actin_3_00_256)	MembraneRegion_Texture_SumVariance_Actin_3_00_256)
			MembraneRegion_Texture_SumVariance_Actin_3_01_256)	MembraneRegion_Texture_SumVariance_Actin_3_01_256)
			MembraneRegion_Texture_SumVariance_Actin_3_02_256)	MembraneRegion_Texture_SumVariance_Actin_3_02_256)
			MembraneRegion_Texture_SumVariance_Actin_3_03_256)	MembraneRegion_Texture_SumVariance_Actin_3_03_256)
			MembraneRegion_Texture_SumVariance_Actin_5_00_256)	MembraneRegion_Texture_SumVariance_Actin_5_00_256)
			MembraneRegion_Texture_SumVariance_Actin_5_01_256)	MembraneRegion_Texture_SumVariance_Actin_5_01_256)
			MembraneRegion_Texture_SumVariance_Actin_5_02_256)	MembraneRegion_Texture_SumVariance_Actin_5_02_256)
			MembraneRegion_Texture_SumVariance_Actin_5_03_256)	MembraneRegion_Texture_SumVariance_Actin_5_03_256)
			MembraneRegion_Texture_SumVariance_Actin_10_00_256)	MembraneRegion_Texture_SumVariance_Actin_10_00_256)
			MembraneRegion_Texture_SumVariance_Actin_10_01_256)	MembraneRegion_Texture_SumVariance_Actin_10_01_256)
			MembraneRegion_Texture_SumVariance_Actin_10_02_256)	MembraneRegion_Texture_SumVariance_Actin_10_02_256)
			MembraneRegion_Texture_SumVariance_Actin_10_03_256)	MembraneRegion_Texture_SumVariance_Actin_10_03_256)
			MembraneRegion_Texture_SumVariance_Golgi_3_00_256)	MembraneRegion_Texture_SumVariance_Golgi_3_00_256)
			MembraneRegion_Texture_SumVariance_Golgi_3_01_256)	MembraneRegion_Texture_SumVariance_Golgi_3_01_256)
			MembraneRegion_Texture_SumVariance_Golgi_3_02_256)	MembraneRegion_Texture_SumVariance_Golgi_3_02_256)
			MembraneRegion_Texture_SumVariance_Golgi_3_03_256)	MembraneRegion_Texture_SumVariance_Golgi_3_03_256)
			MembraneRegion_Texture_SumVariance_Golgi_5_00_256)	MembraneRegion_Texture_SumVariance_Golgi_5_00_256)
			MembraneRegion_Texture_SumVariance_Golgi_5_01_256)	MembraneRegion_Texture_SumVariance_Golgi_5_01_256)
			MembraneRegion_Texture_SumVariance_Golgi_5_02_256)	MembraneRegion_Texture_SumVariance_Golgi_5_02_256)
			MembraneRegion_Texture_SumVariance_Golgi_5_03_256)	MembraneRegion_Texture_SumVariance_Golgi_5_03_256)
			MembraneRegion_Texture_SumVariance_Golgi_10_00_256)	MembraneRegion_Texture_SumVariance_Golgi_10_00_256)
			MembraneRegion_Texture_SumVariance_Golgi_10_01_256)	MembraneRegion_Texture_SumVariance_Golgi_10_01_256)
			MembraneRegion_Texture_SumVariance_Golgi_10_02_256)	MembraneRegion_Texture_SumVariance_Golgi_10_02_256)
			MembraneRegion_Texture_SumVariance_Golgi_10_03_256)	MembraneRegion_Texture_SumVariance_Golgi_10_03_256)
			MembraneRegion_Texture_Variance_Actin_3_00_256)	MembraneRegion_Texture_Variance_Actin_3_00_256)
			MembraneRegion_Texture_Variance_Actin_3_01_256)	MembraneRegion_Texture_Variance_Actin_3_01_256)
			MembraneRegion_Texture_Variance_Actin_3_02_256)	MembraneRegion_Texture_Variance_Actin_3_02_256)
			MembraneRegion_Texture_Variance_Actin_3_03_256)	MembraneRegion_Texture_Variance_Actin_3_03_256)
			MembraneRegion_Texture_Variance_Actin_5_00_256)	MembraneRegion_Texture_Variance_Actin_5_00_256)
			MembraneRegion_Texture_Variance_Actin_5_01_256)	MembraneRegion_Texture_Variance_Actin_5_01_256)
			MembraneRegion_Texture_Variance_Actin_5_02_256)	MembraneRegion_Texture_Variance_Actin_5_02_256)
			MembraneRegion_Texture_Variance_Actin_5_03_256)	MembraneRegion_Texture_Variance_Actin_5_03_256)
			MembraneRegion_Texture_Variance_Actin_10_00_256)	MembraneRegion_Texture_Variance_Actin_10_00_256)
			MembraneRegion_Texture_Variance_Actin_10_01_256)	MembraneRegion_Texture_Variance_Actin_10_01_256)
			MembraneRegion_Texture_Variance_Actin_10_02_256)	MembraneRegion_Texture_Variance_Actin_10_02_256)
			MembraneRegion_Texture_Variance_Actin_10_03_256)	MembraneRegion_Texture_Variance_Actin_10_03_256)
			MembraneRegion_Texture_Variance_Golgi_3_00_256)	MembraneRegion_Texture_Variance_Golgi_3_00_256)
			MembraneRegion_Texture_Variance_Golgi_3_01_256)	MembraneRegion_Texture_Variance_Golgi_3_01_256)
			MembraneRegion_Texture_Variance_Golgi_3_02_256)	MembraneRegion_Texture_Variance_Golgi_3_02_256)
			MembraneRegion_Texture_Variance_Golgi_3_03_256)	MembraneRegion_Texture_Variance_Golgi_3_03_256)
			MembraneRegion_Texture_Variance_Golgi_5_00_256)	MembraneRegion_Texture_Variance_Golgi_5_00_256)
			MembraneRegion_Texture_Variance_Golgi_5_01_256)	MembraneRegion_Texture_Variance_Golgi_5_01_256)
			MembraneRegion_Texture_Variance_Golgi_5_02_256)	MembraneRegion_Texture_Variance_Golgi_5_02_256)
			MembraneRegion_Texture_Variance_Golgi_5_03_256)	MembraneRegion_Texture_Variance_Golgi_5_03_256)
			MembraneRegion_Texture_Variance_Golgi_10_00_256)	MembraneRegion_Texture_Variance_Golgi_10_00_256)
			MembraneRegion_Texture_Variance_Golgi_10_01_256)	MembraneRegion_Texture_Variance_Golgi_10_01_256)
			MembraneRegion_Texture_Variance_Golgi_10_02_256)	MembraneRegion_Texture_Variance_Golgi_10_02_256)
			MembraneRegion_Texture_Variance_Golgi_10_03_256)	MembraneRegion_Texture_Variance_Golgi_10_03_256)
			Nuclei_AreaShape_Area)	Nuclei_AreaShape_Area)
			Nuclei_AreaShape_BoundingBoxArea)	Nuclei_AreaShape_BoundingBoxArea)
			Nuclei_AreaShape_BoundingBoxMaximum_X)	Nuclei_AreaShape_BoundingBoxMaximum_X)	Nuclei_AreaShape_BoundingBoxMaximum_X)	Nuclei_AreaShape_BoundingBoxMaximum_X)
			Nuclei_AreaShape_BoundingBoxMaximum_Y)	Nuclei_AreaShape_BoundingBoxMaximum_Y)
			Nuclei_AreaShape_BoundingBoxMinimum_X)	Nuclei_AreaShape_BoundingBoxMinimum_X)
			Nuclei_AreaShape_BoundingBoxMinimum_Y)	Nuclei_AreaShape_BoundingBoxMinimum_Y)	Nuclei_AreaShape_BoundingBoxMinimum_Y)	Nuclei_AreaShape_BoundingBoxMinimum_Y)
			Nuclei_AreaShape_Center_X)	Nuclei_AreaShape_Center_X)
			Nuclei_AreaShape_Center_Y)	Nuclei_AreaShape_Center_Y)
			Nuclei_AreaShape_CentralMoment_0_0)	Nuclei_AreaShape_CentralMoment_0_0)
			Nuclei_AreaShape_CentralMoment_0_1)	Nuclei_AreaShape_CentralMoment_0_1)
			Nuclei_AreaShape_CentralMoment_0_2)	Nuclei_AreaShape_CentralMoment_0_2)
			Nuclei_AreaShape_CentralMoment_0_3)	Nuclei_AreaShape_CentralMoment_0_3)	Nuclei_AreaShape_CentralMoment_0_3)	Nuclei_AreaShape_CentralMoment_0_3)
			Nuclei_AreaShape_CentralMoment_1_0)	Nuclei_AreaShape_CentralMoment_1_0)
			Nuclei_AreaShape_CentralMoment_1_1)	Nuclei_AreaShape_CentralMoment_1_1)	Nuclei_AreaShape_CentralMoment_1_1)	Nuclei_AreaShape_CentralMoment_1_1)
			Nuclei_AreaShape_CentralMoment_1_2)	Nuclei_AreaShape_CentralMoment_1_2)	Nuclei_AreaShape_CentralMoment_1_2)	Nuclei_AreaShape_CentralMoment_1_2)
			Nuclei_AreaShape_CentralMoment_1_3)	Nuclei_AreaShape_CentralMoment_1_3)	Nuclei_AreaShape_CentralMoment_1_3)	Nuclei_AreaShape_CentralMoment_1_3)
			Nuclei_AreaShape_CentralMoment_2_0)	Nuclei_AreaShape_CentralMoment_2_0)
			Nuclei_AreaShape_CentralMoment_2_1)	Nuclei_AreaShape_CentralMoment_2_1)	Nuclei_AreaShape_CentralMoment_2_1)	Nuclei_AreaShape_CentralMoment_2_1)
			Nuclei_AreaShape_CentralMoment_2_2)	Nuclei_AreaShape_CentralMoment_2_2)
			Nuclei_AreaShape_CentralMoment_2_3)	Nuclei_AreaShape_CentralMoment_2_3)	Nuclei_AreaShape_CentralMoment_2_3)	Nuclei_AreaShape_CentralMoment_2_3)
			Nuclei_AreaShape_Compactness)	Nuclei_AreaShape_Compactness)	Nuclei_AreaShape_Compactness)	Nuclei_AreaShape_Compactness)
			Nuclei_AreaShape_ConvexArea)	Nuclei_AreaShape_ConvexArea)
			Nuclei_AreaShape_Eccentricity)	Nuclei_AreaShape_Eccentricity)
			Nuclei_AreaShape_EquivalentDiameter)	Nuclei_AreaShape_EquivalentDiameter)
			Nuclei_AreaShape_Extent)	Nuclei_AreaShape_Extent)
			Nuclei_AreaShape_FormFactor)	Nuclei_AreaShape_FormFactor)
			Nuclei_AreaShape_HuMoment_0)	Nuclei_AreaShape_HuMoment_0)
			Nuclei_AreaShape_HuMoment_1)	Nuclei_AreaShape_HuMoment_1)	Nuclei_AreaShape_HuMoment_1)	Nuclei_AreaShape_HuMoment_1)
			Nuclei_AreaShape_HuMoment_2)	Nuclei_AreaShape_HuMoment_2)
			Nuclei_AreaShape_HuMoment_3)	Nuclei_AreaShape_HuMoment_3)	Nuclei_AreaShape_HuMoment_3)	Nuclei_AreaShape_HuMoment_3)
			Nuclei_AreaShape_HuMoment_4)	Nuclei_AreaShape_HuMoment_4)	Nuclei_AreaShape_HuMoment_4)	Nuclei_AreaShape_HuMoment_4)
			Nuclei_AreaShape_HuMoment_5)	Nuclei_AreaShape_HuMoment_5)
			Nuclei_AreaShape_HuMoment_6)	Nuclei_AreaShape_HuMoment_6)	Nuclei_AreaShape_HuMoment_6)	Nuclei_AreaShape_HuMoment_6)
			Nuclei_AreaShape_InertiaTensorEigenvalues_0)	Nuclei_AreaShape_InertiaTensorEigenvalues_0)
			Nuclei_AreaShape_InertiaTensorEigenvalues_1)	Nuclei_AreaShape_InertiaTensorEigenvalues_1)
			Nuclei_AreaShape_InertiaTensor_0_0)	Nuclei_AreaShape_InertiaTensor_0_0)
			Nuclei_AreaShape_InertiaTensor_0_1)	Nuclei_AreaShape_InertiaTensor_0_1)		Nuclei_AreaShape_InertiaTensor_0_1)
			Nuclei_AreaShape_InertiaTensor_1_0)	Nuclei_AreaShape_InertiaTensor_1_0)	Nuclei_AreaShape_InertiaTensor_1_0)
			Nuclei_AreaShape_InertiaTensor_1_1)	Nuclei_AreaShape_InertiaTensor_1_1)
			Nuclei_AreaShape_MajorAxisLength)	Nuclei_AreaShape_MajorAxisLength)
			Nuclei_AreaShape_MaxFeretDiameter)	Nuclei_AreaShape_MaxFeretDiameter)
			Nuclei_AreaShape_MaximumRadius)	Nuclei_AreaShape_MaximumRadius)	Nuclei_AreaShape_MaximumRadius)	Nuclei_AreaShape_MaximumRadius)
			Nuclei_AreaShape_MeanRadius)	Nuclei_AreaShape_MeanRadius)
			Nuclei_AreaShape_MedianRadius)	Nuclei_AreaShape_MedianRadius)	Nuclei_AreaShape_MedianRadius)	Nuclei_AreaShape_MedianRadius)
			Nuclei_AreaShape_MinFeretDiameter)	Nuclei_AreaShape_MinFeretDiameter)
			Nuclei_AreaShape_MinorAxisLength)	Nuclei_AreaShape_MinorAxisLength)
			Nuclei_AreaShape_NormalizedMoment_0_2)	Nuclei_AreaShape_NormalizedMoment_0_2)	Nuclei_AreaShape_NormalizedMoment_0_2)	Nuclei_AreaShape_NormalizedMoment_0_2)
			Nuclei_AreaShape_NormalizedMoment_0_3)	Nuclei_AreaShape_NormalizedMoment_0_3)
			Nuclei_AreaShape_NormalizedMoment_1_1)	Nuclei_AreaShape_NormalizedMoment_1_1)
			Nuclei_AreaShape_NormalizedMoment_1_2)	Nuclei_AreaShape_NormalizedMoment_1_2)
			Nuclei_AreaShape_NormalizedMoment_1_3)	Nuclei_AreaShape_NormalizedMoment_1_3)
			Nuclei_AreaShape_NormalizedMoment_2_0)	Nuclei_AreaShape_NormalizedMoment_2_0)
			Nuclei_AreaShape_NormalizedMoment_2_1)	Nuclei_AreaShape_NormalizedMoment_2_1)
			Nuclei_AreaShape_NormalizedMoment_2_2)	Nuclei_AreaShape_NormalizedMoment_2_2)
			Nuclei_AreaShape_NormalizedMoment_2_3)	Nuclei_AreaShape_NormalizedMoment_2_3)	Nuclei_AreaShape_NormalizedMoment_2_3)	Nuclei_AreaShape_NormalizedMoment_2_3)
			Nuclei_AreaShape_NormalizedMoment_3_0)	Nuclei_AreaShape_NormalizedMoment_3_0)	Nuclei_AreaShape_NormalizedMoment_3_0)	Nuclei_AreaShape_NormalizedMoment_3_0)
			Nuclei_AreaShape_NormalizedMoment_3_1)	Nuclei_AreaShape_NormalizedMoment_3_1)	Nuclei_AreaShape_NormalizedMoment_3_1)	Nuclei_AreaShape_NormalizedMoment_3_1)
			Nuclei_AreaShape_NormalizedMoment_3_2)	Nuclei_AreaShape_NormalizedMoment_3_2)	Nuclei_AreaShape_NormalizedMoment_3_2)	Nuclei_AreaShape_NormalizedMoment_3_2)
			Nuclei_AreaShape_NormalizedMoment_3_3)	Nuclei_AreaShape_NormalizedMoment_3_3)	Nuclei_AreaShape_NormalizedMoment_3_3)	Nuclei_AreaShape_NormalizedMoment_3_3)
			Nuclei_AreaShape_Orientation)	Nuclei_AreaShape_Orientation)
			Nuclei_AreaShape_Perimeter)	Nuclei_AreaShape_Perimeter)
			Nuclei_AreaShape_Solidity)	Nuclei_AreaShape_Solidity)	Nuclei_AreaShape_Solidity)	Nuclei_AreaShape_Solidity)
			Nuclei_AreaShape_SpatialMoment_0_0)	Nuclei_AreaShape_SpatialMoment_0_0)
			Nuclei_AreaShape_SpatialMoment_0_1)	Nuclei_AreaShape_SpatialMoment_0_1)
			Nuclei_AreaShape_SpatialMoment_0_2)	Nuclei_AreaShape_SpatialMoment_0_2)
			Nuclei_AreaShape_SpatialMoment_0_3)	Nuclei_AreaShape_SpatialMoment_0_3)
			Nuclei_AreaShape_SpatialMoment_1_0)	Nuclei_AreaShape_SpatialMoment_1_0)
			Nuclei_AreaShape_SpatialMoment_1_1)	Nuclei_AreaShape_SpatialMoment_1_1)
			Nuclei_AreaShape_SpatialMoment_1_2)	Nuclei_AreaShape_SpatialMoment_1_2)
			Nuclei_AreaShape_SpatialMoment_1_3)	Nuclei_AreaShape_SpatialMoment_1_3)
			Nuclei_AreaShape_SpatialMoment_2_0)	Nuclei_AreaShape_SpatialMoment_2_0)
			Nuclei_AreaShape_SpatialMoment_2_1)	Nuclei_AreaShape_SpatialMoment_2_1)
			Nuclei_AreaShape_SpatialMoment_2_2)	Nuclei_AreaShape_SpatialMoment_2_2)
			Nuclei_AreaShape_SpatialMoment_2_3)	Nuclei_AreaShape_SpatialMoment_2_3)	Nuclei_AreaShape_SpatialMoment_2_3)	Nuclei_AreaShape_SpatialMoment_2_3)
			Nuclei_AreaShape_Zernike_0_0)	Nuclei_AreaShape_Zernike_0_0)
			Nuclei_AreaShape_Zernike_1_1)	Nuclei_AreaShape_Zernike_1_1)	Nuclei_AreaShape_Zernike_1_1)	Nuclei_AreaShape_Zernike_1_1)
			Nuclei_AreaShape_Zernike_2_0)	Nuclei_AreaShape_Zernike_2_0)	Nuclei_AreaShape_Zernike_2_0)	Nuclei_AreaShape_Zernike_2_0)
			Nuclei_AreaShape_Zernike_2_2)	Nuclei_AreaShape_Zernike_2_2)	Nuclei_AreaShape_Zernike_2_2)	Nuclei_AreaShape_Zernike_2_2)
			Nuclei_AreaShape_Zernike_3_1)	Nuclei_AreaShape_Zernike_3_1)	Nuclei_AreaShape_Zernike_3_1)	Nuclei_AreaShape_Zernike_3_1)
			Nuclei_AreaShape_Zernike_3_3)	Nuclei_AreaShape_Zernike_3_3)
			Nuclei_AreaShape_Zernike_4_0)	Nuclei_AreaShape_Zernike_4_0)	Nuclei_AreaShape_Zernike_4_0)	Nuclei_AreaShape_Zernike_4_0)
			Nuclei_AreaShape_Zernike_4_2)	Nuclei_AreaShape_Zernike_4_2)	Nuclei_AreaShape_Zernike_4_2)	Nuclei_AreaShape_Zernike_4_2)
			Nuclei_AreaShape_Zernike_4_4)	Nuclei_AreaShape_Zernike_4_4)	Nuclei_AreaShape_Zernike_4_4)	Nuclei_AreaShape_Zernike_4_4)
			Nuclei_AreaShape_Zernike_5_1)	Nuclei_AreaShape_Zernike_5_1)	Nuclei_AreaShape_Zernike_5_1)	Nuclei_AreaShape_Zernike_5_1)
			Nuclei_AreaShape_Zernike_5_3)	Nuclei_AreaShape_Zernike_5_3)	Nuclei_AreaShape_Zernike_5_3)	Nuclei_AreaShape_Zernike_5_3)
			Nuclei_AreaShape_Zernike_5_5)	Nuclei_AreaShape_Zernike_5_5)
			Nuclei_AreaShape_Zernike_6_0)	Nuclei_AreaShape_Zernike_6_0)	Nuclei_AreaShape_Zernike_6_0)	Nuclei_AreaShape_Zernike_6_0)
			Nuclei_AreaShape_Zernike_6_2)	Nuclei_AreaShape_Zernike_6_2)	Nuclei_AreaShape_Zernike_6_2)	Nuclei_AreaShape_Zernike_6_2)
			Nuclei_AreaShape_Zernike_6_4)	Nuclei_AreaShape_Zernike_6_4)	Nuclei_AreaShape_Zernike_6_4)	Nuclei_AreaShape_Zernike_6_4)
			Nuclei_AreaShape_Zernike_6_6)	Nuclei_AreaShape_Zernike_6_6)	Nuclei_AreaShape_Zernike_6_6)	Nuclei_AreaShape_Zernike_6_6)
			Nuclei_AreaShape_Zernike_7_1)	Nuclei_AreaShape_Zernike_7_1)	Nuclei_AreaShape_Zernike_7_1)	Nuclei_AreaShape_Zernike_7_1)
			Nuclei_AreaShape_Zernike_7_3)	Nuclei_AreaShape_Zernike_7_3)	Nuclei_AreaShape_Zernike_7_3)	Nuclei_AreaShape_Zernike_7_3)
			Nuclei_AreaShape_Zernike_7_5)	Nuclei_AreaShape_Zernike_7_5)	Nuclei_AreaShape_Zernike_7_5)	Nuclei_AreaShape_Zernike_7_5)
			Nuclei_AreaShape_Zernike_7_7)	Nuclei_AreaShape_Zernike_7_7)	Nuclei_AreaShape_Zernike_7_7)	Nuclei_AreaShape_Zernike_7_7)
			Nuclei_AreaShape_Zernike_8_0)	Nuclei_AreaShape_Zernike_8_0)	Nuclei_AreaShape_Zernike_8_0)	Nuclei_AreaShape_Zernike_8_0)
			Nuclei_AreaShape_Zernike_8_2)	Nuclei_AreaShape_Zernike_8_2)	Nuclei_AreaShape_Zernike_8_2)	Nuclei_AreaShape_Zernike_8_2)
			Nuclei_AreaShape_Zernike_8_4)	Nuclei_AreaShape_Zernike_8_4)	Nuclei_AreaShape_Zernike_8_4)	Nuclei_AreaShape_Zernike_8_4)
			Nuclei_AreaShape_Zernike_8_6)	Nuclei_AreaShape_Zernike_8_6)	Nuclei_AreaShape_Zernike_8_6)	Nuclei_AreaShape_Zernike_8_6)
			Nuclei_AreaShape_Zernike_8_8)	Nuclei_AreaShape_Zernike_8_8)	Nuclei_AreaShape_Zernike_8_8)	Nuclei_AreaShape_Zernike_8_8)
			Nuclei_AreaShape_Zernike_9_1)	Nuclei_AreaShape_Zernike_9_1)	Nuclei_AreaShape_Zernike_9_1)	Nuclei_AreaShape_Zernike_9_1)
			Nuclei_AreaShape_Zernike_9_3)	Nuclei_AreaShape_Zernike_9_3)	Nuclei_AreaShape_Zernike_9_3)	Nuclei_AreaShape_Zernike_9_3)
			Nuclei_AreaShape_Zernike_9_5)	Nuclei_AreaShape_Zernike_9_5)	Nuclei_AreaShape_Zernike_9_5)	Nuclei_AreaShape_Zernike_9_5)
			Nuclei_AreaShape_Zernike_9_7)	Nuclei_AreaShape_Zernike_9_7)	Nuclei_AreaShape_Zernike_9_7)	Nuclei_AreaShape_Zernike_9_7)
			Nuclei_AreaShape_Zernike_9_9)	Nuclei_AreaShape_Zernike_9_9)	Nuclei_AreaShape_Zernike_9_9)	Nuclei_AreaShape_Zernike_9_9)
			Nuclei_Granularity_1_DNA)	Nuclei_Granularity_1_DNA)	Nuclei_Granularity_1_DNA)	Nuclei_Granularity_1_DNA)
			Nuclei_Granularity_1_RNA)	Nuclei_Granularity_1_RNA)
			Nuclei_Granularity_2_DNA)	Nuclei_Granularity_2_DNA)	Nuclei_Granularity_2_DNA)	Nuclei_Granularity_2_DNA)
			Nuclei_Granularity_2_RNA)	Nuclei_Granularity_2_RNA)
			Nuclei_Granularity_3_DNA)	Nuclei_Granularity_3_DNA)	Nuclei_Granularity_3_DNA)	Nuclei_Granularity_3_DNA)
			Nuclei_Granularity_3_RNA)	Nuclei_Granularity_3_RNA)
			Nuclei_Granularity_4_DNA)	Nuclei_Granularity_4_DNA)	Nuclei_Granularity_4_DNA)	Nuclei_Granularity_4_DNA)
			Nuclei_Granularity_4_RNA)	Nuclei_Granularity_4_RNA)
			Nuclei_Granularity_5_DNA)	Nuclei_Granularity_5_DNA)	Nuclei_Granularity_5_DNA)	Nuclei_Granularity_5_DNA)
			Nuclei_Granularity_5_RNA)	Nuclei_Granularity_5_RNA)
			Nuclei_Granularity_6_DNA)	Nuclei_Granularity_6_DNA)	Nuclei_Granularity_6_DNA)	Nuclei_Granularity_6_DNA)
			Nuclei_Granularity_7_DNA)	Nuclei_Granularity_7_DNA)	Nuclei_Granularity_7_DNA)	Nuclei_Granularity_7_DNA)
			Nuclei_Granularity_8_DNA)	Nuclei_Granularity_8_DNA)	Nuclei_Granularity_8_DNA)	Nuclei_Granularity_8_DNA)
			Nuclei_Granularity_9_DNA)	Nuclei_Granularity_9_DNA)	Nuclei_Granularity_9_DNA)	Nuclei_Granularity_9_DNA)
			Nuclei_Granularity_10_DNA)	Nuclei_Granularity_10_DNA)	Nuclei_Granularity_10_DNA)	Nuclei_Granularity_10_DNA)
			Nuclei_Granularity_11_DNA)	Nuclei_Granularity_11_DNA)
			Nuclei_Granularity_12_DNA)	Nuclei_Granularity_12_DNA)	Nuclei_Granularity_12_DNA)	Nuclei_Granularity_12_DNA)
			Nuclei_Granularity_12_RNA)	Nuclei_Granularity_12_RNA)
			Nuclei_Granularity_13_DNA)	Nuclei_Granularity_13_DNA)
			Nuclei_Granularity_14_RNA)	Nuclei_Granularity_14_RNA)
			Nuclei_Granularity_15_DNA)	Nuclei_Granularity_15_DNA)
			Nuclei_Granularity_15_RNA)	Nuclei_Granularity_15_RNA)
			Nuclei_Granularity_16_RNA)	Nuclei_Granularity_16_RNA)
			Nuclei_Intensity_IntegratedIntensityEdge_DNA)	Nuclei_Intensity_IntegratedIntensityEdge_DNA)	Nuclei_Intensity_IntegratedIntensityEdge_DNA)	Nuclei_Intensity_IntegratedIntensityEdge_DNA)
			Nuclei_Intensity_IntegratedIntensityEdge_RNA)	Nuclei_Intensity_IntegratedIntensityEdge_RNA)
			Nuclei_Intensity_IntegratedIntensity_DNA)	Nuclei_Intensity_IntegratedIntensity_DNA)	Nuclei_Intensity_IntegratedIntensity_DNA)	Nuclei_Intensity_IntegratedIntensity_DNA)
			Nuclei_Intensity_IntegratedIntensity_RNA)	Nuclei_Intensity_IntegratedIntensity_RNA)	Nuclei_Intensity_IntegratedIntensity_RNA)	Nuclei_Intensity_IntegratedIntensity_RNA)
			Nuclei_Intensity_LowerQuartileIntensity_DNA)	Nuclei_Intensity_LowerQuartileIntensity_DNA)	Nuclei_Intensity_LowerQuartileIntensity_DNA)	Nuclei_Intensity_LowerQuartileIntensity_DNA)
			Nuclei_Intensity_LowerQuartileIntensity_RNA)	Nuclei_Intensity_LowerQuartileIntensity_RNA)	Nuclei_Intensity_LowerQuartileIntensity_RNA)	Nuclei_Intensity_LowerQuartileIntensity_RNA)
			Nuclei_Intensity_MADIntensity_DNA)	Nuclei_Intensity_MADIntensity_DNA)
			Nuclei_Intensity_MADIntensity_RNA)	Nuclei_Intensity_MADIntensity_RNA)
			Nuclei_Intensity_MassDisplacement_DNA)	Nuclei_Intensity_MassDisplacement_DNA)	Nuclei_Intensity_MassDisplacement_DNA)	Nuclei_Intensity_MassDisplacement_DNA)
			Nuclei_Intensity_MassDisplacement_RNA)	Nuclei_Intensity_MassDisplacement_RNA)
			Nuclei_Intensity_MaxIntensityEdge_DNA)	Nuclei_Intensity_MaxIntensityEdge_DNA)
			Nuclei_Intensity_MaxIntensityEdge_RNA)	Nuclei_Intensity_MaxIntensityEdge_RNA)
			Nuclei_Intensity_MaxIntensity_DNA)	Nuclei_Intensity_MaxIntensity_DNA)
			Nuclei_Intensity_MaxIntensity_RNA)	Nuclei_Intensity_MaxIntensity_RNA)	Nuclei_Intensity_MaxIntensity_RNA)
			Nuclei_Intensity_MeanIntensityEdge_DNA)	Nuclei_Intensity_MeanIntensityEdge_DNA)
			Nuclei_Intensity_MeanIntensityEdge_RNA)	Nuclei_Intensity_MeanIntensityEdge_RNA)	Nuclei_Intensity_MeanIntensityEdge_RNA)	Nuclei_Intensity_MeanIntensityEdge_RNA)
			Nuclei_Intensity_MeanIntensity_DNA)	Nuclei_Intensity_MeanIntensity_DNA)
			Nuclei_Intensity_MeanIntensity_RNA)	Nuclei_Intensity_MeanIntensity_RNA)
			Nuclei_Intensity_MedianIntensity_DNA)	Nuclei_Intensity_MedianIntensity_DNA)	Nuclei_Intensity_MedianIntensity_DNA)	Nuclei_Intensity_MedianIntensity_DNA)
			Nuclei_Intensity_MedianIntensity_RNA)	Nuclei_Intensity_MedianIntensity_RNA)	Nuclei_Intensity_MedianIntensity_RNA)	Nuclei_Intensity_MedianIntensity_RNA)
			Nuclei_Intensity_MinIntensityEdge_DNA)	Nuclei_Intensity_MinIntensityEdge_DNA)
			Nuclei_Intensity_MinIntensityEdge_RNA)	Nuclei_Intensity_MinIntensityEdge_RNA)
			Nuclei_Intensity_MinIntensity_DNA)	Nuclei_Intensity_MinIntensity_DNA)	Nuclei_Intensity_MinIntensity_DNA)	Nuclei_Intensity_MinIntensity_DNA)
			Nuclei_Intensity_MinIntensity_RNA)	Nuclei_Intensity_MinIntensity_RNA)	Nuclei_Intensity_MinIntensity_RNA)	Nuclei_Intensity_MinIntensity_RNA)
			Nuclei_Intensity_StdIntensityEdge_DNA)	Nuclei_Intensity_StdIntensityEdge_DNA)
			Nuclei_Intensity_StdIntensityEdge_RNA)	Nuclei_Intensity_StdIntensityEdge_RNA)	Nuclei_Intensity_StdIntensityEdge_RNA)	Nuclei_Intensity_StdIntensityEdge_RNA)
			Nuclei_Intensity_StdIntensity_DNA)	Nuclei_Intensity_StdIntensity_DNA)
			Nuclei_Intensity_StdIntensity_RNA)	Nuclei_Intensity_StdIntensity_RNA)
			Nuclei_Intensity_UpperQuartileIntensity_DNA)	Nuclei_Intensity_UpperQuartileIntensity_DNA)
			Nuclei_Intensity_UpperQuartileIntensity_RNA)	Nuclei_Intensity_UpperQuartileIntensity_RNA)
			Nuclei_Location_CenterMassIntensity_X_DNA)	Nuclei_Location_CenterMassIntensity_X_DNA)
			Nuclei_Location_CenterMassIntensity_X_RNA)	Nuclei_Location_CenterMassIntensity_X_RNA)
			Nuclei_Location_CenterMassIntensity_Y_DNA)	Nuclei_Location_CenterMassIntensity_Y_DNA)
			Nuclei_Location_CenterMassIntensity_Y_RNA)	Nuclei_Location_CenterMassIntensity_Y_RNA)
			Nuclei_Location_Center_X)	Nuclei_Location_Center_X)
			Nuclei_Location_Center_Y)	Nuclei_Location_Center_Y)
			Nuclei_Location_MaxIntensity_X_DNA)	Nuclei_Location_MaxIntensity_X_DNA)
			Nuclei_Location_MaxIntensity_X_RNA)	Nuclei_Location_MaxIntensity_X_RNA)
			Nuclei_Location_MaxIntensity_Y_DNA)	Nuclei_Location_MaxIntensity_Y_DNA)
			Nuclei_Location_MaxIntensity_Y_RNA)	Nuclei_Location_MaxIntensity_Y_RNA)
			Nuclei_Parent_oriNuclei)	Nuclei_Parent_oriNuclei)
			Nuclei_RadialDistribution_FracAtD_DNA_1of4)	Nuclei_RadialDistribution_FracAtD_DNA_1of4)	Nuclei_RadialDistribution_FracAtD_DNA_1of4)	Nuclei_RadialDistribution_FracAtD_DNA_1of4)
			Nuclei_RadialDistribution_FracAtD_DNA_2of4)	Nuclei_RadialDistribution_FracAtD_DNA_2of4)
			Nuclei_RadialDistribution_FracAtD_DNA_3of4)	Nuclei_RadialDistribution_FracAtD_DNA_3of4)	Nuclei_RadialDistribution_FracAtD_DNA_3of4)	Nuclei_RadialDistribution_FracAtD_DNA_3of4)
			Nuclei_RadialDistribution_FracAtD_DNA_4of4)	Nuclei_RadialDistribution_FracAtD_DNA_4of4)	Nuclei_RadialDistribution_FracAtD_DNA_4of4)	Nuclei_RadialDistribution_FracAtD_DNA_4of4)
			Nuclei_RadialDistribution_FracAtD_RNA_1of4)	Nuclei_RadialDistribution_FracAtD_RNA_1of4)
			Nuclei_RadialDistribution_FracAtD_RNA_2of4)	Nuclei_RadialDistribution_FracAtD_RNA_2of4)
			Nuclei_RadialDistribution_FracAtD_RNA_3of4)	Nuclei_RadialDistribution_FracAtD_RNA_3of4)	Nuclei_RadialDistribution_FracAtD_RNA_3of4)
			Nuclei_RadialDistribution_FracAtD_RNA_4of4)	Nuclei_RadialDistribution_FracAtD_RNA_4of4)
			Nuclei_RadialDistribution_MeanFrac_DNA_1of4)	Nuclei_RadialDistribution_MeanFrac_DNA_1of4)
			Nuclei_RadialDistribution_MeanFrac_DNA_2of4)	Nuclei_RadialDistribution_MeanFrac_DNA_2of4)
			Nuclei_RadialDistribution_MeanFrac_DNA_3of4)	Nuclei_RadialDistribution_MeanFrac_DNA_3of4)
			Nuclei_RadialDistribution_MeanFrac_DNA_4of4)	Nuclei_RadialDistribution_MeanFrac_DNA_4of4)
			Nuclei_RadialDistribution_MeanFrac_RNA_1of4)	Nuclei_RadialDistribution_MeanFrac_RNA_1of4)
			Nuclei_RadialDistribution_MeanFrac_RNA_2of4)	Nuclei_RadialDistribution_MeanFrac_RNA_2of4)
			Nuclei_RadialDistribution_MeanFrac_RNA_3of4)	Nuclei_RadialDistribution_MeanFrac_RNA_3of4)
			Nuclei_RadialDistribution_MeanFrac_RNA_4of4)	Nuclei_RadialDistribution_MeanFrac_RNA_4of4)
			Nuclei_RadialDistribution_RadialCV_DNA_1of4)	Nuclei_RadialDistribution_RadialCV_DNA_1of4)	Nuclei_RadialDistribution_RadialCV_DNA_1of4)	Nuclei_RadialDistribution_RadialCV_DNA_1of4)
			Nuclei_RadialDistribution_RadialCV_DNA_2of4)	Nuclei_RadialDistribution_RadialCV_DNA_2of4)
			Nuclei_RadialDistribution_RadialCV_DNA_3of4)	Nuclei_RadialDistribution_RadialCV_DNA_3of4)	Nuclei_RadialDistribution_RadialCV_DNA_3of4)	Nuclei_RadialDistribution_RadialCV_DNA_3of4)
			Nuclei_RadialDistribution_RadialCV_DNA_4of4)	Nuclei_RadialDistribution_RadialCV_DNA_4of4)	Nuclei_RadialDistribution_RadialCV_DNA_4of4)	Nuclei_RadialDistribution_RadialCV_DNA_4of4)
			Nuclei_RadialDistribution_RadialCV_RNA_1of4)	Nuclei_RadialDistribution_RadialCV_RNA_1of4)	Nuclei_RadialDistribution_RadialCV_RNA_1of4)	Nuclei_RadialDistribution_RadialCV_RNA_1of4)
			Nuclei_RadialDistribution_RadialCV_RNA_2of4)	Nuclei_RadialDistribution_RadialCV_RNA_2of4)	Nuclei_RadialDistribution_RadialCV_RNA_2of4)	Nuclei_RadialDistribution_RadialCV_RNA_2of4)
			Nuclei_RadialDistribution_RadialCV_RNA_3of4)	Nuclei_RadialDistribution_RadialCV_RNA_3of4)	Nuclei_RadialDistribution_RadialCV_RNA_3of4)	Nuclei_RadialDistribution_RadialCV_RNA_3of4)
			Nuclei_RadialDistribution_RadialCV_RNA_4of4)	Nuclei_RadialDistribution_RadialCV_RNA_4of4)
			Nuclei_Texture_AngularSecondMoment_DNA_3_00_256)	Nuclei_Texture_AngularSecondMoment_DNA_3_00_256)	Nuclei_Texture_AngularSecondMoment_DNA_3_00_256)	Nuclei_Texture_AngularSecondMoment_DNA_3_00_256)
			Nuclei_Texture_AngularSecondMoment_DNA_3_01_256)	Nuclei_Texture_AngularSecondMoment_DNA_3_01_256)
			Nuclei_Texture_AngularSecondMoment_DNA_3_02_256)	Nuclei_Texture_AngularSecondMoment_DNA_3_02_256)
			Nuclei_Texture_AngularSecondMoment_DNA_3_03_256)	Nuclei_Texture_AngularSecondMoment_DNA_3_03_256)
			Nuclei_Texture_AngularSecondMoment_DNA_5_00_256)	Nuclei_Texture_AngularSecondMoment_DNA_5_00_256)
			Nuclei_Texture_AngularSecondMoment_DNA_5_01_256)	Nuclei_Texture_AngularSecondMoment_DNA_5_01_256)
			Nuclei_Texture_AngularSecondMoment_DNA_5_02_256)	Nuclei_Texture_AngularSecondMoment_DNA_5_02_256)
			Nuclei_Texture_AngularSecondMoment_DNA_5_03_256)	Nuclei_Texture_AngularSecondMoment_DNA_5_03_256)
			Nuclei_Texture_AngularSecondMoment_DNA_10_00_256)	Nuclei_Texture_AngularSecondMoment_DNA_10_00_256)
			Nuclei_Texture_AngularSecondMoment_DNA_10_01_256)	Nuclei_Texture_AngularSecondMoment_DNA_10_01_256)	Nuclei_Texture_AngularSecondMoment_DNA_10_01_256)	Nuclei_Texture_AngularSecondMoment_DNA_10_01_256)
			Nuclei_Texture_AngularSecondMoment_DNA_10_02_256)	Nuclei_Texture_AngularSecondMoment_DNA_10_02_256)
			Nuclei_Texture_AngularSecondMoment_DNA_10_03_256)	Nuclei_Texture_AngularSecondMoment_DNA_10_03_256)
			Nuclei_Texture_AngularSecondMoment_RNA_3_00_256)	Nuclei_Texture_AngularSecondMoment_RNA_3_00_256)
			Nuclei_Texture_AngularSecondMoment_RNA_3_01_256)	Nuclei_Texture_AngularSecondMoment_RNA_3_01_256)
			Nuclei_Texture_AngularSecondMoment_RNA_3_02_256)	Nuclei_Texture_AngularSecondMoment_RNA_3_02_256)
			Nuclei_Texture_AngularSecondMoment_RNA_3_03_256)	Nuclei_Texture_AngularSecondMoment_RNA_3_03_256)
			Nuclei_Texture_AngularSecondMoment_RNA_5_00_256)	Nuclei_Texture_AngularSecondMoment_RNA_5_00_256)
			Nuclei_Texture_AngularSecondMoment_RNA_5_01_256)	Nuclei_Texture_AngularSecondMoment_RNA_5_01_256)
			Nuclei_Texture_AngularSecondMoment_RNA_5_02_256)	Nuclei_Texture_AngularSecondMoment_RNA_5_02_256)
			Nuclei_Texture_AngularSecondMoment_RNA_5_03_256)	Nuclei_Texture_AngularSecondMoment_RNA_5_03_256)
			Nuclei_Texture_AngularSecondMoment_RNA_10_00_256)	Nuclei_Texture_AngularSecondMoment_RNA_10_00_256)
			Nuclei_Texture_AngularSecondMoment_RNA_10_01_256)	Nuclei_Texture_AngularSecondMoment_RNA_10_01_256)
			Nuclei_Texture_AngularSecondMoment_RNA_10_02_256)	Nuclei_Texture_AngularSecondMoment_RNA_10_02_256)
			Nuclei_Texture_AngularSecondMoment_RNA_10_03_256)	Nuclei_Texture_AngularSecondMoment_RNA_10_03_256)	Nuclei_Texture_AngularSecondMoment_RNA_10_03_256)	Nuclei_Texture_AngularSecondMoment_RNA_10_03_256)
			Nuclei_Texture_Contrast_DNA_3_00_256)	Nuclei_Texture_Contrast_DNA_3_00_256)	Nuclei_Texture_Contrast_DNA_3_00_256)	Nuclei_Texture_Contrast_DNA_3_00_256)
			Nuclei_Texture_Contrast_DNA_3_01_256)	Nuclei_Texture_Contrast_DNA_3_01_256)
			Nuclei_Texture_Contrast_DNA_3_02_256)	Nuclei_Texture_Contrast_DNA_3_02_256)
			Nuclei_Texture_Contrast_DNA_3_03_256)	Nuclei_Texture_Contrast_DNA_3_03_256)
			Nuclei_Texture_Contrast_DNA_5_00_256)	Nuclei_Texture_Contrast_DNA_5_00_256)
			Nuclei_Texture_Contrast_DNA_5_01_256)	Nuclei_Texture_Contrast_DNA_5_01_256)
			Nuclei_Texture_Contrast_DNA_5_02_256)	Nuclei_Texture_Contrast_DNA_5_02_256)
			Nuclei_Texture_Contrast_DNA_5_03_256)	Nuclei_Texture_Contrast_DNA_5_03_256)
			Nuclei_Texture_Contrast_DNA_10_00_256)	Nuclei_Texture_Contrast_DNA_10_00_256)
			Nuclei_Texture_Contrast_DNA_10_01_256)	Nuclei_Texture_Contrast_DNA_10_01_256)
			Nuclei_Texture_Contrast_DNA_10_02_256)	Nuclei_Texture_Contrast_DNA_10_02_256)
			Nuclei_Texture_Contrast_DNA_10_03_256)	Nuclei_Texture_Contrast_DNA_10_03_256)
			Nuclei_Texture_Contrast_RNA_3_00_256)	Nuclei_Texture_Contrast_RNA_3_00_256)
			Nuclei_Texture_Contrast_RNA_3_01_256)	Nuclei_Texture_Contrast_RNA_3_01_256)
			Nuclei_Texture_Contrast_RNA_3_02_256)	Nuclei_Texture_Contrast_RNA_3_02_256)
			Nuclei_Texture_Contrast_RNA_3_03_256)	Nuclei_Texture_Contrast_RNA_3_03_256)
			Nuclei_Texture_Contrast_RNA_5_00_256)	Nuclei_Texture_Contrast_RNA_5_00_256)
			Nuclei_Texture_Contrast_RNA_5_01_256)	Nuclei_Texture_Contrast_RNA_5_01_256)
			Nuclei_Texture_Contrast_RNA_5_02_256)	Nuclei_Texture_Contrast_RNA_5_02_256)
			Nuclei_Texture_Contrast_RNA_5_03_256)	Nuclei_Texture_Contrast_RNA_5_03_256)
			Nuclei_Texture_Contrast_RNA_10_00_256)	Nuclei_Texture_Contrast_RNA_10_00_256)
			Nuclei_Texture_Contrast_RNA_10_01_256)	Nuclei_Texture_Contrast_RNA_10_01_256)
			Nuclei_Texture_Contrast_RNA_10_02_256)	Nuclei_Texture_Contrast_RNA_10_02_256)
			Nuclei_Texture_Contrast_RNA_10_03_256)	Nuclei_Texture_Contrast_RNA_10_03_256)
			Nuclei_Texture_Correlation_DNA_3_00_256)	Nuclei_Texture_Correlation_DNA_3_00_256)
			Nuclei_Texture_Correlation_DNA_3_01_256)	Nuclei_Texture_Correlation_DNA_3_01_256)	Nuclei_Texture_Correlation_DNA_3_01_256)	Nuclei_Texture_Correlation_DNA_3_01_256)
			Nuclei_Texture_Correlation_DNA_3_02_256)	Nuclei_Texture_Correlation_DNA_3_02_256)	Nuclei_Texture_Correlation_DNA_3_02_256)	Nuclei_Texture_Correlation_DNA_3_02_256)
			Nuclei_Texture_Correlation_DNA_3_03_256)	Nuclei_Texture_Correlation_DNA_3_03_256)
			Nuclei_Texture_Correlation_DNA_5_00_256)	Nuclei_Texture_Correlation_DNA_5_00_256)
			Nuclei_Texture_Correlation_DNA_5_01_256)	Nuclei_Texture_Correlation_DNA_5_01_256)
			Nuclei_Texture_Correlation_DNA_5_02_256)	Nuclei_Texture_Correlation_DNA_5_02_256)
			Nuclei_Texture_Correlation_DNA_5_03_256)	Nuclei_Texture_Correlation_DNA_5_03_256)
			Nuclei_Texture_Correlation_DNA_10_00_256)	Nuclei_Texture_Correlation_DNA_10_00_256)
			Nuclei_Texture_Correlation_DNA_10_01_256)	Nuclei_Texture_Correlation_DNA_10_01_256)
			Nuclei_Texture_Correlation_DNA_10_02_256)	Nuclei_Texture_Correlation_DNA_10_02_256)
			Nuclei_Texture_Correlation_DNA_10_03_256)	Nuclei_Texture_Correlation_DNA_10_03_256)	Nuclei_Texture_Correlation_DNA_10_03_256)	Nuclei_Texture_Correlation_DNA_10_03_256)
			Nuclei_Texture_Correlation_RNA_3_00_256)	Nuclei_Texture_Correlation_RNA_3_00_256)
			Nuclei_Texture_Correlation_RNA_3_01_256)	Nuclei_Texture_Correlation_RNA_3_01_256)
			Nuclei_Texture_Correlation_RNA_3_02_256)	Nuclei_Texture_Correlation_RNA_3_02_256)
			Nuclei_Texture_Correlation_RNA_3_03_256)	Nuclei_Texture_Correlation_RNA_3_03_256)
			Nuclei_Texture_Correlation_RNA_5_00_256)	Nuclei_Texture_Correlation_RNA_5_00_256)	Nuclei_Texture_Correlation_RNA_5_00_256)	Nuclei_Texture_Correlation_RNA_5_00_256)
			Nuclei_Texture_Correlation_RNA_5_01_256)	Nuclei_Texture_Correlation_RNA_5_01_256)	Nuclei_Texture_Correlation_RNA_5_01_256)	Nuclei_Texture_Correlation_RNA_5_01_256)
			Nuclei_Texture_Correlation_RNA_5_02_256)	Nuclei_Texture_Correlation_RNA_5_02_256)
			Nuclei_Texture_Correlation_RNA_5_03_256)	Nuclei_Texture_Correlation_RNA_5_03_256)
			Nuclei_Texture_Correlation_RNA_10_00_256)	Nuclei_Texture_Correlation_RNA_10_00_256)
			Nuclei_Texture_Correlation_RNA_10_01_256)	Nuclei_Texture_Correlation_RNA_10_01_256)
			Nuclei_Texture_Correlation_RNA_10_02_256)	Nuclei_Texture_Correlation_RNA_10_02_256)
			Nuclei_Texture_Correlation_RNA_10_03_256)	Nuclei_Texture_Correlation_RNA_10_03_256)	Nuclei_Texture_Correlation_RNA_10_03_256)	Nuclei_Texture_Correlation_RNA_10_03_256)
			Nuclei_Texture_DifferenceEntropy_DNA_3_00_256)	Nuclei_Texture_DifferenceEntropy_DNA_3_00_256)
			Nuclei_Texture_DifferenceEntropy_DNA_3_01_256)	Nuclei_Texture_DifferenceEntropy_DNA_3_01_256)
			Nuclei_Texture_DifferenceEntropy_DNA_3_02_256)	Nuclei_Texture_DifferenceEntropy_DNA_3_02_256)
			Nuclei_Texture_DifferenceEntropy_DNA_3_03_256)	Nuclei_Texture_DifferenceEntropy_DNA_3_03_256)
			Nuclei_Texture_DifferenceEntropy_DNA_5_00_256)	Nuclei_Texture_DifferenceEntropy_DNA_5_00_256)
			Nuclei_Texture_DifferenceEntropy_DNA_5_01_256)	Nuclei_Texture_DifferenceEntropy_DNA_5_01_256)
			Nuclei_Texture_DifferenceEntropy_DNA_5_02_256)	Nuclei_Texture_DifferenceEntropy_DNA_5_02_256)
			Nuclei_Texture_DifferenceEntropy_DNA_5_03_256)	Nuclei_Texture_DifferenceEntropy_DNA_5_03_256)
			Nuclei_Texture_DifferenceEntropy_DNA_10_00_256)	Nuclei_Texture_DifferenceEntropy_DNA_10_00_256)
			Nuclei_Texture_DifferenceEntropy_DNA_10_01_256)	Nuclei_Texture_DifferenceEntropy_DNA_10_01_256)
			Nuclei_Texture_DifferenceEntropy_DNA_10_02_256)	Nuclei_Texture_DifferenceEntropy_DNA_10_02_256)
			Nuclei_Texture_DifferenceEntropy_DNA_10_03_256)	Nuclei_Texture_DifferenceEntropy_DNA_10_03_256)
			Nuclei_Texture_DifferenceEntropy_RNA_3_00_256)	Nuclei_Texture_DifferenceEntropy_RNA_3_00_256)
			Nuclei_Texture_DifferenceEntropy_RNA_3_01_256)	Nuclei_Texture_DifferenceEntropy_RNA_3_01_256)
			Nuclei_Texture_DifferenceEntropy_RNA_3_02_256)	Nuclei_Texture_DifferenceEntropy_RNA_3_02_256)
			Nuclei_Texture_DifferenceEntropy_RNA_3_03_256)	Nuclei_Texture_DifferenceEntropy_RNA_3_03_256)
			Nuclei_Texture_DifferenceEntropy_RNA_5_00_256)	Nuclei_Texture_DifferenceEntropy_RNA_5_00_256)
			Nuclei_Texture_DifferenceEntropy_RNA_5_01_256)	Nuclei_Texture_DifferenceEntropy_RNA_5_01_256)
			Nuclei_Texture_DifferenceEntropy_RNA_5_02_256)	Nuclei_Texture_DifferenceEntropy_RNA_5_02_256)
			Nuclei_Texture_DifferenceEntropy_RNA_5_03_256)	Nuclei_Texture_DifferenceEntropy_RNA_5_03_256)
			Nuclei_Texture_DifferenceEntropy_RNA_10_00_256)	Nuclei_Texture_DifferenceEntropy_RNA_10_00_256)
			Nuclei_Texture_DifferenceEntropy_RNA_10_01_256)	Nuclei_Texture_DifferenceEntropy_RNA_10_01_256)
			Nuclei_Texture_DifferenceEntropy_RNA_10_02_256)	Nuclei_Texture_DifferenceEntropy_RNA_10_02_256)
			Nuclei_Texture_DifferenceEntropy_RNA_10_03_256)	Nuclei_Texture_DifferenceEntropy_RNA_10_03_256)
			Nuclei_Texture_DifferenceVariance_DNA_3_00_256)	Nuclei_Texture_DifferenceVariance_DNA_3_00_256)
			Nuclei_Texture_DifferenceVariance_DNA_3_01_256)	Nuclei_Texture_DifferenceVariance_DNA_3_01_256)
			Nuclei_Texture_DifferenceVariance_DNA_3_02_256)	Nuclei_Texture_DifferenceVariance_DNA_3_02_256)
			Nuclei_Texture_DifferenceVariance_DNA_3_03_256)	Nuclei_Texture_DifferenceVariance_DNA_3_03_256)
			Nuclei_Texture_DifferenceVariance_DNA_5_00_256)	Nuclei_Texture_DifferenceVariance_DNA_5_00_256)
			Nuclei_Texture_DifferenceVariance_DNA_5_01_256)	Nuclei_Texture_DifferenceVariance_DNA_5_01_256)
			Nuclei_Texture_DifferenceVariance_DNA_5_02_256)	Nuclei_Texture_DifferenceVariance_DNA_5_02_256)
			Nuclei_Texture_DifferenceVariance_DNA_5_03_256)	Nuclei_Texture_DifferenceVariance_DNA_5_03_256)
			Nuclei_Texture_DifferenceVariance_DNA_10_00_256)	Nuclei_Texture_DifferenceVariance_DNA_10_00_256)
			Nuclei_Texture_DifferenceVariance_DNA_10_01_256)	Nuclei_Texture_DifferenceVariance_DNA_10_01_256)
			Nuclei_Texture_DifferenceVariance_DNA_10_02_256)	Nuclei_Texture_DifferenceVariance_DNA_10_02_256)
			Nuclei_Texture_DifferenceVariance_DNA_10_03_256)	Nuclei_Texture_DifferenceVariance_DNA_10_03_256)
			Nuclei_Texture_DifferenceVariance_RNA_3_00_256)	Nuclei_Texture_DifferenceVariance_RNA_3_00_256)
			Nuclei_Texture_DifferenceVariance_RNA_3_01_256)	Nuclei_Texture_DifferenceVariance_RNA_3_01_256)
			Nuclei_Texture_DifferenceVariance_RNA_3_02_256)	Nuclei_Texture_DifferenceVariance_RNA_3_02_256)	Nuclei_Texture_DifferenceVariance_RNA_3_02_256)
			Nuclei_Texture_DifferenceVariance_RNA_3_03_256)	Nuclei_Texture_DifferenceVariance_RNA_3_03_256)
			Nuclei_Texture_DifferenceVariance_RNA_5_00_256)	Nuclei_Texture_DifferenceVariance_RNA_5_00_256)
			Nuclei_Texture_DifferenceVariance_RNA_5_01_256)	Nuclei_Texture_DifferenceVariance_RNA_5_01_256)
			Nuclei_Texture_DifferenceVariance_RNA_5_02_256)	Nuclei_Texture_DifferenceVariance_RNA_5_02_256)
			Nuclei_Texture_DifferenceVariance_RNA_5_03_256)	Nuclei_Texture_DifferenceVariance_RNA_5_03_256)
			Nuclei_Texture_DifferenceVariance_RNA_10_00_256)	Nuclei_Texture_DifferenceVariance_RNA_10_00_256)
			Nuclei_Texture_DifferenceVariance_RNA_10_01_256)	Nuclei_Texture_DifferenceVariance_RNA_10_01_256)
			Nuclei_Texture_DifferenceVariance_RNA_10_02_256)	Nuclei_Texture_DifferenceVariance_RNA_10_02_256)
			Nuclei_Texture_DifferenceVariance_RNA_10_03_256)	Nuclei_Texture_DifferenceVariance_RNA_10_03_256)
			Nuclei_Texture_Entropy_DNA_3_00_256)	Nuclei_Texture_Entropy_DNA_3_00_256)
			Nuclei_Texture_Entropy_DNA_3_01_256)	Nuclei_Texture_Entropy_DNA_3_01_256)
			Nuclei_Texture_Entropy_DNA_3_02_256)	Nuclei_Texture_Entropy_DNA_3_02_256)
			Nuclei_Texture_Entropy_DNA_3_03_256)	Nuclei_Texture_Entropy_DNA_3_03_256)
			Nuclei_Texture_Entropy_DNA_5_00_256)	Nuclei_Texture_Entropy_DNA_5_00_256)
			Nuclei_Texture_Entropy_DNA_5_01_256)	Nuclei_Texture_Entropy_DNA_5_01_256)
			Nuclei_Texture_Entropy_DNA_5_02_256)	Nuclei_Texture_Entropy_DNA_5_02_256)
			Nuclei_Texture_Entropy_DNA_5_03_256)	Nuclei_Texture_Entropy_DNA_5_03_256)
			Nuclei_Texture_Entropy_DNA_10_00_256)	Nuclei_Texture_Entropy_DNA_10_00_256)
			Nuclei_Texture_Entropy_DNA_10_01_256)	Nuclei_Texture_Entropy_DNA_10_01_256)	Nuclei_Texture_Entropy_DNA_10_01_256)	Nuclei_Texture_Entropy_DNA_10_01_256)
			Nuclei_Texture_Entropy_DNA_10_02_256)	Nuclei_Texture_Entropy_DNA_10_02_256)
			Nuclei_Texture_Entropy_DNA_10_03_256)	Nuclei_Texture_Entropy_DNA_10_03_256)
			Nuclei_Texture_Entropy_RNA_3_00_256)	Nuclei_Texture_Entropy_RNA_3_00_256)
			Nuclei_Texture_Entropy_RNA_3_01_256)	Nuclei_Texture_Entropy_RNA_3_01_256)
			Nuclei_Texture_Entropy_RNA_3_02_256)	Nuclei_Texture_Entropy_RNA_3_02_256)
			Nuclei_Texture_Entropy_RNA_3_03_256)	Nuclei_Texture_Entropy_RNA_3_03_256)
			Nuclei_Texture_Entropy_RNA_5_00_256)	Nuclei_Texture_Entropy_RNA_5_00_256)
			Nuclei_Texture_Entropy_RNA_5_01_256)	Nuclei_Texture_Entropy_RNA_5_01_256)
			Nuclei_Texture_Entropy_RNA_5_02_256)	Nuclei_Texture_Entropy_RNA_5_02_256)
			Nuclei_Texture_Entropy_RNA_5_03_256)	Nuclei_Texture_Entropy_RNA_5_03_256)
			Nuclei_Texture_Entropy_RNA_10_00_256)	Nuclei_Texture_Entropy_RNA_10_00_256)
			Nuclei_Texture_Entropy_RNA_10_01_256)	Nuclei_Texture_Entropy_RNA_10_01_256)
			Nuclei_Texture_Entropy_RNA_10_02_256)	Nuclei_Texture_Entropy_RNA_10_02_256)
			Nuclei_Texture_Entropy_RNA_10_03_256)	Nuclei_Texture_Entropy_RNA_10_03_256)
			Nuclei_Texture_InfoMeas1_DNA_3_00_256)	Nuclei_Texture_InfoMeas1_DNA_3_00_256)
			Nuclei_Texture_InfoMeas1_DNA_3_01_256)	Nuclei_Texture_InfoMeas1_DNA_3_01_256)
			Nuclei_Texture_InfoMeas1_DNA_3_02_256)	Nuclei_Texture_InfoMeas1_DNA_3_02_256)	Nuclei_Texture_InfoMeas1_DNA_3_02_256)	Nuclei_Texture_InfoMeas1_DNA_3_02_256)
			Nuclei_Texture_InfoMeas1_DNA_3_03_256)	Nuclei_Texture_InfoMeas1_DNA_3_03_256)
			Nuclei_Texture_InfoMeas1_DNA_5_00_256)	Nuclei_Texture_InfoMeas1_DNA_5_00_256)
			Nuclei_Texture_InfoMeas1_DNA_5_01_256)	Nuclei_Texture_InfoMeas1_DNA_5_01_256)
			Nuclei_Texture_InfoMeas1_DNA_5_02_256)	Nuclei_Texture_InfoMeas1_DNA_5_02_256)
			Nuclei_Texture_InfoMeas1_DNA_5_03_256)	Nuclei_Texture_InfoMeas1_DNA_5_03_256)
			Nuclei_Texture_InfoMeas1_DNA_10_00_256)	Nuclei_Texture_InfoMeas1_DNA_10_00_256)
			Nuclei_Texture_InfoMeas1_DNA_10_01_256)	Nuclei_Texture_InfoMeas1_DNA_10_01_256)
			Nuclei_Texture_InfoMeas1_DNA_10_02_256)	Nuclei_Texture_InfoMeas1_DNA_10_02_256)
			Nuclei_Texture_InfoMeas1_DNA_10_03_256)	Nuclei_Texture_InfoMeas1_DNA_10_03_256)	Nuclei_Texture_InfoMeas1_DNA_10_03_256)	Nuclei_Texture_InfoMeas1_DNA_10_03_256)
			Nuclei_Texture_InfoMeas1_RNA_3_00_256)	Nuclei_Texture_InfoMeas1_RNA_3_00_256)	Nuclei_Texture_InfoMeas1_RNA_3_00_256)	Nuclei_Texture_InfoMeas1_RNA_3_00_256)
			Nuclei_Texture_InfoMeas1_RNA_3_01_256)	Nuclei_Texture_InfoMeas1_RNA_3_01_256)
			Nuclei_Texture_InfoMeas1_RNA_3_02_256)	Nuclei_Texture_InfoMeas1_RNA_3_02_256)
			Nuclei_Texture_InfoMeas1_RNA_3_03_256)	Nuclei_Texture_InfoMeas1_RNA_3_03_256)
			Nuclei_Texture_InfoMeas1_RNA_5_00_256)	Nuclei_Texture_InfoMeas1_RNA_5_00_256)
			Nuclei_Texture_InfoMeas1_RNA_5_01_256)	Nuclei_Texture_InfoMeas1_RNA_5_01_256)
			Nuclei_Texture_InfoMeas1_RNA_5_02_256)	Nuclei_Texture_InfoMeas1_RNA_5_02_256)
			Nuclei_Texture_InfoMeas1_RNA_5_03_256)	Nuclei_Texture_InfoMeas1_RNA_5_03_256)
			Nuclei_Texture_InfoMeas1_RNA_10_00_256)	Nuclei_Texture_InfoMeas1_RNA_10_00_256)
			Nuclei_Texture_InfoMeas1_RNA_10_01_256)	Nuclei_Texture_InfoMeas1_RNA_10_01_256)
			Nuclei_Texture_InfoMeas1_RNA_10_02_256)	Nuclei_Texture_InfoMeas1_RNA_10_02_256)
			Nuclei_Texture_InfoMeas1_RNA_10_03_256)	Nuclei_Texture_InfoMeas1_RNA_10_03_256)
			Nuclei_Texture_InfoMeas2_DNA_3_00_256)	Nuclei_Texture_InfoMeas2_DNA_3_00_256)
			Nuclei_Texture_InfoMeas2_DNA_3_01_256)	Nuclei_Texture_InfoMeas2_DNA_3_01_256)
			Nuclei_Texture_InfoMeas2_DNA_3_02_256)	Nuclei_Texture_InfoMeas2_DNA_3_02_256)	Nuclei_Texture_InfoMeas2_DNA_3_02_256)	Nuclei_Texture_InfoMeas2_DNA_3_02_256)
			Nuclei_Texture_InfoMeas2_DNA_3_03_256)	Nuclei_Texture_InfoMeas2_DNA_3_03_256)
			Nuclei_Texture_InfoMeas2_DNA_5_00_256)	Nuclei_Texture_InfoMeas2_DNA_5_00_256)
			Nuclei_Texture_InfoMeas2_DNA_5_01_256)	Nuclei_Texture_InfoMeas2_DNA_5_01_256)
			Nuclei_Texture_InfoMeas2_DNA_5_02_256)	Nuclei_Texture_InfoMeas2_DNA_5_02_256)
			Nuclei_Texture_InfoMeas2_DNA_5_03_256)	Nuclei_Texture_InfoMeas2_DNA_5_03_256)
			Nuclei_Texture_InfoMeas2_DNA_10_00_256)	Nuclei_Texture_InfoMeas2_DNA_10_00_256)
			Nuclei_Texture_InfoMeas2_DNA_10_01_256)	Nuclei_Texture_InfoMeas2_DNA_10_01_256)
			Nuclei_Texture_InfoMeas2_DNA_10_02_256)	Nuclei_Texture_InfoMeas2_DNA_10_02_256)	Nuclei_Texture_InfoMeas2_DNA_10_02_256)	Nuclei_Texture_InfoMeas2_DNA_10_02_256)
			Nuclei_Texture_InfoMeas2_DNA_10_03_256)	Nuclei_Texture_InfoMeas2_DNA_10_03_256)	Nuclei_Texture_InfoMeas2_DNA_10_03_256)	Nuclei_Texture_InfoMeas2_DNA_10_03_256)
			Nuclei_Texture_InfoMeas2_RNA_3_00_256)	Nuclei_Texture_InfoMeas2_RNA_3_00_256)
			Nuclei_Texture_InfoMeas2_RNA_3_01_256)	Nuclei_Texture_InfoMeas2_RNA_3_01_256)
			Nuclei_Texture_InfoMeas2_RNA_3_02_256)	Nuclei_Texture_InfoMeas2_RNA_3_02_256)
			Nuclei_Texture_InfoMeas2_RNA_3_03_256)	Nuclei_Texture_InfoMeas2_RNA_3_03_256)
			Nuclei_Texture_InfoMeas2_RNA_5_00_256)	Nuclei_Texture_InfoMeas2_RNA_5_00_256)
			Nuclei_Texture_InfoMeas2_RNA_5_01_256)	Nuclei_Texture_InfoMeas2_RNA_5_01_256)
			Nuclei_Texture_InfoMeas2_RNA_5_02_256)	Nuclei_Texture_InfoMeas2_RNA_5_02_256)
			Nuclei_Texture_InfoMeas2_RNA_5_03_256)	Nuclei_Texture_InfoMeas2_RNA_5_03_256)
			Nuclei_Texture_InfoMeas2_RNA_10_00_256)	Nuclei_Texture_InfoMeas2_RNA_10_00_256)
			Nuclei_Texture_InfoMeas2_RNA_10_01_256)	Nuclei_Texture_InfoMeas2_RNA_10_01_256)
			Nuclei_Texture_InfoMeas2_RNA_10_02_256)	Nuclei_Texture_InfoMeas2_RNA_10_02_256)
			Nuclei_Texture_InfoMeas2_RNA_10_03_256)	Nuclei_Texture_InfoMeas2_RNA_10_03_256)
			Nuclei_Texture_InverseDifferenceMoment_DNA_3_00_256)	Nuclei_Texture_InverseDifferenceMoment_DNA_3_00_256)
			Nuclei_Texture_InverseDifferenceMoment_DNA_3_01_256)	Nuclei_Texture_InverseDifferenceMoment_DNA_3_01_256)
			Nuclei_Texture_InverseDifferenceMoment_DNA_3_02_256)	Nuclei_Texture_InverseDifferenceMoment_DNA_3_02_256)
			Nuclei_Texture_InverseDifferenceMoment_DNA_3_03_256)	Nuclei_Texture_InverseDifferenceMoment_DNA_3_03_256)
			Nuclei_Texture_InverseDifferenceMoment_DNA_5_00_256)	Nuclei_Texture_InverseDifferenceMoment_DNA_5_00_256)
			Nuclei_Texture_InverseDifferenceMoment_DNA_5_01_256)	Nuclei_Texture_InverseDifferenceMoment_DNA_5_01_256)
			Nuclei_Texture_InverseDifferenceMoment_DNA_5_02_256)	Nuclei_Texture_InverseDifferenceMoment_DNA_5_02_256)
			Nuclei_Texture_InverseDifferenceMoment_DNA_5_03_256)	Nuclei_Texture_InverseDifferenceMoment_DNA_5_03_256)
			Nuclei_Texture_InverseDifferenceMoment_DNA_10_00_256)	Nuclei_Texture_InverseDifferenceMoment_DNA_10_00_256)
			Nuclei_Texture_InverseDifferenceMoment_DNA_10_01_256)	Nuclei_Texture_InverseDifferenceMoment_DNA_10_01_256)	Nuclei_Texture_InverseDifferenceMoment_DNA_10_01_256)	Nuclei_Texture_InverseDifferenceMoment_DNA_10_01_256)
			Nuclei_Texture_InverseDifferenceMoment_DNA_10_02_256)	Nuclei_Texture_InverseDifferenceMoment_DNA_10_02_256)
			Nuclei_Texture_InverseDifferenceMoment_DNA_10_03_256)	Nuclei_Texture_InverseDifferenceMoment_DNA_10_03_256)
			Nuclei_Texture_InverseDifferenceMoment_RNA_3_00_256)	Nuclei_Texture_InverseDifferenceMoment_RNA_3_00_256)
			Nuclei_Texture_InverseDifferenceMoment_RNA_3_01_256)	Nuclei_Texture_InverseDifferenceMoment_RNA_3_01_256)
			Nuclei_Texture_InverseDifferenceMoment_RNA_3_02_256)	Nuclei_Texture_InverseDifferenceMoment_RNA_3_02_256)	Nuclei_Texture_InverseDifferenceMoment_RNA_3_02_256)	Nuclei_Texture_InverseDifferenceMoment_RNA_3_02_256)
			Nuclei_Texture_InverseDifferenceMoment_RNA_3_03_256)	Nuclei_Texture_InverseDifferenceMoment_RNA_3_03_256)
			Nuclei_Texture_InverseDifferenceMoment_RNA_5_00_256)	Nuclei_Texture_InverseDifferenceMoment_RNA_5_00_256)
			Nuclei_Texture_InverseDifferenceMoment_RNA_5_01_256)	Nuclei_Texture_InverseDifferenceMoment_RNA_5_01_256)
			Nuclei_Texture_InverseDifferenceMoment_RNA_5_02_256)	Nuclei_Texture_InverseDifferenceMoment_RNA_5_02_256)
			Nuclei_Texture_InverseDifferenceMoment_RNA_5_03_256)	Nuclei_Texture_InverseDifferenceMoment_RNA_5_03_256)
			Nuclei_Texture_InverseDifferenceMoment_RNA_10_00_256)	Nuclei_Texture_InverseDifferenceMoment_RNA_10_00_256)
			Nuclei_Texture_InverseDifferenceMoment_RNA_10_01_256)	Nuclei_Texture_InverseDifferenceMoment_RNA_10_01_256)
			Nuclei_Texture_InverseDifferenceMoment_RNA_10_02_256)	Nuclei_Texture_InverseDifferenceMoment_RNA_10_02_256)
			Nuclei_Texture_InverseDifferenceMoment_RNA_10_03_256)	Nuclei_Texture_InverseDifferenceMoment_RNA_10_03_256)
			Nuclei_Texture_SumAverage_DNA_3_00_256)	Nuclei_Texture_SumAverage_DNA_3_00_256)
			Nuclei_Texture_SumAverage_DNA_3_01_256)	Nuclei_Texture_SumAverage_DNA_3_01_256)
			Nuclei_Texture_SumAverage_DNA_3_02_256)	Nuclei_Texture_SumAverage_DNA_3_02_256)
			Nuclei_Texture_SumAverage_DNA_3_03_256)	Nuclei_Texture_SumAverage_DNA_3_03_256)
			Nuclei_Texture_SumAverage_DNA_5_00_256)	Nuclei_Texture_SumAverage_DNA_5_00_256)
			Nuclei_Texture_SumAverage_DNA_5_01_256)	Nuclei_Texture_SumAverage_DNA_5_01_256)
			Nuclei_Texture_SumAverage_DNA_5_02_256)	Nuclei_Texture_SumAverage_DNA_5_02_256)
			Nuclei_Texture_SumAverage_DNA_5_03_256)	Nuclei_Texture_SumAverage_DNA_5_03_256)
			Nuclei_Texture_SumAverage_DNA_10_00_256)	Nuclei_Texture_SumAverage_DNA_10_00_256)
			Nuclei_Texture_SumAverage_DNA_10_01_256)	Nuclei_Texture_SumAverage_DNA_10_01_256)
			Nuclei_Texture_SumAverage_DNA_10_02_256)	Nuclei_Texture_SumAverage_DNA_10_02_256)	Nuclei_Texture_SumAverage_DNA_10_02_256)	Nuclei_Texture_SumAverage_DNA_10_02_256)
			Nuclei_Texture_SumAverage_DNA_10_03_256)	Nuclei_Texture_SumAverage_DNA_10_03_256)	Nuclei_Texture_SumAverage_DNA_10_03_256)	Nuclei_Texture_SumAverage_DNA_10_03_256)
			Nuclei_Texture_SumAverage_RNA_3_00_256)	Nuclei_Texture_SumAverage_RNA_3_00_256)
			Nuclei_Texture_SumAverage_RNA_3_01_256)	Nuclei_Texture_SumAverage_RNA_3_01_256)
			Nuclei_Texture_SumAverage_RNA_3_02_256)	Nuclei_Texture_SumAverage_RNA_3_02_256)
			Nuclei_Texture_SumAverage_RNA_3_03_256)	Nuclei_Texture_SumAverage_RNA_3_03_256)
			Nuclei_Texture_SumAverage_RNA_5_00_256)	Nuclei_Texture_SumAverage_RNA_5_00_256)
			Nuclei_Texture_SumAverage_RNA_5_01_256)	Nuclei_Texture_SumAverage_RNA_5_01_256)
			Nuclei_Texture_SumAverage_RNA_5_02_256)	Nuclei_Texture_SumAverage_RNA_5_02_256)
			Nuclei_Texture_SumAverage_RNA_5_03_256)	Nuclei_Texture_SumAverage_RNA_5_03_256)
			Nuclei_Texture_SumAverage_RNA_10_00_256)	Nuclei_Texture_SumAverage_RNA_10_00_256)
			Nuclei_Texture_SumAverage_RNA_10_01_256)	Nuclei_Texture_SumAverage_RNA_10_01_256)
			Nuclei_Texture_SumAverage_RNA_10_02_256)	Nuclei_Texture_SumAverage_RNA_10_02_256)
			Nuclei_Texture_SumAverage_RNA_10_03_256)	Nuclei_Texture_SumAverage_RNA_10_03_256)
			Nuclei_Texture_SumEntropy_DNA_3_00_256)	Nuclei_Texture_SumEntropy_DNA_3_00_256)
			Nuclei_Texture_SumEntropy_DNA_3_01_256)	Nuclei_Texture_SumEntropy_DNA_3_01_256)
			Nuclei_Texture_SumEntropy_DNA_3_02_256)	Nuclei_Texture_SumEntropy_DNA_3_02_256)
			Nuclei_Texture_SumEntropy_DNA_3_03_256)	Nuclei_Texture_SumEntropy_DNA_3_03_256)
			Nuclei_Texture_SumEntropy_DNA_5_00_256)	Nuclei_Texture_SumEntropy_DNA_5_00_256)
			Nuclei_Texture_SumEntropy_DNA_5_01_256)	Nuclei_Texture_SumEntropy_DNA_5_01_256)
			Nuclei_Texture_SumEntropy_DNA_5_02_256)	Nuclei_Texture_SumEntropy_DNA_5_02_256)
			Nuclei_Texture_SumEntropy_DNA_5_03_256)	Nuclei_Texture_SumEntropy_DNA_5_03_256)
			Nuclei_Texture_SumEntropy_DNA_10_00_256)	Nuclei_Texture_SumEntropy_DNA_10_00_256)
			Nuclei_Texture_SumEntropy_DNA_10_01_256)	Nuclei_Texture_SumEntropy_DNA_10_01_256)
			Nuclei_Texture_SumEntropy_DNA_10_02_256)	Nuclei_Texture_SumEntropy_DNA_10_02_256)
			Nuclei_Texture_SumEntropy_DNA_10_03_256)	Nuclei_Texture_SumEntropy_DNA_10_03_256)
			Nuclei_Texture_SumEntropy_RNA_3_00_256)	Nuclei_Texture_SumEntropy_RNA_3_00_256)
			Nuclei_Texture_SumEntropy_RNA_3_01_256)	Nuclei_Texture_SumEntropy_RNA_3_01_256)
			Nuclei_Texture_SumEntropy_RNA_3_02_256)	Nuclei_Texture_SumEntropy_RNA_3_02_256)
			Nuclei_Texture_SumEntropy_RNA_3_03_256)	Nuclei_Texture_SumEntropy_RNA_3_03_256)
			Nuclei_Texture_SumEntropy_RNA_5_00_256)	Nuclei_Texture_SumEntropy_RNA_5_00_256)
			Nuclei_Texture_SumEntropy_RNA_5_01_256)	Nuclei_Texture_SumEntropy_RNA_5_01_256)
			Nuclei_Texture_SumEntropy_RNA_5_02_256)	Nuclei_Texture_SumEntropy_RNA_5_02_256)
			Nuclei_Texture_SumEntropy_RNA_5_03_256)	Nuclei_Texture_SumEntropy_RNA_5_03_256)
			Nuclei_Texture_SumEntropy_RNA_10_00_256)	Nuclei_Texture_SumEntropy_RNA_10_00_256)
			Nuclei_Texture_SumEntropy_RNA_10_01_256)	Nuclei_Texture_SumEntropy_RNA_10_01_256)
			Nuclei_Texture_SumEntropy_RNA_10_02_256)	Nuclei_Texture_SumEntropy_RNA_10_02_256)
			Nuclei_Texture_SumEntropy_RNA_10_03_256)	Nuclei_Texture_SumEntropy_RNA_10_03_256)	Nuclei_Texture_SumEntropy_RNA_10_03_256)	Nuclei_Texture_SumEntropy_RNA_10_03_256)
			Nuclei_Texture_SumVariance_DNA_3_00_256)	Nuclei_Texture_SumVariance_DNA_3_00_256)
			Nuclei_Texture_SumVariance_DNA_3_01_256)	Nuclei_Texture_SumVariance_DNA_3_01_256)
			Nuclei_Texture_SumVariance_DNA_3_02_256)	Nuclei_Texture_SumVariance_DNA_3_02_256)
			Nuclei_Texture_SumVariance_DNA_3_03_256)	Nuclei_Texture_SumVariance_DNA_3_03_256)
			Nuclei_Texture_SumVariance_DNA_5_00_256)	Nuclei_Texture_SumVariance_DNA_5_00_256)
			Nuclei_Texture_SumVariance_DNA_5_01_256)	Nuclei_Texture_SumVariance_DNA_5_01_256)
			Nuclei_Texture_SumVariance_DNA_5_02_256)	Nuclei_Texture_SumVariance_DNA_5_02_256)
			Nuclei_Texture_SumVariance_DNA_5_03_256)	Nuclei_Texture_SumVariance_DNA_5_03_256)
			Nuclei_Texture_SumVariance_DNA_10_00_256)	Nuclei_Texture_SumVariance_DNA_10_00_256)
			Nuclei_Texture_SumVariance_DNA_10_01_256)	Nuclei_Texture_SumVariance_DNA_10_01_256)
			Nuclei_Texture_SumVariance_DNA_10_02_256)	Nuclei_Texture_SumVariance_DNA_10_02_256)
			Nuclei_Texture_SumVariance_DNA_10_03_256)	Nuclei_Texture_SumVariance_DNA_10_03_256)
			Nuclei_Texture_SumVariance_RNA_3_00_256)	Nuclei_Texture_SumVariance_RNA_3_00_256)
			Nuclei_Texture_SumVariance_RNA_3_01_256)	Nuclei_Texture_SumVariance_RNA_3_01_256)
			Nuclei_Texture_SumVariance_RNA_3_02_256)	Nuclei_Texture_SumVariance_RNA_3_02_256)
			Nuclei_Texture_SumVariance_RNA_3_03_256)	Nuclei_Texture_SumVariance_RNA_3_03_256)
			Nuclei_Texture_SumVariance_RNA_5_00_256)	Nuclei_Texture_SumVariance_RNA_5_00_256)
			Nuclei_Texture_SumVariance_RNA_5_01_256)	Nuclei_Texture_SumVariance_RNA_5_01_256)
			Nuclei_Texture_SumVariance_RNA_5_02_256)	Nuclei_Texture_SumVariance_RNA_5_02_256)
			Nuclei_Texture_SumVariance_RNA_5_03_256)	Nuclei_Texture_SumVariance_RNA_5_03_256)
			Nuclei_Texture_SumVariance_RNA_10_00_256)	Nuclei_Texture_SumVariance_RNA_10_00_256)
			Nuclei_Texture_SumVariance_RNA_10_01_256)	Nuclei_Texture_SumVariance_RNA_10_01_256)
			Nuclei_Texture_SumVariance_RNA_10_02_256)	Nuclei_Texture_SumVariance_RNA_10_02_256)
			Nuclei_Texture_SumVariance_RNA_10_03_256)	Nuclei_Texture_SumVariance_RNA_10_03_256)
			Nuclei_Texture_Variance_DNA_3_00_256)	Nuclei_Texture_Variance_DNA_3_00_256)
			Nuclei_Texture_Variance_DNA_3_01_256)	Nuclei_Texture_Variance_DNA_3_01_256)
			Nuclei_Texture_Variance_DNA_3_02_256)	Nuclei_Texture_Variance_DNA_3_02_256)
			Nuclei_Texture_Variance_DNA_3_03_256)	Nuclei_Texture_Variance_DNA_3_03_256)
			Nuclei_Texture_Variance_DNA_5_00_256)	Nuclei_Texture_Variance_DNA_5_00_256)
			Nuclei_Texture_Variance_DNA_5_01_256)	Nuclei_Texture_Variance_DNA_5_01_256)
			Nuclei_Texture_Variance_DNA_5_02_256)	Nuclei_Texture_Variance_DNA_5_02_256)
			Nuclei_Texture_Variance_DNA_5_03_256)	Nuclei_Texture_Variance_DNA_5_03_256)
			Nuclei_Texture_Variance_DNA_10_00_256)	Nuclei_Texture_Variance_DNA_10_00_256)
			Nuclei_Texture_Variance_DNA_10_01_256)	Nuclei_Texture_Variance_DNA_10_01_256)
			Nuclei_Texture_Variance_DNA_10_02_256)	Nuclei_Texture_Variance_DNA_10_02_256)
			Nuclei_Texture_Variance_DNA_10_03_256)	Nuclei_Texture_Variance_DNA_10_03_256)
			Nuclei_Texture_Variance_RNA_3_00_256)	Nuclei_Texture_Variance_RNA_3_00_256)
			Nuclei_Texture_Variance_RNA_3_01_256)	Nuclei_Texture_Variance_RNA_3_01_256)
			Nuclei_Texture_Variance_RNA_3_02_256)	Nuclei_Texture_Variance_RNA_3_02_256)
			Nuclei_Texture_Variance_RNA_3_03_256)	Nuclei_Texture_Variance_RNA_3_03_256)
			Nuclei_Texture_Variance_RNA_5_00_256)	Nuclei_Texture_Variance_RNA_5_00_256)
			Nuclei_Texture_Variance_RNA_5_01_256)	Nuclei_Texture_Variance_RNA_5_01_256)
			Nuclei_Texture_Variance_RNA_5_02_256)	Nuclei_Texture_Variance_RNA_5_02_256)
			Nuclei_Texture_Variance_RNA_5_03_256)	Nuclei_Texture_Variance_RNA_5_03_256)
			Nuclei_Texture_Variance_RNA_10_00_256)	Nuclei_Texture_Variance_RNA_10_00_256)
			Nuclei_Texture_Variance_RNA_10_01_256)	Nuclei_Texture_Variance_RNA_10_01_256)
			Nuclei_Texture_Variance_RNA_10_02_256)	Nuclei_Texture_Variance_RNA_10_02_256)
			Nuclei_Texture_Variance_RNA_10_03_256)	Nuclei_Texture_Variance_RNA_10_03_256)
			Nucleoli_AreaShape_Area)	Nucleoli_AreaShape_Area)
			Nucleoli_AreaShape_BoundingBoxArea)	Nucleoli_AreaShape_BoundingBoxArea)
			Nucleoli_AreaShape_BoundingBoxMaximum_X)	Nucleoli_AreaShape_BoundingBoxMaximum_X)
			Nucleoli_AreaShape_BoundingBoxMaximum_Y)	Nucleoli_AreaShape_BoundingBoxMaximum_Y)	Nucleoli_AreaShape_BoundingBoxMaximum_Y)	Nucleoli_AreaShape_BoundingBoxMaximum_Y)
			Nucleoli_AreaShape_BoundingBoxMinimum_X)	Nucleoli_AreaShape_BoundingBoxMinimum_X)	Nucleoli_AreaShape_BoundingBoxMinimum_X)	Nucleoli_AreaShape_BoundingBoxMinimum_X)
			Nucleoli_AreaShape_BoundingBoxMinimum_Y)	Nucleoli_AreaShape_BoundingBoxMinimum_Y)
			Nucleoli_AreaShape_Center_X)	Nucleoli_AreaShape_Center_X)
			Nucleoli_AreaShape_Center_Y)	Nucleoli_AreaShape_Center_Y)
			Nucleoli_AreaShape_CentralMoment_0_0)	Nucleoli_AreaShape_CentralMoment_0_0)
			Nucleoli_AreaShape_CentralMoment_0_2)	Nucleoli_AreaShape_CentralMoment_0_2)
			Nucleoli_AreaShape_CentralMoment_0_3)	Nucleoli_AreaShape_CentralMoment_0_3)
			Nucleoli_AreaShape_CentralMoment_1_1)	Nucleoli_AreaShape_CentralMoment_1_1)
			Nucleoli_AreaShape_CentralMoment_1_2)	Nucleoli_AreaShape_CentralMoment_1_2)
			Nucleoli_AreaShape_CentralMoment_1_3)	Nucleoli_AreaShape_CentralMoment_1_3)
			Nucleoli_AreaShape_CentralMoment_2_0)	Nucleoli_AreaShape_CentralMoment_2_0)
			Nucleoli_AreaShape_CentralMoment_2_1)	Nucleoli_AreaShape_CentralMoment_2_1)
			Nucleoli_AreaShape_CentralMoment_2_2)	Nucleoli_AreaShape_CentralMoment_2_2)
			Nucleoli_AreaShape_CentralMoment_2_3)	Nucleoli_AreaShape_CentralMoment_2_3)
			Nucleoli_AreaShape_Compactness)	Nucleoli_AreaShape_Compactness)
			Nucleoli_AreaShape_ConvexArea)	Nucleoli_AreaShape_ConvexArea)
			Nucleoli_AreaShape_Eccentricity)	Nucleoli_AreaShape_Eccentricity)	Nucleoli_AreaShape_Eccentricity)	Nucleoli_AreaShape_Eccentricity)
			Nucleoli_AreaShape_EquivalentDiameter)	Nucleoli_AreaShape_EquivalentDiameter)
			Nucleoli_AreaShape_Extent)	Nucleoli_AreaShape_Extent)	Nucleoli_AreaShape_Extent)	Nucleoli_AreaShape_Extent)
			Nucleoli_AreaShape_FormFactor)	Nucleoli_AreaShape_FormFactor)
			Nucleoli_AreaShape_HuMoment_0)	Nucleoli_AreaShape_HuMoment_0)	Nucleoli_AreaShape_HuMoment_0)	Nucleoli_AreaShape_HuMoment_0)
			Nucleoli_AreaShape_HuMoment_1)	Nucleoli_AreaShape_HuMoment_1)	Nucleoli_AreaShape_HuMoment_1)	Nucleoli_AreaShape_HuMoment_1)
			Nucleoli_AreaShape_HuMoment_2)	Nucleoli_AreaShape_HuMoment_2)	Nucleoli_AreaShape_HuMoment_2)	Nucleoli_AreaShape_HuMoment_2)
			Nucleoli_AreaShape_HuMoment_3)	Nucleoli_AreaShape_HuMoment_3)	Nucleoli_AreaShape_HuMoment_3)	Nucleoli_AreaShape_HuMoment_3)
			Nucleoli_AreaShape_HuMoment_4)	Nucleoli_AreaShape_HuMoment_4)
			Nucleoli_AreaShape_HuMoment_5)	Nucleoli_AreaShape_HuMoment_5)	Nucleoli_AreaShape_HuMoment_5)	Nucleoli_AreaShape_HuMoment_5)
			Nucleoli_AreaShape_InertiaTensorEigenvalues_0)	Nucleoli_AreaShape_InertiaTensorEigenvalues_0)
			Nucleoli_AreaShape_InertiaTensorEigenvalues_1)	Nucleoli_AreaShape_InertiaTensorEigenvalues_1)
			Nucleoli_AreaShape_InertiaTensor_0_0)	Nucleoli_AreaShape_InertiaTensor_0_0)
			Nucleoli_AreaShape_InertiaTensor_0_1)	Nucleoli_AreaShape_InertiaTensor_0_1)
			Nucleoli_AreaShape_InertiaTensor_1_0)	Nucleoli_AreaShape_InertiaTensor_1_0)
			Nucleoli_AreaShape_InertiaTensor_1_1)	Nucleoli_AreaShape_InertiaTensor_1_1)
			Nucleoli_AreaShape_MajorAxisLength)	Nucleoli_AreaShape_MajorAxisLength)
			Nucleoli_AreaShape_MaxFeretDiameter)	Nucleoli_AreaShape_MaxFeretDiameter)
			Nucleoli_AreaShape_MaximumRadius)	Nucleoli_AreaShape_MaximumRadius)	Nucleoli_AreaShape_MaximumRadius)	Nucleoli_AreaShape_MaximumRadius)
			Nucleoli_AreaShape_MeanRadius)	Nucleoli_AreaShape_MeanRadius)
			Nucleoli_AreaShape_MinFeretDiameter)	Nucleoli_AreaShape_MinFeretDiameter)
			Nucleoli_AreaShape_MinorAxisLength)	Nucleoli_AreaShape_MinorAxisLength)
			Nucleoli_AreaShape_NormalizedMoment_0_2)	Nucleoli_AreaShape_NormalizedMoment_0_2)	Nucleoli_AreaShape_NormalizedMoment_0_2)	Nucleoli_AreaShape_NormalizedMoment_0_2)
			Nucleoli_AreaShape_NormalizedMoment_0_3)	Nucleoli_AreaShape_NormalizedMoment_0_3)
			Nucleoli_AreaShape_NormalizedMoment_1_1)	Nucleoli_AreaShape_NormalizedMoment_1_1)
			Nucleoli_AreaShape_NormalizedMoment_1_2)	Nucleoli_AreaShape_NormalizedMoment_1_2)
			Nucleoli_AreaShape_NormalizedMoment_1_3)	Nucleoli_AreaShape_NormalizedMoment_1_3)
			Nucleoli_AreaShape_NormalizedMoment_2_0)	Nucleoli_AreaShape_NormalizedMoment_2_0)	Nucleoli_AreaShape_NormalizedMoment_2_0)	Nucleoli_AreaShape_NormalizedMoment_2_0)
			Nucleoli_AreaShape_NormalizedMoment_2_1)	Nucleoli_AreaShape_NormalizedMoment_2_1)
			Nucleoli_AreaShape_NormalizedMoment_2_2)	Nucleoli_AreaShape_NormalizedMoment_2_2)	Nucleoli_AreaShape_NormalizedMoment_2_2)	Nucleoli_AreaShape_NormalizedMoment_2_2)
			Nucleoli_AreaShape_NormalizedMoment_2_3)	Nucleoli_AreaShape_NormalizedMoment_2_3)
			Nucleoli_AreaShape_NormalizedMoment_3_0)	Nucleoli_AreaShape_NormalizedMoment_3_0)
			Nucleoli_AreaShape_NormalizedMoment_3_1)	Nucleoli_AreaShape_NormalizedMoment_3_1)
			Nucleoli_AreaShape_NormalizedMoment_3_2)	Nucleoli_AreaShape_NormalizedMoment_3_2)
			Nucleoli_AreaShape_NormalizedMoment_3_3)	Nucleoli_AreaShape_NormalizedMoment_3_3)
			Nucleoli_AreaShape_Orientation)	Nucleoli_AreaShape_Orientation)
			Nucleoli_AreaShape_Perimeter)	Nucleoli_AreaShape_Perimeter)
			Nucleoli_AreaShape_SpatialMoment_0_0)	Nucleoli_AreaShape_SpatialMoment_0_0)
			Nucleoli_AreaShape_SpatialMoment_0_1)	Nucleoli_AreaShape_SpatialMoment_0_1)
			Nucleoli_AreaShape_SpatialMoment_0_2)	Nucleoli_AreaShape_SpatialMoment_0_2)
			Nucleoli_AreaShape_SpatialMoment_0_3)	Nucleoli_AreaShape_SpatialMoment_0_3)
			Nucleoli_AreaShape_SpatialMoment_1_0)	Nucleoli_AreaShape_SpatialMoment_1_0)
			Nucleoli_AreaShape_SpatialMoment_1_1)	Nucleoli_AreaShape_SpatialMoment_1_1)
			Nucleoli_AreaShape_SpatialMoment_1_2)	Nucleoli_AreaShape_SpatialMoment_1_2)
			Nucleoli_AreaShape_SpatialMoment_1_3)	Nucleoli_AreaShape_SpatialMoment_1_3)
			Nucleoli_AreaShape_SpatialMoment_2_0)	Nucleoli_AreaShape_SpatialMoment_2_0)
			Nucleoli_AreaShape_SpatialMoment_2_1)	Nucleoli_AreaShape_SpatialMoment_2_1)
			Nucleoli_AreaShape_SpatialMoment_2_2)	Nucleoli_AreaShape_SpatialMoment_2_2)
			Nucleoli_AreaShape_SpatialMoment_2_3)	Nucleoli_AreaShape_SpatialMoment_2_3)	Nucleoli_AreaShape_SpatialMoment_2_3)	Nucleoli_AreaShape_SpatialMoment_2_3)
			Nucleoli_AreaShape_Zernike_0_0)	Nucleoli_AreaShape_Zernike_0_0)	Nucleoli_AreaShape_Zernike_0_0)	Nucleoli_AreaShape_Zernike_0_0)
			Nucleoli_AreaShape_Zernike_1_1)	Nucleoli_AreaShape_Zernike_1_1)	Nucleoli_AreaShape_Zernike_1_1)	Nucleoli_AreaShape_Zernike_1_1)
			Nucleoli_AreaShape_Zernike_2_0)	Nucleoli_AreaShape_Zernike_2_0)	Nucleoli_AreaShape_Zernike_2_0)	Nucleoli_AreaShape_Zernike_2_0)
			Nucleoli_AreaShape_Zernike_2_2)	Nucleoli_AreaShape_Zernike_2_2)	Nucleoli_AreaShape_Zernike_2_2)	Nucleoli_AreaShape_Zernike_2_2)
			Nucleoli_AreaShape_Zernike_3_1)	Nucleoli_AreaShape_Zernike_3_1)	Nucleoli_AreaShape_Zernike_3_1)	Nucleoli_AreaShape_Zernike_3_1)
			Nucleoli_AreaShape_Zernike_3_3)	Nucleoli_AreaShape_Zernike_3_3)	Nucleoli_AreaShape_Zernike_3_3)	Nucleoli_AreaShape_Zernike_3_3)
			Nucleoli_AreaShape_Zernike_4_0)	Nucleoli_AreaShape_Zernike_4_0)	Nucleoli_AreaShape_Zernike_4_0)	Nucleoli_AreaShape_Zernike_4_0)
			Nucleoli_AreaShape_Zernike_4_2)	Nucleoli_AreaShape_Zernike_4_2)	Nucleoli_AreaShape_Zernike_4_2)	Nucleoli_AreaShape_Zernike_4_2)
			Nucleoli_AreaShape_Zernike_4_4)	Nucleoli_AreaShape_Zernike_4_4)
			Nucleoli_AreaShape_Zernike_5_1)	Nucleoli_AreaShape_Zernike_5_1)	Nucleoli_AreaShape_Zernike_5_1)	Nucleoli_AreaShape_Zernike_5_1)
			Nucleoli_AreaShape_Zernike_5_3)	Nucleoli_AreaShape_Zernike_5_3)	Nucleoli_AreaShape_Zernike_5_3)	Nucleoli_AreaShape_Zernike_5_3)
			Nucleoli_AreaShape_Zernike_5_5)	Nucleoli_AreaShape_Zernike_5_5)	Nucleoli_AreaShape_Zernike_5_5)	Nucleoli_AreaShape_Zernike_5_5)
			Nucleoli_AreaShape_Zernike_6_0)	Nucleoli_AreaShape_Zernike_6_0)
			Nucleoli_AreaShape_Zernike_6_2)	Nucleoli_AreaShape_Zernike_6_2)
			Nucleoli_AreaShape_Zernike_6_4)	Nucleoli_AreaShape_Zernike_6_4)
			Nucleoli_AreaShape_Zernike_6_6)	Nucleoli_AreaShape_Zernike_6_6)
			Nucleoli_AreaShape_Zernike_7_1)	Nucleoli_AreaShape_Zernike_7_1)	Nucleoli_AreaShape_Zernike_7_1)	Nucleoli_AreaShape_Zernike_7_1)
			Nucleoli_AreaShape_Zernike_7_3)	Nucleoli_AreaShape_Zernike_7_3)	Nucleoli_AreaShape_Zernike_7_3)	Nucleoli_AreaShape_Zernike_7_3)
			Nucleoli_AreaShape_Zernike_7_5)	Nucleoli_AreaShape_Zernike_7_5)	Nucleoli_AreaShape_Zernike_7_5)	Nucleoli_AreaShape_Zernike_7_5)
			Nucleoli_AreaShape_Zernike_7_7)	Nucleoli_AreaShape_Zernike_7_7)
			Nucleoli_AreaShape_Zernike_8_0)	Nucleoli_AreaShape_Zernike_8_0)
			Nucleoli_AreaShape_Zernike_8_2)	Nucleoli_AreaShape_Zernike_8_2)	Nucleoli_AreaShape_Zernike_8_2)	Nucleoli_AreaShape_Zernike_8_2)
			Nucleoli_AreaShape_Zernike_8_4)	Nucleoli_AreaShape_Zernike_8_4)	Nucleoli_AreaShape_Zernike_8_4)	Nucleoli_AreaShape_Zernike_8_4)
			Nucleoli_AreaShape_Zernike_8_6)	Nucleoli_AreaShape_Zernike_8_6)	Nucleoli_AreaShape_Zernike_8_6)	Nucleoli_AreaShape_Zernike_8_6)
			Nucleoli_AreaShape_Zernike_8_8)	Nucleoli_AreaShape_Zernike_8_8)	Nucleoli_AreaShape_Zernike_8_8)	Nucleoli_AreaShape_Zernike_8_8)
			Nucleoli_AreaShape_Zernike_9_1)	Nucleoli_AreaShape_Zernike_9_1)	Nucleoli_AreaShape_Zernike_9_1)	Nucleoli_AreaShape_Zernike_9_1)
			Nucleoli_AreaShape_Zernike_9_3)	Nucleoli_AreaShape_Zernike_9_3)	Nucleoli_AreaShape_Zernike_9_3)	Nucleoli_AreaShape_Zernike_9_3)
			Nucleoli_AreaShape_Zernike_9_5)	Nucleoli_AreaShape_Zernike_9_5)	Nucleoli_AreaShape_Zernike_9_5)	Nucleoli_AreaShape_Zernike_9_5)
			Nucleoli_AreaShape_Zernike_9_7)	Nucleoli_AreaShape_Zernike_9_7)	Nucleoli_AreaShape_Zernike_9_7)	Nucleoli_AreaShape_Zernike_9_7)
			Nucleoli_AreaShape_Zernike_9_9)	Nucleoli_AreaShape_Zernike_9_9)	Nucleoli_AreaShape_Zernike_9_9)	Nucleoli_AreaShape_Zernike_9_9)
			Nucleoli_Granularity_1_RNA)	Nucleoli_Granularity_1_RNA)	Nucleoli_Granularity_1_RNA)	Nucleoli_Granularity_1_RNA)
			Nucleoli_Intensity_IntegratedIntensityEdge_RNA)	Nucleoli_Intensity_IntegratedIntensityEdge_RNA)
			Nucleoli_Intensity_IntegratedIntensity_RNA)	Nucleoli_Intensity_IntegratedIntensity_RNA)
			Nucleoli_Intensity_LowerQuartileIntensity_RNA)	Nucleoli_Intensity_LowerQuartileIntensity_RNA)
			Nucleoli_Intensity_MADIntensity_RNA)	Nucleoli_Intensity_MADIntensity_RNA)
			Nucleoli_Intensity_MassDisplacement_RNA)	Nucleoli_Intensity_MassDisplacement_RNA)
			Nucleoli_Intensity_MaxIntensityEdge_RNA)	Nucleoli_Intensity_MaxIntensityEdge_RNA)
			Nucleoli_Intensity_MaxIntensity_RNA)	Nucleoli_Intensity_MaxIntensity_RNA)
			Nucleoli_Intensity_MeanIntensityEdge_RNA)	Nucleoli_Intensity_MeanIntensityEdge_RNA)
			Nucleoli_Intensity_MeanIntensity_RNA)	Nucleoli_Intensity_MeanIntensity_RNA)
			Nucleoli_Intensity_MedianIntensity_RNA)	Nucleoli_Intensity_MedianIntensity_RNA)
			Nucleoli_Intensity_MinIntensityEdge_RNA)	Nucleoli_Intensity_MinIntensityEdge_RNA)	Nucleoli_Intensity_MinIntensityEdge_RNA)	Nucleoli_Intensity_MinIntensityEdge_RNA)
[truncated: 743 more rows]
