# Supplementary material for: Cell Painting PLUS: expanding the multiplexing capacity of Cell Painting-based phenotypic profiling using iterative staining-elution cycles
Source: Nat Commun. 2025 Apr 24;16:3857. doi: 10.1038/s41467-025-58765-8 (PMC12022024; doi:10.1038/s41467-025-58765-8)
Supplement: Supplementary file 3 — Supplementary Data [file 41467_2025_58765_MOESM3_ESM.zip › Supplementary Data/Supplementary Data 4_Fig2.xlsx]

## Sheet: Fig.2_ReproducibilityRelSumDiff
	Relative SumDiff	MCF-7 in FCS				HepG2	U2OS	RPTEC
		CP 20x	CP 40x	CPP 20x	CPP 40x	CPP 20x	CPP 20x	CPP 20x
	TRep1	0.5074	0.5461	0.4587	0.4872	0.6845	0.5442	0.5774
	TRep2	0.4476	0.4769	0.4415	0.4619	0.6099	0.5150	0.4728
	TRep3	0.5061	0.5713	0.4688	0.5055	0.6369	0.5489	0.5189
	Mean(TReps)	0.4870	0.5314	0.4563	0.4849	0.6437	0.5360	0.5230
	BRep1	0.5078	0.4988	0.4290	0.4498	0.7759	0.4725	0.4842
	BRep2	0.5141	0.5730	0.4456	0.5271	0.6731	0.7013	0.6173
	BRep3	0.4840	0.5367	0.4517	0.4829	0.5859	0.5118	0.4901
	BRep4	0.4468	0.5193	0.5003	0.4849	0.5332	0.4613	0.5157
	Mean(BReps)	0.4882	0.5319	0.4567	0.4862	0.6420	0.5367	0.5268
	AllRep	0.4871	0.5317	0.4567	0.4853	0.6387	0.5365	0.5238
