# Supplementary material for: Cell Painting PLUS: expanding the multiplexing capacity of Cell Painting-based phenotypic profiling using iterative staining-elution cycles
Source: Nat Commun. 2025 Apr 24;16:3857. doi: 10.1038/s41467-025-58765-8 (PMC12022024; doi:10.1038/s41467-025-58765-8)
Supplement: Supplementary file 3 — Supplementary Data [file 41467_2025_58765_MOESM3_ESM.zip › Supplementary Data/Supplementary Data 5_Fig3.xlsx]

## Sheet: Fig.3_BMC_input_features
	CPP | Harmony | BMC: input features	CPP | Cell Profiler | BMC: input features [with feature selection]	CP | Harmony | BMC: input features
	RelativeCellNumber(1-2Nucleoli)	Relative(1-2nucleolinumber)	RelativeCellNumber(1-2Nucleoli)
	RelativeCellNumber(3-4Nucleoli)	Relative(3-4nucleolinumber)	RelativeCellNumber(3-4Nucleoli)
	RelativeCellNumber(5+Nucleoli)	Relative(5andmorenucleolinumber)	RelativeCellNumber(5+Nucleoli)
	Cells - Morphology_Nucleus Area [µm²]	Cell_AreaShape_CentralMoment_0_3)	Cells - Morphology_Nucleus Area [µm²]
	Cells - Morphology_Nucleus Roundness	Cell_AreaShape_CentralMoment_1_2)	Cells - Morphology_Nucleus Roundness
	Cells - Morphology_Nucleus Width [µm]	Cell_AreaShape_CentralMoment_1_3)	Cells - Morphology_Nucleus Width [µm]
	Cells - Morphology_Nucleus Length [µm]	Cell_AreaShape_CentralMoment_2_1)	Cells - Morphology_Nucleus Length [µm]
	Cells - Morphology_Nucleus Ratio Width to Length	Cell_AreaShape_CentralMoment_2_3)	Cells - Morphology_Nucleus Ratio Width to Length
	Cells - Morphology_Cell Area [µm²]	Cell_AreaShape_HuMoment_4)	Cells - Morphology_Cell Area [µm²]
	Cells - Morphology_Cell Roundness	Cell_AreaShape_HuMoment_6)	Cells - Morphology_Cell Roundness
	Cells - Morphology_Cell Width [µm]	Cell_AreaShape_InertiaTensor_0_1)	Cells - Morphology_Cell Width [µm]
	Cells - Morphology_Cell Length [µm]	Cell_AreaShape_MedianRadius)	Cells - Morphology_Cell Length [µm]
	Cells - Morphology_Cell Ratio Width to Length	Cell_AreaShape_NormalizedMoment_0_3)	Cells - Morphology_Cell Ratio Width to Length
	Cells - Morphology_STAR_Nucleus_HOECHST 33342_2 Symmetry 02	Cell_AreaShape_NormalizedMoment_2_1)	Cells - Morphology_STAR_Nucleus_HOECHST 33342 Symmetry 02
	Cells - Morphology_STAR_Nucleus_HOECHST 33342_2 Symmetry 03	Cell_AreaShape_NormalizedMoment_2_3)	Cells - Morphology_STAR_Nucleus_HOECHST 33342 Symmetry 03
	Cells - Morphology_STAR_Nucleus_HOECHST 33342_2 Symmetry 04	Cell_AreaShape_NormalizedMoment_3_0)	Cells - Morphology_STAR_Nucleus_HOECHST 33342 Symmetry 04
	Cells - Morphology_STAR_Nucleus_HOECHST 33342_2 Symmetry 05	Cell_AreaShape_NormalizedMoment_3_1)	Cells - Morphology_STAR_Nucleus_HOECHST 33342 Symmetry 05
	Cells - Morphology_STAR_Nucleus_HOECHST 33342_2 Symmetry 12	Cell_AreaShape_NormalizedMoment_3_2)	Cells - Morphology_STAR_Nucleus_HOECHST 33342 Symmetry 12
	Cells - Morphology_STAR_Nucleus_HOECHST 33342_2 Symmetry 13	Cell_AreaShape_NormalizedMoment_3_3)	Cells - Morphology_STAR_Nucleus_HOECHST 33342 Symmetry 13
	Cells - Morphology_STAR_Nucleus_HOECHST 33342_2 Symmetry 14	Cell_AreaShape_Orientation)	Cells - Morphology_STAR_Nucleus_HOECHST 33342 Symmetry 14
	Cells - Morphology_STAR_Nucleus_HOECHST 33342_2 Symmetry 15	Cell_AreaShape_SpatialMoment_2_3)	Cells - Morphology_STAR_Nucleus_HOECHST 33342 Symmetry 15
	Cells - Morphology_STAR_Nucleus_HOECHST 33342_2 Threshold Compactness 30%	Cell_AreaShape_Zernike_0_0)	Cells - Morphology_STAR_Nucleus_HOECHST 33342 Threshold Compactness 30%
	Cells - Morphology_STAR_Nucleus_HOECHST 33342_2 Threshold Compactness 40%	Cell_AreaShape_Zernike_1_1)	Cells - Morphology_STAR_Nucleus_HOECHST 33342 Threshold Compactness 40%
	Cells - Morphology_STAR_Nucleus_HOECHST 33342_2 Threshold Compactness 50%	Cell_AreaShape_Zernike_2_0)	Cells - Morphology_STAR_Nucleus_HOECHST 33342 Threshold Compactness 50%
	Cells - Morphology_STAR_Nucleus_HOECHST 33342_2 Threshold Compactness 60%	Cell_AreaShape_Zernike_2_2)	Cells - Morphology_STAR_Nucleus_HOECHST 33342 Threshold Compactness 60%
	Cells - Morphology_STAR_Nucleus_HOECHST 33342_2 Axial Small Length	Cell_AreaShape_Zernike_3_3)	Cells - Morphology_STAR_Nucleus_HOECHST 33342 Axial Small Length
	Cells - Morphology_STAR_Nucleus_HOECHST 33342_2 Axial Length Ratio	Cell_AreaShape_Zernike_4_0)	Cells - Morphology_STAR_Nucleus_HOECHST 33342 Axial Length Ratio
	Cells - Morphology_STAR_Nucleus_HOECHST 33342_2 Radial Mean	Cell_AreaShape_Zernike_4_4)	Cells - Morphology_STAR_Nucleus_HOECHST 33342 Radial Mean
	Cells - Morphology_STAR_Nucleus_HOECHST 33342_2 Radial Relative Deviation	Cell_AreaShape_Zernike_5_1)	Cells - Morphology_STAR_Nucleus_HOECHST 33342 Radial Relative Deviation
	Cells - Morphology_STAR_Nucleus_HOECHST 33342_2 Profile 1/2	Cell_AreaShape_Zernike_5_3)	Cells - Morphology_STAR_Nucleus_HOECHST 33342 Profile 1/2
	Cells - Morphology_STAR_Nucleus_HOECHST 33342_2 Profile 2/2	Cell_AreaShape_Zernike_5_5)	Cells - Morphology_STAR_Nucleus_HOECHST 33342 Profile 2/2
	Cells - Morphology_STAR_Nucleus_Alexa 488 Symmetry 02	Cell_AreaShape_Zernike_6_0)	Cells - Morphology_STAR_Nucleus_Alexa 488 Symmetry 02
	Cells - Morphology_STAR_Nucleus_Alexa 488 Symmetry 03	Cell_AreaShape_Zernike_6_2)	Cells - Morphology_STAR_Nucleus_Alexa 488 Symmetry 03
	Cells - Morphology_STAR_Nucleus_Alexa 488 Symmetry 04	Cell_AreaShape_Zernike_6_6)	Cells - Morphology_STAR_Nucleus_Alexa 488 Symmetry 04
	Cells - Morphology_STAR_Nucleus_Alexa 488 Symmetry 05	Cell_AreaShape_Zernike_7_1)	Cells - Morphology_STAR_Nucleus_Alexa 488 Symmetry 05
	Cells - Morphology_STAR_Nucleus_Alexa 488 Symmetry 12	Cell_AreaShape_Zernike_7_3)	Cells - Morphology_STAR_Nucleus_Alexa 488 Symmetry 12
	Cells - Morphology_STAR_Nucleus_Alexa 488 Symmetry 13	Cell_AreaShape_Zernike_7_5)	Cells - Morphology_STAR_Nucleus_Alexa 488 Symmetry 13
	Cells - Morphology_STAR_Nucleus_Alexa 488 Symmetry 14	Cell_AreaShape_Zernike_8_0)	Cells - Morphology_STAR_Nucleus_Alexa 488 Symmetry 14
	Cells - Morphology_STAR_Nucleus_Alexa 488 Symmetry 15	Cell_AreaShape_Zernike_8_2)	Cells - Morphology_STAR_Nucleus_Alexa 488 Symmetry 15
	Cells - Morphology_STAR_Nucleus_Alexa 488 Threshold Compactness 30%	Cell_AreaShape_Zernike_8_4)	Cells - Morphology_STAR_Nucleus_Alexa 488 Threshold Compactness 30%
	Cells - Morphology_STAR_Nucleus_Alexa 488 Threshold Compactness 40%	Cell_AreaShape_Zernike_8_6)	Cells - Morphology_STAR_Nucleus_Alexa 488 Threshold Compactness 40%
	Cells - Morphology_STAR_Nucleus_Alexa 488 Threshold Compactness 50%	Cell_AreaShape_Zernike_9_1)	Cells - Morphology_STAR_Nucleus_Alexa 488 Threshold Compactness 50%
	Cells - Morphology_STAR_Nucleus_Alexa 488 Threshold Compactness 60%	Cell_AreaShape_Zernike_9_3)	Cells - Morphology_STAR_Nucleus_Alexa 488 Threshold Compactness 60%
	Cells - Morphology_STAR_Nucleus_Alexa 488 Axial Small Length	Cell_AreaShape_Zernike_9_5)	Cells - Morphology_STAR_Nucleus_Alexa 488 Axial Small Length
	Cells - Morphology_STAR_Nucleus_Alexa 488 Axial Length Ratio	Cell_AreaShape_Zernike_9_7)	Cells - Morphology_STAR_Nucleus_Alexa 488 Axial Length Ratio
	Cells - Morphology_STAR_Nucleus_Alexa 488 Radial Mean	Cell_Neighbors_NumberOfNeighbors_Adjacent)	Cells - Morphology_STAR_Nucleus_Alexa 488 Radial Mean
	Cells - Morphology_STAR_Nucleus_Alexa 488 Radial Relative Deviation	Cytoplasm_Granularity_10_ER)	Cells - Morphology_STAR_Nucleus_Alexa 488 Radial Relative Deviation
	Cells - Morphology_STAR_Nucleus_Alexa 488 Profile 1/2	Cytoplasm_Granularity_10_Lysosome)	Cells - Morphology_STAR_Nucleus_Alexa 488 Profile 1/2
	Cells - Morphology_STAR_Nucleus_Alexa 488 Profile 2/2	Cytoplasm_Granularity_15_RNA)	Cells - Morphology_STAR_Nucleus_Alexa 488 Profile 2/2
	Cells - Morphology_STAR_Cytoplasm_Alexa 488 Symmetry 02	Cytoplasm_Granularity_2_Golgi)	Cells - Morphology_STAR_Cytoplasm_Alexa 488 Symmetry 02
	Cells - Morphology_STAR_Cytoplasm_Alexa 488 Symmetry 03	Cytoplasm_Granularity_2_Mitochondrion2)	Cells - Morphology_STAR_Cytoplasm_Alexa 488 Symmetry 03
	Cells - Morphology_STAR_Cytoplasm_Alexa 488 Symmetry 04	Cytoplasm_Granularity_2_RNA)	Cells - Morphology_STAR_Cytoplasm_Alexa 488 Symmetry 04
	Cells - Morphology_STAR_Cytoplasm_Alexa 488 Symmetry 05	Cytoplasm_Granularity_3_RNA)	Cells - Morphology_STAR_Cytoplasm_Alexa 488 Symmetry 05
	Cells - Morphology_STAR_Cytoplasm_Alexa 488 Symmetry 12	Cytoplasm_Granularity_4_Actin)	Cells - Morphology_STAR_Cytoplasm_Alexa 488 Symmetry 12
	Cells - Morphology_STAR_Cytoplasm_Alexa 488 Symmetry 13	Cytoplasm_Granularity_4_Mitochondrion2)	Cells - Morphology_STAR_Cytoplasm_Alexa 488 Symmetry 13
	Cells - Morphology_STAR_Cytoplasm_Alexa 488 Symmetry 14	Cytoplasm_Granularity_8_ER)	Cells - Morphology_STAR_Cytoplasm_Alexa 488 Symmetry 14
	Cells - Morphology_STAR_Cytoplasm_Alexa 488 Symmetry 15	Cytoplasm_Intensity_IntegratedIntensityEdge_Lysosome)	Cells - Morphology_STAR_Cytoplasm_Alexa 488 Symmetry 15
	Cells - Morphology_STAR_Cytoplasm_Alexa 488 Threshold Compactness 30%	Cytoplasm_Intensity_IntegratedIntensityEdge_RNA)	Cells - Morphology_STAR_Cytoplasm_Alexa 488 Threshold Compactness 30%
	Cells - Morphology_STAR_Cytoplasm_Alexa 488 Threshold Compactness 40%	Cytoplasm_Intensity_IntegratedIntensity_Mitochondrion2)	Cells - Morphology_STAR_Cytoplasm_Alexa 488 Threshold Compactness 40%
	Cells - Morphology_STAR_Cytoplasm_Alexa 488 Threshold Compactness 50%	Cytoplasm_Intensity_LowerQuartileIntensity_Actin)	Cells - Morphology_STAR_Cytoplasm_Alexa 488 Threshold Compactness 50%
	Cells - Morphology_STAR_Cytoplasm_Alexa 488 Threshold Compactness 60%	Cytoplasm_Intensity_LowerQuartileIntensity_ER)	Cells - Morphology_STAR_Cytoplasm_Alexa 488 Threshold Compactness 60%
	Cells - Morphology_STAR_Cytoplasm_Alexa 488 Axial Small Length	Cytoplasm_Intensity_MassDisplacement_ER)	Cells - Morphology_STAR_Cytoplasm_Alexa 488 Axial Small Length
	Cells - Morphology_STAR_Cytoplasm_Alexa 488 Axial Length Ratio	Cytoplasm_Intensity_MassDisplacement_Golgi)	Cells - Morphology_STAR_Cytoplasm_Alexa 488 Axial Length Ratio
	Cells - Morphology_STAR_Cytoplasm_Alexa 488 Radial Mean	Cytoplasm_Intensity_MassDisplacement_RNA)	Cells - Morphology_STAR_Cytoplasm_Alexa 488 Radial Mean
	Cells - Morphology_STAR_Cytoplasm_Alexa 488 Radial Relative Deviation	Cytoplasm_Intensity_MaxIntensityEdge_Mitochondrion2)	Cells - Morphology_STAR_Cytoplasm_Alexa 488 Radial Relative Deviation
	Cells - Morphology_STAR_Cytoplasm_Alexa 488 Profile 1/2	Cytoplasm_Intensity_MaxIntensityEdge_RNA)	Cells - Morphology_STAR_Cytoplasm_Alexa 488 Profile 1/2
	Cells - Morphology_STAR_Cytoplasm_Alexa 488 Profile 2/2	Cytoplasm_Intensity_MeanIntensityEdge_ER)	Cells - Morphology_STAR_Cytoplasm_Alexa 488 Profile 2/2
	Cells - Morphology_STAR_Cytoplasm_Alexa 647 Symmetry 02	Cytoplasm_Intensity_MinIntensity_ER)	Cells - Morphology_STAR_Cytoplasm_Alexa 647 Symmetry 02
	Cells - Morphology_STAR_Cytoplasm_Alexa 647 Symmetry 03	Cytoplasm_Intensity_UpperQuartileIntensity_Golgi)	Cells - Morphology_STAR_Cytoplasm_Alexa 647 Symmetry 03
	Cells - Morphology_STAR_Cytoplasm_Alexa 647 Symmetry 04	Cytoplasm_Intensity_UpperQuartileIntensity_Mitochondrion2)	Cells - Morphology_STAR_Cytoplasm_Alexa 647 Symmetry 04
	Cells - Morphology_STAR_Cytoplasm_Alexa 647 Symmetry 05	Cytoplasm_RadialDistribution_FracAtD_ER_1of4)	Cells - Morphology_STAR_Cytoplasm_Alexa 647 Symmetry 05
	Cells - Morphology_STAR_Cytoplasm_Alexa 647 Symmetry 12	Cytoplasm_RadialDistribution_FracAtD_ER_4of4)	Cells - Morphology_STAR_Cytoplasm_Alexa 647 Symmetry 12
	Cells - Morphology_STAR_Cytoplasm_Alexa 647 Symmetry 13	Cytoplasm_RadialDistribution_MeanFrac_Actin_1of4)	Cells - Morphology_STAR_Cytoplasm_Alexa 647 Symmetry 13
	Cells - Morphology_STAR_Cytoplasm_Alexa 647 Symmetry 14	Cytoplasm_RadialDistribution_MeanFrac_Actin_4of4)	Cells - Morphology_STAR_Cytoplasm_Alexa 647 Symmetry 14
	Cells - Morphology_STAR_Cytoplasm_Alexa 647 Symmetry 15	Cytoplasm_RadialDistribution_MeanFrac_ER_1of4)	Cells - Morphology_STAR_Cytoplasm_Alexa 647 Symmetry 15
	Cells - Morphology_STAR_Cytoplasm_Alexa 647 Threshold Compactness 30%	Cytoplasm_RadialDistribution_MeanFrac_Golgi_1of4)	Cells - Morphology_STAR_Cytoplasm_Alexa 647 Threshold Compactness 30%
	Cells - Morphology_STAR_Cytoplasm_Alexa 647 Threshold Compactness 40%	Cytoplasm_RadialDistribution_MeanFrac_Golgi_4of4)	Cells - Morphology_STAR_Cytoplasm_Alexa 647 Threshold Compactness 40%
	Cells - Morphology_STAR_Cytoplasm_Alexa 647 Threshold Compactness 50%	Cytoplasm_RadialDistribution_MeanFrac_Lysosome_1of4)	Cells - Morphology_STAR_Cytoplasm_Alexa 647 Threshold Compactness 50%
	Cells - Morphology_STAR_Cytoplasm_Alexa 647 Threshold Compactness 60%	Cytoplasm_RadialDistribution_MeanFrac_Lysosome_4of4)	Cells - Morphology_STAR_Cytoplasm_Alexa 647 Threshold Compactness 60%
	Cells - Morphology_STAR_Cytoplasm_Alexa 647 Axial Small Length	Cytoplasm_RadialDistribution_MeanFrac_Mitochondrion2_1of4)	Cells - Morphology_STAR_Cytoplasm_Alexa 647 Axial Small Length
	Cells - Morphology_STAR_Cytoplasm_Alexa 647 Axial Length Ratio	Cytoplasm_RadialDistribution_MeanFrac_Mitochondrion2_4of4)	Cells - Morphology_STAR_Cytoplasm_Alexa 647 Axial Length Ratio
	Cells - Morphology_STAR_Cytoplasm_Alexa 647 Radial Mean	Cytoplasm_RadialDistribution_MeanFrac_RNA_2of4)	Cells - Morphology_STAR_Cytoplasm_Alexa 647 Radial Mean
	Cells - Morphology_STAR_Cytoplasm_Alexa 647 Radial Relative Deviation	Cytoplasm_RadialDistribution_MeanFrac_RNA_4of4)	Cells - Morphology_STAR_Cytoplasm_Alexa 647 Radial Relative Deviation
	Cells - Morphology_STAR_Cytoplasm_Alexa 647 Profile 1/2	Cytoplasm_RadialDistribution_RadialCV_Actin_2of4)	Cells - Morphology_STAR_Cytoplasm_Alexa 647 Profile 1/2
	Cells - Morphology_STAR_Cytoplasm_Alexa 647 Profile 2/2	Cytoplasm_RadialDistribution_RadialCV_Actin_3of4)	Cells - Morphology_STAR_Cytoplasm_Alexa 647 Profile 2/2
	Cells - Morphology_STAR_Cytoplasm_HOECHST 33342 Symmetry 02	Cytoplasm_RadialDistribution_RadialCV_Actin_4of4)	Cells - Morphology_STAR_Cytoplasm_Alexa 568 Symmetry 02
	Cells - Morphology_STAR_Cytoplasm_HOECHST 33342 Symmetry 03	Cytoplasm_RadialDistribution_RadialCV_ER_3of4)	Cells - Morphology_STAR_Cytoplasm_Alexa 568 Symmetry 03
	Cells - Morphology_STAR_Cytoplasm_HOECHST 33342 Symmetry 04	Cytoplasm_RadialDistribution_RadialCV_Golgi_2of4)	Cells - Morphology_STAR_Cytoplasm_Alexa 568 Symmetry 04
	Cells - Morphology_STAR_Cytoplasm_HOECHST 33342 Symmetry 05	Cytoplasm_RadialDistribution_RadialCV_Lysosome_2of4)	Cells - Morphology_STAR_Cytoplasm_Alexa 568 Symmetry 05
	Cells - Morphology_STAR_Cytoplasm_HOECHST 33342 Symmetry 12	Cytoplasm_Texture_AngularSecondMoment_Golgi_5_03_256)	Cells - Morphology_STAR_Cytoplasm_Alexa 568 Symmetry 12
	Cells - Morphology_STAR_Cytoplasm_HOECHST 33342 Symmetry 13	Cytoplasm_Texture_Contrast_RNA_3_02_256)	Cells - Morphology_STAR_Cytoplasm_Alexa 568 Symmetry 13
	Cells - Morphology_STAR_Cytoplasm_HOECHST 33342 Symmetry 14	Cytoplasm_Texture_Correlation_ER_5_00_256)	Cells - Morphology_STAR_Cytoplasm_Alexa 568 Symmetry 14
	Cells - Morphology_STAR_Cytoplasm_HOECHST 33342 Symmetry 15	Cytoplasm_Texture_Correlation_Golgi_3_00_256)	Cells - Morphology_STAR_Cytoplasm_Alexa 568 Symmetry 15
	Cells - Morphology_STAR_Cytoplasm_HOECHST 33342 Threshold Compactness 30%	Cytoplasm_Texture_Correlation_Lysosome_5_00_256)	Cells - Morphology_STAR_Cytoplasm_Alexa 568 Threshold Compactness 30%
	Cells - Morphology_STAR_Cytoplasm_HOECHST 33342 Threshold Compactness 40%	Cytoplasm_Texture_DifferenceVariance_Mitochondrion2_5_00_256)	Cells - Morphology_STAR_Cytoplasm_Alexa 568 Threshold Compactness 40%
	Cells - Morphology_STAR_Cytoplasm_HOECHST 33342 Threshold Compactness 50%	Cytoplasm_Texture_InfoMeas1_Actin_5_01_256)	Cells - Morphology_STAR_Cytoplasm_Alexa 568 Threshold Compactness 50%
	Cells - Morphology_STAR_Cytoplasm_HOECHST 33342 Threshold Compactness 60%	Cytoplasm_Texture_InfoMeas1_ER_3_01_256)	Cells - Morphology_STAR_Cytoplasm_Alexa 568 Threshold Compactness 60%
	Cells - Morphology_STAR_Cytoplasm_HOECHST 33342 Axial Small Length	Cytoplasm_Texture_InfoMeas1_Golgi_3_00_256)	Cells - Morphology_STAR_Cytoplasm_Alexa 568 Axial Small Length
	Cells - Morphology_STAR_Cytoplasm_HOECHST 33342 Axial Length Ratio	Cytoplasm_Texture_InfoMeas1_Golgi_3_03_256)	Cells - Morphology_STAR_Cytoplasm_Alexa 568 Axial Length Ratio
	Cells - Morphology_STAR_Cytoplasm_HOECHST 33342 Radial Mean	Cytoplasm_Texture_InfoMeas1_Golgi_5_03_256)	Cells - Morphology_STAR_Cytoplasm_Alexa 568 Radial Mean
	Cells - Morphology_STAR_Cytoplasm_HOECHST 33342 Radial Relative Deviation	Cytoplasm_Texture_InfoMeas1_Lysosome_3_03_256)	Cells - Morphology_STAR_Cytoplasm_Alexa 568 Radial Relative Deviation
	Cells - Morphology_STAR_Cytoplasm_HOECHST 33342 Profile 1/2	Cytoplasm_Texture_InfoMeas1_Mitochondrion2_3_03_256)	Cells - Morphology_STAR_Cytoplasm_Alexa 568 Profile 1/2
	Cells - Morphology_STAR_Cytoplasm_HOECHST 33342 Profile 2/2	Cytoplasm_Texture_InfoMeas1_Mitochondrion2_5_03_256)	Cells - Morphology_STAR_Cytoplasm_Alexa 568 Profile 2/2
	Cells - Morphology_STAR_Cytoplasm_Alexa 488_2 Symmetry 02	Cytoplasm_Texture_InfoMeas1_RNA_3_00_256)	Cells - Intensity_Nucleus_HOECHST 33342 Mean
	Cells - Morphology_STAR_Cytoplasm_Alexa 488_2 Symmetry 03	Cytoplasm_Texture_InfoMeas1_RNA_3_03_256)	Cells - Intensity_Nucleus_HOECHST 33342 StdDev
	Cells - Morphology_STAR_Cytoplasm_Alexa 488_2 Symmetry 04	Cytoplasm_Texture_InfoMeas1_RNA_5_01_256)	Cells - Intensity_Nucleus_HOECHST 33342 Median
	Cells - Morphology_STAR_Cytoplasm_Alexa 488_2 Symmetry 05	Cytoplasm_Texture_InfoMeas2_Golgi_3_03_256)	Cells - Intensity_Nucleus_HOECHST 33342 Maximum
	Cells - Morphology_STAR_Cytoplasm_Alexa 488_2 Symmetry 12	Cytoplasm_Texture_InfoMeas2_Mitochondrion2_3_03_256)	Cells - Intensity_Nucleus_HOECHST 33342 Minimum
	Cells - Morphology_STAR_Cytoplasm_Alexa 488_2 Symmetry 13	Cytoplasm_Texture_InfoMeas2_RNA_3_03_256)	Cells - Intensity_Nucleus_HOECHST 33342 Sum
	Cells - Morphology_STAR_Cytoplasm_Alexa 488_2 Symmetry 14	Cytoplasm_Texture_InfoMeas2_RNA_5_03_256)	Cells - Intensity_Nucleus_HOECHST 33342 CV [%]
	Cells - Morphology_STAR_Cytoplasm_Alexa 488_2 Symmetry 15	Cytoplasm_Texture_InverseDifferenceMoment_Actin_5_03_256)	Cells - Intensity_Nucleus_HOECHST 33342 Quantile 75%
	Cells - Morphology_STAR_Cytoplasm_Alexa 488_2 Threshold Compactness 30%	Cytoplasm_Texture_InverseDifferenceMoment_RNA_3_03_256)	Cells - Intensity_Nucleus_HOECHST 33342 Contrast
	Cells - Morphology_STAR_Cytoplasm_Alexa 488_2 Threshold Compactness 40%	Cytoplasm_Texture_InverseDifferenceMoment_RNA_5_03_256)	Cells - Intensity_Nucleus_Alexa 488 Mean
	Cells - Morphology_STAR_Cytoplasm_Alexa 488_2 Threshold Compactness 50%	Cytoplasm_Texture_SumAverage_Golgi_5_00_256)	Cells - Intensity_Nucleus_Alexa 488 StdDev
	Cells - Morphology_STAR_Cytoplasm_Alexa 488_2 Threshold Compactness 60%	Cytoplasm_Texture_SumAverage_Lysosome_5_00_256)	Cells - Intensity_Nucleus_Alexa 488 Median
	Cells - Morphology_STAR_Cytoplasm_Alexa 488_2 Axial Small Length	Cytoplasm_Texture_SumAverage_RNA_5_00_256)	Cells - Intensity_Nucleus_Alexa 488 Maximum
	Cells - Morphology_STAR_Cytoplasm_Alexa 488_2 Axial Length Ratio	Cytoplasm_Texture_SumVariance_Actin_5_01_256)	Cells - Intensity_Nucleus_Alexa 488 Minimum
	Cells - Morphology_STAR_Cytoplasm_Alexa 488_2 Radial Mean	Cytoplasm_Texture_SumVariance_Mitochondrion2_5_01_256)	Cells - Intensity_Nucleus_Alexa 488 Sum
	Cells - Morphology_STAR_Cytoplasm_Alexa 488_2 Radial Relative Deviation	MembraneRegion_Granularity_2_Actin)	Cells - Intensity_Nucleus_Alexa 488 CV [%]
	Cells - Morphology_STAR_Cytoplasm_Alexa 488_2 Profile 1/2	MembraneRegion_Granularity_6_Actin)	Cells - Intensity_Nucleus_Alexa 488 Quantile 75%
	Cells - Morphology_STAR_Cytoplasm_Alexa 488_2 Profile 2/2	MembraneRegion_Granularity_7_Actin)	Cells - Intensity_Nucleus_Alexa 488 Contrast
	Cells - Morphology_STAR_Cytoplasm_Alexa 568_2 Symmetry 02	MembraneRegion_Granularity_8_Actin)	Cells - Intensity_Cytoplasm_Alexa 488 Mean
	Cells - Morphology_STAR_Cytoplasm_Alexa 568_2 Symmetry 03	MembraneRegion_Intensity_IntegratedIntensityEdge_Actin)	Cells - Intensity_Cytoplasm_Alexa 488 StdDev
	Cells - Morphology_STAR_Cytoplasm_Alexa 568_2 Symmetry 04	MembraneRegion_Intensity_IntegratedIntensity_Golgi)	Cells - Intensity_Cytoplasm_Alexa 488 Median
	Cells - Morphology_STAR_Cytoplasm_Alexa 568_2 Symmetry 05	MembraneRegion_Intensity_LowerQuartileIntensity_Actin)	Cells - Intensity_Cytoplasm_Alexa 488 Maximum
	Cells - Morphology_STAR_Cytoplasm_Alexa 568_2 Symmetry 12	MembraneRegion_Intensity_MinIntensityEdge_Actin)	Cells - Intensity_Cytoplasm_Alexa 488 Minimum
	Cells - Morphology_STAR_Cytoplasm_Alexa 568_2 Symmetry 13	MembraneRegion_RadialDistribution_FracAtD_Golgi_3of4)	Cells - Intensity_Cytoplasm_Alexa 488 Sum
	Cells - Morphology_STAR_Cytoplasm_Alexa 568_2 Symmetry 14	MembraneRegion_RadialDistribution_MeanFrac_Actin_3of4)	Cells - Intensity_Cytoplasm_Alexa 488 CV [%]
	Cells - Morphology_STAR_Cytoplasm_Alexa 568_2 Symmetry 15	MembraneRegion_RadialDistribution_MeanFrac_Actin_4of4)	Cells - Intensity_Cytoplasm_Alexa 488 Quantile 75%
	Cells - Morphology_STAR_Cytoplasm_Alexa 568_2 Threshold Compactness 30%	MembraneRegion_RadialDistribution_MeanFrac_Golgi_1of4)	Cells - Intensity_Cytoplasm_Alexa 488 Contrast
	Cells - Morphology_STAR_Cytoplasm_Alexa 568_2 Threshold Compactness 40%	MembraneRegion_RadialDistribution_MeanFrac_Golgi_4of4)	Cells - Intensity_RingRegion_Alexa 488 Mean
	Cells - Morphology_STAR_Cytoplasm_Alexa 568_2 Threshold Compactness 50%	MembraneRegion_RadialDistribution_RadialCV_Actin_3of4)	Cells - Intensity_RingRegion_Alexa 488 StdDev
	Cells - Morphology_STAR_Cytoplasm_Alexa 568_2 Threshold Compactness 60%	MembraneRegion_Texture_Contrast_Actin_10_01_256)	Cells - Intensity_RingRegion_Alexa 488 Median
	Cells - Morphology_STAR_Cytoplasm_Alexa 568_2 Axial Small Length	MembraneRegion_Texture_Correlation_Actin_10_00_256)	Cells - Intensity_RingRegion_Alexa 488 Maximum
	Cells - Morphology_STAR_Cytoplasm_Alexa 568_2 Axial Length Ratio	MembraneRegion_Texture_Correlation_Actin_10_03_256)	Cells - Intensity_RingRegion_Alexa 488 Minimum
	Cells - Morphology_STAR_Cytoplasm_Alexa 568_2 Radial Mean	MembraneRegion_Texture_Correlation_Actin_5_02_256)	Cells - Intensity_RingRegion_Alexa 488 Sum
	Cells - Morphology_STAR_Cytoplasm_Alexa 568_2 Radial Relative Deviation	MembraneRegion_Texture_Correlation_Golgi_10_03_256)	Cells - Intensity_RingRegion_Alexa 488 CV [%]
	Cells - Morphology_STAR_Cytoplasm_Alexa 568_2 Profile 1/2	MembraneRegion_Texture_Correlation_Golgi_3_00_256)	Cells - Intensity_RingRegion_Alexa 488 Quantile 75%
	Cells - Morphology_STAR_Cytoplasm_Alexa 568_2 Profile 2/2	MembraneRegion_Texture_InfoMeas1_Actin_10_03_256)	Cells - Intensity_RingRegion_Alexa 488 Contrast
	Cells - Morphology_STAR_Cytoplasm_Alexa 647_2 Symmetry 02	MembraneRegion_Texture_InfoMeas1_Golgi_10_03_256)	Cells - Intensity_Cytoplasm_Alexa 647 Mean
	Cells - Morphology_STAR_Cytoplasm_Alexa 647_2 Symmetry 03	MembraneRegion_Texture_InfoMeas1_Golgi_3_00_256)	Cells - Intensity_Cytoplasm_Alexa 647 StdDev
	Cells - Morphology_STAR_Cytoplasm_Alexa 647_2 Symmetry 04	MembraneRegion_Texture_InfoMeas2_Golgi_10_03_256)	Cells - Intensity_Cytoplasm_Alexa 647 Median
	Cells - Morphology_STAR_Cytoplasm_Alexa 647_2 Symmetry 05	MembraneRegion_Texture_SumEntropy_Actin_10_03_256)	Cells - Intensity_Cytoplasm_Alexa 647 Maximum
	Cells - Morphology_STAR_Cytoplasm_Alexa 647_2 Symmetry 12	Nuclei_AreaShape_BoundingBoxMaximum_X)	Cells - Intensity_Cytoplasm_Alexa 647 Minimum
	Cells - Morphology_STAR_Cytoplasm_Alexa 647_2 Symmetry 13	Nuclei_AreaShape_BoundingBoxMinimum_Y)	Cells - Intensity_Cytoplasm_Alexa 647 Sum
	Cells - Morphology_STAR_Cytoplasm_Alexa 647_2 Symmetry 14	Nuclei_AreaShape_CentralMoment_0_3)	Cells - Intensity_Cytoplasm_Alexa 647 CV [%]
	Cells - Morphology_STAR_Cytoplasm_Alexa 647_2 Symmetry 15	Nuclei_AreaShape_CentralMoment_1_1)	Cells - Intensity_Cytoplasm_Alexa 647 Quantile 75%
	Cells - Morphology_STAR_Cytoplasm_Alexa 647_2 Threshold Compactness 30%	Nuclei_AreaShape_CentralMoment_1_2)	Cells - Intensity_Cytoplasm_Alexa 647 Contrast
	Cells - Morphology_STAR_Cytoplasm_Alexa 647_2 Threshold Compactness 40%	Nuclei_AreaShape_CentralMoment_1_3)	Cells - Intensity_RingRegion_Alexa 647 Mean
	Cells - Morphology_STAR_Cytoplasm_Alexa 647_2 Threshold Compactness 50%	Nuclei_AreaShape_CentralMoment_2_1)	Cells - Intensity_RingRegion_Alexa 647 StdDev
	Cells - Morphology_STAR_Cytoplasm_Alexa 647_2 Threshold Compactness 60%	Nuclei_AreaShape_CentralMoment_2_3)	Cells - Intensity_RingRegion_Alexa 647 Median
	Cells - Morphology_STAR_Cytoplasm_Alexa 647_2 Axial Small Length	Nuclei_AreaShape_Compactness)	Cells - Intensity_RingRegion_Alexa 647 Maximum
	Cells - Morphology_STAR_Cytoplasm_Alexa 647_2 Axial Length Ratio	Nuclei_AreaShape_HuMoment_1)	Cells - Intensity_RingRegion_Alexa 647 Minimum
	Cells - Morphology_STAR_Cytoplasm_Alexa 647_2 Radial Mean	Nuclei_AreaShape_HuMoment_3)	Cells - Intensity_RingRegion_Alexa 647 Sum
	Cells - Morphology_STAR_Cytoplasm_Alexa 647_2 Radial Relative Deviation	Nuclei_AreaShape_HuMoment_4)	Cells - Intensity_RingRegion_Alexa 647 CV [%]
	Cells - Morphology_STAR_Cytoplasm_Alexa 647_2 Profile 1/2	Nuclei_AreaShape_HuMoment_6)	Cells - Intensity_RingRegion_Alexa 647 Quantile 75%
	Cells - Morphology_STAR_Cytoplasm_Alexa 647_2 Profile 2/2	Nuclei_AreaShape_InertiaTensor_1_0)	Cells - Intensity_RingRegion_Alexa 647 Contrast
	Cells - Intensity_Nucleus_HOECHST 33342_2 Mean	Nuclei_AreaShape_MaximumRadius)	Cells - Intensity_Cytoplasm_Alexa 568 Mean
	Cells - Intensity_Nucleus_HOECHST 33342_2 StdDev	Nuclei_AreaShape_MedianRadius)	Cells - Intensity_Cytoplasm_Alexa 568 StdDev
	Cells - Intensity_Nucleus_HOECHST 33342_2 Median	Nuclei_AreaShape_NormalizedMoment_0_2)	Cells - Intensity_Cytoplasm_Alexa 568 Median
	Cells - Intensity_Nucleus_HOECHST 33342_2 Maximum	Nuclei_AreaShape_NormalizedMoment_2_3)	Cells - Intensity_Cytoplasm_Alexa 568 Maximum
	Cells - Intensity_Nucleus_HOECHST 33342_2 Minimum	Nuclei_AreaShape_NormalizedMoment_3_0)	Cells - Intensity_Cytoplasm_Alexa 568 Minimum
	Cells - Intensity_Nucleus_HOECHST 33342_2 Sum	Nuclei_AreaShape_NormalizedMoment_3_1)	Cells - Intensity_Cytoplasm_Alexa 568 Sum
	Cells - Intensity_Nucleus_HOECHST 33342_2 CV [%]	Nuclei_AreaShape_NormalizedMoment_3_2)	Cells - Intensity_Cytoplasm_Alexa 568 CV [%]
	Cells - Intensity_Nucleus_HOECHST 33342_2 Quantile 75%	Nuclei_AreaShape_NormalizedMoment_3_3)	Cells - Intensity_Cytoplasm_Alexa 568 Quantile 75%
	Cells - Intensity_Nucleus_HOECHST 33342_2 Contrast	Nuclei_AreaShape_Solidity)	Cells - Intensity_Cytoplasm_Alexa 568 Contrast
	Cells - Intensity_Nucleus_Alexa 488 Mean	Nuclei_AreaShape_SpatialMoment_2_3)	Cells - Intensity_RingRegion_Alexa 568 Mean
	Cells - Intensity_Nucleus_Alexa 488 StdDev	Nuclei_AreaShape_Zernike_1_1)	Cells - Intensity_RingRegion_Alexa 568 StdDev
	Cells - Intensity_Nucleus_Alexa 488 Median	Nuclei_AreaShape_Zernike_2_0)	Cells - Intensity_RingRegion_Alexa 568 Median
	Cells - Intensity_Nucleus_Alexa 488 Maximum	Nuclei_AreaShape_Zernike_2_2)	Cells - Intensity_RingRegion_Alexa 568 Maximum
	Cells - Intensity_Nucleus_Alexa 488 Minimum	Nuclei_AreaShape_Zernike_3_1)	Cells - Intensity_RingRegion_Alexa 568 Minimum
	Cells - Intensity_Nucleus_Alexa 488 Sum	Nuclei_AreaShape_Zernike_4_0)	Cells - Intensity_RingRegion_Alexa 568 Sum
	Cells - Intensity_Nucleus_Alexa 488 CV [%]	Nuclei_AreaShape_Zernike_4_2)	Cells - Intensity_RingRegion_Alexa 568 CV [%]
	Cells - Intensity_Nucleus_Alexa 488 Quantile 75%	Nuclei_AreaShape_Zernike_4_4)	Cells - Intensity_RingRegion_Alexa 568 Quantile 75%
	Cells - Intensity_Nucleus_Alexa 488 Contrast	Nuclei_AreaShape_Zernike_5_1)	Cells - Intensity_RingRegion_Alexa 568 Contrast
	Cells - Intensity_Cytoplasm_Alexa 488 Mean	Nuclei_AreaShape_Zernike_5_3)	Cells - Intensity_ MembraneRegion_Alexa 568 Mean
	Cells - Intensity_Cytoplasm_Alexa 488 StdDev	Nuclei_AreaShape_Zernike_6_0)	Cells - Intensity_ MembraneRegion_Alexa 568 StdDev
	Cells - Intensity_Cytoplasm_Alexa 488 Median	Nuclei_AreaShape_Zernike_6_2)	Cells - Intensity_ MembraneRegion_Alexa 568 Median
	Cells - Intensity_Cytoplasm_Alexa 488 Maximum	Nuclei_AreaShape_Zernike_6_4)	Cells - Intensity_ MembraneRegion_Alexa 568 Maximum
	Cells - Intensity_Cytoplasm_Alexa 488 Minimum	Nuclei_AreaShape_Zernike_6_6)	Cells - Intensity_ MembraneRegion_Alexa 568 Minimum
	Cells - Intensity_Cytoplasm_Alexa 488 Sum	Nuclei_AreaShape_Zernike_7_1)	Cells - Intensity_ MembraneRegion_Alexa 568 Sum
	Cells - Intensity_Cytoplasm_Alexa 488 CV [%]	Nuclei_AreaShape_Zernike_7_3)	Cells - Intensity_ MembraneRegion_Alexa 568 CV [%]
	Cells - Intensity_Cytoplasm_Alexa 488 Quantile 75%	Nuclei_AreaShape_Zernike_7_5)	Cells - Intensity_ MembraneRegion_Alexa 568 Quantile 75%
	Cells - Intensity_Cytoplasm_Alexa 488 Contrast	Nuclei_AreaShape_Zernike_7_7)	Cells - Intensity_ MembraneRegion_Alexa 568 Contrast
	Cells - Intensity_Cytoplasm_Alexa 647 Mean	Nuclei_AreaShape_Zernike_8_0)	Cells - Texture_SER_0_Nucleus_HOECHST 33342 SER Spot 0 px
	Cells - Intensity_Cytoplasm_Alexa 647 StdDev	Nuclei_AreaShape_Zernike_8_2)	Cells - Texture_SER_0_Nucleus_HOECHST 33342 SER Hole 0 px
	Cells - Intensity_Cytoplasm_Alexa 647 Median	Nuclei_AreaShape_Zernike_8_4)	Cells - Texture_SER_0_Nucleus_HOECHST 33342 SER Edge 0 px
	Cells - Intensity_Cytoplasm_Alexa 647 Maximum	Nuclei_AreaShape_Zernike_8_6)	Cells - Texture_SER_0_Nucleus_HOECHST 33342 SER Ridge 0 px
	Cells - Intensity_Cytoplasm_Alexa 647 Minimum	Nuclei_AreaShape_Zernike_8_8)	Cells - Texture_SER_0_Nucleus_HOECHST 33342 SER Valley 0 px
	Cells - Intensity_Cytoplasm_Alexa 647 Sum	Nuclei_AreaShape_Zernike_9_1)	Cells - Texture_SER_0_Nucleus_HOECHST 33342 SER Saddle 0 px
	Cells - Intensity_Cytoplasm_Alexa 647 CV [%]	Nuclei_AreaShape_Zernike_9_3)	Cells - Texture_SER_0_Nucleus_HOECHST 33342 SER Bright 0 px
	Cells - Intensity_Cytoplasm_Alexa 647 Quantile 75%	Nuclei_AreaShape_Zernike_9_5)	Cells - Texture_SER_0_Nucleus_HOECHST 33342 SER Dark 0 px
	Cells - Intensity_Cytoplasm_Alexa 647 Contrast	Nuclei_AreaShape_Zernike_9_7)	Cells - Texture_SER_1_Nucleus_HOECHST 33342 SER Spot 1 px
	Cells - Intensity_RingRegion_Alexa 647 Mean	Nuclei_AreaShape_Zernike_9_9)	Cells - Texture_SER_1_Nucleus_HOECHST 33342 SER Hole 1 px
	Cells - Intensity_RingRegion_Alexa 647 StdDev	Nuclei_Granularity_10_DNA)	Cells - Texture_SER_1_Nucleus_HOECHST 33342 SER Edge 1 px
	Cells - Intensity_RingRegion_Alexa 647 Median	Nuclei_Granularity_12_DNA)	Cells - Texture_SER_1_Nucleus_HOECHST 33342 SER Ridge 1 px
	Cells - Intensity_RingRegion_Alexa 647 Maximum	Nuclei_Granularity_1_DNA)	Cells - Texture_SER_1_Nucleus_HOECHST 33342 SER Valley 1 px
	Cells - Intensity_RingRegion_Alexa 647 Minimum	Nuclei_Granularity_2_DNA)	Cells - Texture_SER_1_Nucleus_HOECHST 33342 SER Saddle 1 px
	Cells - Intensity_RingRegion_Alexa 647 Sum	Nuclei_Granularity_3_DNA)	Cells - Texture_SER_1_Nucleus_HOECHST 33342 SER Bright 1 px
	Cells - Intensity_RingRegion_Alexa 647 CV [%]	Nuclei_Granularity_4_DNA)	Cells - Texture_SER_1_Nucleus_HOECHST 33342 SER Dark 1 px
	Cells - Intensity_RingRegion_Alexa 647 Quantile 75%	Nuclei_Granularity_5_DNA)	Cells - Texture_SER_2_Nucleus_HOECHST 33342 SER Spot 2 px
	Cells - Intensity_RingRegion_Alexa 647 Contrast	Nuclei_Granularity_6_DNA)	Cells - Texture_SER_2_Nucleus_HOECHST 33342 SER Hole 2 px
	Cells - Intensity_Cytoplasm_HOECHST 33342 Mean	Nuclei_Granularity_7_DNA)	Cells - Texture_SER_2_Nucleus_HOECHST 33342 SER Edge 2 px
	Cells - Intensity_Cytoplasm_HOECHST 33342 StdDev	Nuclei_Granularity_8_DNA)	Cells - Texture_SER_2_Nucleus_HOECHST 33342 SER Ridge 2 px
	Cells - Intensity_Cytoplasm_HOECHST 33342 Median	Nuclei_Granularity_9_DNA)	Cells - Texture_SER_2_Nucleus_HOECHST 33342 SER Valley 2 px
	Cells - Intensity_Cytoplasm_HOECHST 33342 Maximum	Nuclei_Intensity_IntegratedIntensityEdge_DNA)	Cells - Texture_SER_2_Nucleus_HOECHST 33342 SER Saddle 2 px
	Cells - Intensity_Cytoplasm_HOECHST 33342 Minimum	Nuclei_Intensity_IntegratedIntensity_DNA)	Cells - Texture_SER_2_Nucleus_HOECHST 33342 SER Bright 2 px
	Cells - Intensity_Cytoplasm_HOECHST 33342 Sum	Nuclei_Intensity_IntegratedIntensity_RNA)	Cells - Texture_SER_2_Nucleus_HOECHST 33342 SER Dark 2 px
	Cells - Intensity_Cytoplasm_HOECHST 33342 CV [%]	Nuclei_Intensity_LowerQuartileIntensity_DNA)	Cells - Texture_Haralick_1_Nucleus_HOECHST 33342 Haralick Correlation 1 px
	Cells - Intensity_Cytoplasm_HOECHST 33342 Quantile 75%	Nuclei_Intensity_LowerQuartileIntensity_RNA)	Cells - Texture_Haralick_1_Nucleus_HOECHST 33342 Haralick Contrast 1 px
	Cells - Intensity_Cytoplasm_HOECHST 33342 Contrast	Nuclei_Intensity_MassDisplacement_DNA)	Cells - Texture_Haralick_1_Nucleus_HOECHST 33342 Haralick Sum Variance 1 px
	Cells - Intensity_RingRegion_HOECHST 33342 Mean	Nuclei_Intensity_MaxIntensity_RNA)	Cells - Texture_Haralick_1_Nucleus_HOECHST 33342 Haralick Homogeneity 1 px
	Cells - Intensity_RingRegion_HOECHST 33342 StdDev	Nuclei_Intensity_MeanIntensityEdge_RNA)	Cells - Texture_Haralick_2_Nucleus_HOECHST 33342 Haralick Correlation 2 px
	Cells - Intensity_RingRegion_HOECHST 33342 Median	Nuclei_Intensity_MedianIntensity_DNA)	Cells - Texture_Haralick_2_Nucleus_HOECHST 33342 Haralick Contrast 2 px
	Cells - Intensity_RingRegion_HOECHST 33342 Maximum	Nuclei_Intensity_MedianIntensity_RNA)	Cells - Texture_Haralick_2_Nucleus_HOECHST 33342 Haralick Sum Variance 2 px
	Cells - Intensity_RingRegion_HOECHST 33342 Minimum	Nuclei_Intensity_MinIntensity_DNA)	Cells - Texture_Haralick_2_Nucleus_HOECHST 33342 Haralick Homogeneity 2 px
	Cells - Intensity_RingRegion_HOECHST 33342 Sum	Nuclei_Intensity_MinIntensity_RNA)	Cells - Texture_Haralick_3_Nucleus_HOECHST 33342 Haralick Correlation 3 px
	Cells - Intensity_RingRegion_HOECHST 33342 CV [%]	Nuclei_Intensity_StdIntensityEdge_RNA)	Cells - Texture_Haralick_3_Nucleus_HOECHST 33342 Haralick Contrast 3 px
	Cells - Intensity_RingRegion_HOECHST 33342 Quantile 75%	Nuclei_RadialDistribution_FracAtD_DNA_1of4)	Cells - Texture_Haralick_3_Nucleus_HOECHST 33342 Haralick Sum Variance 3 px
	Cells - Intensity_RingRegion_HOECHST 33342 Contrast	Nuclei_RadialDistribution_FracAtD_DNA_3of4)	Cells - Texture_Haralick_3_Nucleus_HOECHST 33342 Haralick Homogeneity 3 px
	Cells - Intensity_MembraneRegion_HOECHST 33342 Mean	Nuclei_RadialDistribution_FracAtD_DNA_4of4)	Cells - Texture_Gabor_Nucleus_HOECHST 33342 Gabor Min 2 px w2
	Cells - Intensity_MembraneRegion_HOECHST 33342 StdDev	Nuclei_RadialDistribution_FracAtD_RNA_3of4)	Cells - Texture_Gabor_Nucleus_HOECHST 33342 Gabor Max 2 px w2
	Cells - Intensity_MembraneRegion_HOECHST 33342 Median	Nuclei_RadialDistribution_RadialCV_DNA_1of4)	Cells - Texture_SER_0_Nucleus_Alexa 488 SER Spot 0 px
	Cells - Intensity_MembraneRegion_HOECHST 33342 Maximum	Nuclei_RadialDistribution_RadialCV_DNA_3of4)	Cells - Texture_SER_0_Nucleus_Alexa 488 SER Hole 0 px
	Cells - Intensity_MembraneRegion_HOECHST 33342 Minimum	Nuclei_RadialDistribution_RadialCV_DNA_4of4)	Cells - Texture_SER_0_Nucleus_Alexa 488 SER Edge 0 px
	Cells - Intensity_MembraneRegion_HOECHST 33342 Sum	Nuclei_RadialDistribution_RadialCV_RNA_1of4)	Cells - Texture_SER_0_Nucleus_Alexa 488 SER Ridge 0 px
	Cells - Intensity_MembraneRegion_HOECHST 33342 CV [%]	Nuclei_RadialDistribution_RadialCV_RNA_2of4)	Cells - Texture_SER_0_Nucleus_Alexa 488 SER Valley 0 px
	Cells - Intensity_MembraneRegion_HOECHST 33342 Quantile 75%	Nuclei_RadialDistribution_RadialCV_RNA_3of4)	Cells - Texture_SER_0_Nucleus_Alexa 488 SER Saddle 0 px
	Cells - Intensity_MembraneRegion_HOECHST 33342 Contrast	Nuclei_Texture_AngularSecondMoment_DNA_10_01_256)	Cells - Texture_SER_0_Nucleus_Alexa 488 SER Bright 0 px
	Cells - Intensity_Cytoplasm_Alexa 488_2 Mean	Nuclei_Texture_AngularSecondMoment_DNA_3_00_256)	Cells - Texture_SER_0_Nucleus_Alexa 488 SER Dark 0 px
	Cells - Intensity_Cytoplasm_Alexa 488_2 StdDev	Nuclei_Texture_AngularSecondMoment_RNA_10_03_256)	Cells - Texture_SER_1_Nucleus_Alexa 488 SER Spot 1 px
	Cells - Intensity_Cytoplasm_Alexa 488_2 Median	Nuclei_Texture_Contrast_DNA_3_00_256)	Cells - Texture_SER_1_Nucleus_Alexa 488 SER Hole 1 px
	Cells - Intensity_Cytoplasm_Alexa 488_2 Maximum	Nuclei_Texture_Correlation_DNA_10_03_256)	Cells - Texture_SER_1_Nucleus_Alexa 488 SER Edge 1 px
	Cells - Intensity_Cytoplasm_Alexa 488_2 Minimum	Nuclei_Texture_Correlation_DNA_3_01_256)	Cells - Texture_SER_1_Nucleus_Alexa 488 SER Ridge 1 px
	Cells - Intensity_Cytoplasm_Alexa 488_2 Sum	Nuclei_Texture_Correlation_DNA_3_02_256)	Cells - Texture_SER_1_Nucleus_Alexa 488 SER Valley 1 px
	Cells - Intensity_Cytoplasm_Alexa 488_2 CV [%]	Nuclei_Texture_Correlation_RNA_10_03_256)	Cells - Texture_SER_1_Nucleus_Alexa 488 SER Saddle 1 px
	Cells - Intensity_Cytoplasm_Alexa 488_2 Quantile 75%	Nuclei_Texture_Correlation_RNA_5_00_256)	Cells - Texture_SER_1_Nucleus_Alexa 488 SER Bright 1 px
	Cells - Intensity_Cytoplasm_Alexa 488_2 Contrast	Nuclei_Texture_Correlation_RNA_5_01_256)	Cells - Texture_SER_1_Nucleus_Alexa 488 SER Dark 1 px
	Cells - Intensity_RingRegion_Alexa 488_2 Mean	Nuclei_Texture_DifferenceVariance_RNA_3_02_256)	Cells - Texture_SER_2_Nucleus_Alexa 488 SER Spot 2 px
	Cells - Intensity_RingRegion_Alexa 488_2 StdDev	Nuclei_Texture_Entropy_DNA_10_01_256)	Cells - Texture_SER_2_Nucleus_Alexa 488 SER Hole 2 px
	Cells - Intensity_RingRegion_Alexa 488_2 Median	Nuclei_Texture_InfoMeas1_DNA_10_03_256)	Cells - Texture_SER_2_Nucleus_Alexa 488 SER Edge 2 px
	Cells - Intensity_RingRegion_Alexa 488_2 Maximum	Nuclei_Texture_InfoMeas1_DNA_3_02_256)	Cells - Texture_SER_2_Nucleus_Alexa 488 SER Ridge 2 px
	Cells - Intensity_RingRegion_Alexa 488_2 Minimum	Nuclei_Texture_InfoMeas1_RNA_3_00_256)	Cells - Texture_SER_2_Nucleus_Alexa 488 SER Valley 2 px
	Cells - Intensity_RingRegion_Alexa 488_2 Sum	Nuclei_Texture_InfoMeas2_DNA_10_02_256)	Cells - Texture_SER_2_Nucleus_Alexa 488 SER Saddle 2 px
	Cells - Intensity_RingRegion_Alexa 488_2 CV [%]	Nuclei_Texture_InfoMeas2_DNA_10_03_256)	Cells - Texture_SER_2_Nucleus_Alexa 488 SER Bright 2 px
	Cells - Intensity_RingRegion_Alexa 488_2 Quantile 75%	Nuclei_Texture_InfoMeas2_DNA_3_02_256)	Cells - Texture_SER_2_Nucleus_Alexa 488 SER Dark 2 px
	Cells - Intensity_RingRegion_Alexa 488_2 Contrast	Nuclei_Texture_InverseDifferenceMoment_DNA_10_01_256)	Cells - Texture_Haralick_1_Nucleus_Alexa 488 Haralick Correlation 1 px
	Cells - Intensity_MembraneRegion_Alexa 488_2 Mean	Nuclei_Texture_InverseDifferenceMoment_RNA_3_02_256)	Cells - Texture_Haralick_1_Nucleus_Alexa 488 Haralick Contrast 1 px
	Cells - Intensity_MembraneRegion_Alexa 488_2 StdDev	Nuclei_Texture_SumAverage_DNA_10_02_256)	Cells - Texture_Haralick_1_Nucleus_Alexa 488 Haralick Sum Variance 1 px
	Cells - Intensity_MembraneRegion_Alexa 488_2 Median	Nuclei_Texture_SumAverage_DNA_10_03_256)	Cells - Texture_Haralick_1_Nucleus_Alexa 488 Haralick Homogeneity 1 px
	Cells - Intensity_MembraneRegion_Alexa 488_2 Maximum	Nuclei_Texture_SumEntropy_RNA_10_03_256)	Cells - Texture_Haralick_2_Nucleus_Alexa 488 Haralick Correlation 2 px
	Cells - Intensity_MembraneRegion_Alexa 488_2 Minimum	Nucleoli_AreaShape_BoundingBoxMaximum_Y)	Cells - Texture_Haralick_2_Nucleus_Alexa 488 Haralick Contrast 2 px
	Cells - Intensity_MembraneRegion_Alexa 488_2 Sum	Nucleoli_AreaShape_BoundingBoxMinimum_X)	Cells - Texture_Haralick_2_Nucleus_Alexa 488 Haralick Sum Variance 2 px
	Cells - Intensity_MembraneRegion_Alexa 488_2 CV [%]	Nucleoli_AreaShape_Eccentricity)	Cells - Texture_Haralick_2_Nucleus_Alexa 488 Haralick Homogeneity 2 px
	Cells - Intensity_MembraneRegion_Alexa 488_2 Quantile 75%	Nucleoli_AreaShape_Extent)	Cells - Texture_Haralick_3_Nucleus_Alexa 488 Haralick Correlation 3 px
	Cells - Intensity_MembraneRegion_Alexa 488_2 Contrast	Nucleoli_AreaShape_HuMoment_0)	Cells - Texture_Haralick_3_Nucleus_Alexa 488 Haralick Contrast 3 px
	Cells - Intensity_Cytoplasm_Alexa 568_2 Mean	Nucleoli_AreaShape_HuMoment_1)	Cells - Texture_Haralick_3_Nucleus_Alexa 488 Haralick Sum Variance 3 px
	Cells - Intensity_Cytoplasm_Alexa 568_2 StdDev	Nucleoli_AreaShape_HuMoment_2)	Cells - Texture_Haralick_3_Nucleus_Alexa 488 Haralick Homogeneity 3 px
	Cells - Intensity_Cytoplasm_Alexa 568_2 Median	Nucleoli_AreaShape_HuMoment_3)	Cells - Texture_Gabor_Nucleus_Alexa 488 Gabor Min 2 px w2
	Cells - Intensity_Cytoplasm_Alexa 568_2 Maximum	Nucleoli_AreaShape_HuMoment_5)	Cells - Texture_Gabor_Nucleus_Alexa 488 Gabor Max 2 px w2
	Cells - Intensity_Cytoplasm_Alexa 568_2 Minimum	Nucleoli_AreaShape_MaximumRadius)	Cells - Texture_SER_0_Cytoplasm_Alexa 488 SER Spot 0 px
	Cells - Intensity_Cytoplasm_Alexa 568_2 Sum	Nucleoli_AreaShape_NormalizedMoment_0_2)	Cells - Texture_SER_0_Cytoplasm_Alexa 488 SER Hole 0 px
	Cells - Intensity_Cytoplasm_Alexa 568_2 CV [%]	Nucleoli_AreaShape_NormalizedMoment_2_0)	Cells - Texture_SER_0_Cytoplasm_Alexa 488 SER Edge 0 px
	Cells - Intensity_Cytoplasm_Alexa 568_2 Quantile 75%	Nucleoli_AreaShape_NormalizedMoment_2_2)	Cells - Texture_SER_0_Cytoplasm_Alexa 488 SER Ridge 0 px
	Cells - Intensity_Cytoplasm_Alexa 568_2 Contrast	Nucleoli_AreaShape_SpatialMoment_2_3)	Cells - Texture_SER_0_Cytoplasm_Alexa 488 SER Valley 0 px
	Cells - Intensity_RingRegion_Alexa 568_2 Mean	Nucleoli_AreaShape_Zernike_0_0)	Cells - Texture_SER_0_Cytoplasm_Alexa 488 SER Saddle 0 px
	Cells - Intensity_RingRegion_Alexa 568_2 StdDev	Nucleoli_AreaShape_Zernike_1_1)	Cells - Texture_SER_0_Cytoplasm_Alexa 488 SER Bright 0 px
	Cells - Intensity_RingRegion_Alexa 568_2 Median	Nucleoli_AreaShape_Zernike_2_0)	Cells - Texture_SER_0_Cytoplasm_Alexa 488 SER Dark 0 px
	Cells - Intensity_RingRegion_Alexa 568_2 Maximum	Nucleoli_AreaShape_Zernike_2_2)	Cells - Texture_SER_1_Cytoplasm_Alexa 488 SER Spot 1 px
	Cells - Intensity_RingRegion_Alexa 568_2 Minimum	Nucleoli_AreaShape_Zernike_3_1)	Cells - Texture_SER_1_Cytoplasm_Alexa 488 SER Hole 1 px
	Cells - Intensity_RingRegion_Alexa 568_2 Sum	Nucleoli_AreaShape_Zernike_3_3)	Cells - Texture_SER_1_Cytoplasm_Alexa 488 SER Edge 1 px
	Cells - Intensity_RingRegion_Alexa 568_2 CV [%]	Nucleoli_AreaShape_Zernike_4_0)	Cells - Texture_SER_1_Cytoplasm_Alexa 488 SER Ridge 1 px
	Cells - Intensity_RingRegion_Alexa 568_2 Quantile 75%	Nucleoli_AreaShape_Zernike_4_2)	Cells - Texture_SER_1_Cytoplasm_Alexa 488 SER Valley 1 px
	Cells - Intensity_RingRegion_Alexa 568_2 Contrast	Nucleoli_AreaShape_Zernike_5_1)	Cells - Texture_SER_1_Cytoplasm_Alexa 488 SER Saddle 1 px
	Cells - Intensity_Cytoplasm_Alexa 647_2 Mean	Nucleoli_AreaShape_Zernike_5_3)	Cells - Texture_SER_1_Cytoplasm_Alexa 488 SER Bright 1 px
	Cells - Intensity_Cytoplasm_Alexa 647_2 StdDev	Nucleoli_AreaShape_Zernike_5_5)	Cells - Texture_SER_1_Cytoplasm_Alexa 488 SER Dark 1 px
	Cells - Intensity_Cytoplasm_Alexa 647_2 Median	Nucleoli_AreaShape_Zernike_7_1)	Cells - Texture_SER_2_Cytoplasm_Alexa 488 SER Spot 2 px
	Cells - Intensity_Cytoplasm_Alexa 647_2 Maximum	Nucleoli_AreaShape_Zernike_7_3)	Cells - Texture_SER_2_Cytoplasm_Alexa 488 SER Hole 2 px
	Cells - Intensity_Cytoplasm_Alexa 647_2 Minimum	Nucleoli_AreaShape_Zernike_7_5)	Cells - Texture_SER_2_Cytoplasm_Alexa 488 SER Edge 2 px
	Cells - Intensity_Cytoplasm_Alexa 647_2 Sum	Nucleoli_AreaShape_Zernike_8_2)	Cells - Texture_SER_2_Cytoplasm_Alexa 488 SER Ridge 2 px
	Cells - Intensity_Cytoplasm_Alexa 647_2 CV [%]	Nucleoli_AreaShape_Zernike_8_4)	Cells - Texture_SER_2_Cytoplasm_Alexa 488 SER Valley 2 px
	Cells - Intensity_Cytoplasm_Alexa 647_2 Quantile 75%	Nucleoli_AreaShape_Zernike_8_6)	Cells - Texture_SER_2_Cytoplasm_Alexa 488 SER Saddle 2 px
	Cells - Intensity_Cytoplasm_Alexa 647_2 Contrast	Nucleoli_AreaShape_Zernike_8_8)	Cells - Texture_SER_2_Cytoplasm_Alexa 488 SER Bright 2 px
	Cells - Intensity_RingRegion_Alexa 647_2 Mean	Nucleoli_AreaShape_Zernike_9_1)	Cells - Texture_SER_2_Cytoplasm_Alexa 488 SER Dark 2 px
	Cells - Intensity_RingRegion_Alexa 647_2 StdDev	Nucleoli_AreaShape_Zernike_9_3)	Cells - Texture_Haralick_1_Cytoplasm_Alexa 488 Haralick Correlation 1 px
	Cells - Intensity_RingRegion_Alexa 647_2 Median	Nucleoli_AreaShape_Zernike_9_5)	Cells - Texture_Haralick_1_Cytoplasm_Alexa 488 Haralick Contrast 1 px
	Cells - Intensity_RingRegion_Alexa 647_2 Maximum	Nucleoli_AreaShape_Zernike_9_7)	Cells - Texture_Haralick_1_Cytoplasm_Alexa 488 Haralick Sum Variance 1 px
	Cells - Intensity_RingRegion_Alexa 647_2 Minimum	Nucleoli_AreaShape_Zernike_9_9)	Cells - Texture_Haralick_1_Cytoplasm_Alexa 488 Haralick Homogeneity 1 px
	Cells - Intensity_RingRegion_Alexa 647_2 Sum	Nucleoli_Granularity_1_RNA)	Cells - Texture_Haralick_2_Cytoplasm_Alexa 488 Haralick Correlation 2 px
	Cells - Intensity_RingRegion_Alexa 647_2 CV [%]	Nucleoli_Intensity_MinIntensity_RNA)	Cells - Texture_Haralick_2_Cytoplasm_Alexa 488 Haralick Contrast 2 px
	Cells - Intensity_RingRegion_Alexa 647_2 Quantile 75%	Nucleoli_RadialDistribution_FracAtD_RNA_2of4)	Cells - Texture_Haralick_2_Cytoplasm_Alexa 488 Haralick Sum Variance 2 px
	Cells - Intensity_RingRegion_Alexa 647_2 Contrast	Nucleoli_RadialDistribution_FracAtD_RNA_3of4)	Cells - Texture_Haralick_2_Cytoplasm_Alexa 488 Haralick Homogeneity 2 px
	Cells - Texture_SER_0_Nucleus_HOECHST 33342_2 SER Spot 0 px	Nucleoli_RadialDistribution_MeanFrac_RNA_1of4)	Cells - Texture_Haralick_3_Cytoplasm_Alexa 488 Haralick Correlation 3 px
	Cells - Texture_SER_0_Nucleus_HOECHST 33342_2 SER Hole 0 px	Nucleoli_RadialDistribution_MeanFrac_RNA_3of4)	Cells - Texture_Haralick_3_Cytoplasm_Alexa 488 Haralick Contrast 3 px
	Cells - Texture_SER_0_Nucleus_HOECHST 33342_2 SER Edge 0 px	Nucleoli_RadialDistribution_RadialCV_RNA_2of4)	Cells - Texture_Haralick_3_Cytoplasm_Alexa 488 Haralick Sum Variance 3 px
	Cells - Texture_SER_0_Nucleus_HOECHST 33342_2 SER Ridge 0 px	Ring_Granularity_10_Actin)	Cells - Texture_Haralick_3_Cytoplasm_Alexa 488 Haralick Homogeneity 3 px
	Cells - Texture_SER_0_Nucleus_HOECHST 33342_2 SER Valley 0 px	Ring_Granularity_11_Actin)	Cells - Texture_Gabor_Cytoplasm_Alexa 488 Gabor Min 2 px w2
	Cells - Texture_SER_0_Nucleus_HOECHST 33342_2 SER Saddle 0 px	Ring_Granularity_12_Actin)	Cells - Texture_Gabor_Cytoplasm_Alexa 488 Gabor Max 2 px w2
	Cells - Texture_SER_0_Nucleus_HOECHST 33342_2 SER Bright 0 px	Ring_Granularity_12_Lysosome)	Cells - Texture_SER_0_RingRegion_Alexa 488 SER Spot 0 px
	Cells - Texture_SER_0_Nucleus_HOECHST 33342_2 SER Dark 0 px	Ring_Granularity_13_Actin)	Cells - Texture_SER_0_RingRegion_Alexa 488 SER Hole 0 px
	Cells - Texture_SER_1_Nucleus_HOECHST 33342_2 SER Spot 1 px	Ring_Granularity_14_Actin)	Cells - Texture_SER_0_RingRegion_Alexa 488 SER Edge 0 px
	Cells - Texture_SER_1_Nucleus_HOECHST 33342_2 SER Hole 1 px	Ring_Granularity_15_Actin)	Cells - Texture_SER_0_RingRegion_Alexa 488 SER Ridge 0 px
	Cells - Texture_SER_1_Nucleus_HOECHST 33342_2 SER Edge 1 px	Ring_Granularity_2_Actin)	Cells - Texture_SER_0_RingRegion_Alexa 488 SER Valley 0 px
	Cells - Texture_SER_1_Nucleus_HOECHST 33342_2 SER Ridge 1 px	Ring_Granularity_2_Lysosome)	Cells - Texture_SER_0_RingRegion_Alexa 488 SER Saddle 0 px
	Cells - Texture_SER_1_Nucleus_HOECHST 33342_2 SER Valley 1 px	Ring_Granularity_3_Actin)	Cells - Texture_SER_0_RingRegion_Alexa 488 SER Bright 0 px
	Cells - Texture_SER_1_Nucleus_HOECHST 33342_2 SER Saddle 1 px	Ring_Granularity_9_Actin)	Cells - Texture_SER_0_RingRegion_Alexa 488 SER Dark 0 px
	Cells - Texture_SER_1_Nucleus_HOECHST 33342_2 SER Bright 1 px	Ring_Intensity_IntegratedIntensityEdge_ER)	Cells - Texture_SER_1_RingRegion_Alexa 488 SER Spot 1 px
	Cells - Texture_SER_1_Nucleus_HOECHST 33342_2 SER Dark 1 px	Ring_Intensity_IntegratedIntensityEdge_Golgi)	Cells - Texture_SER_1_RingRegion_Alexa 488 SER Hole 1 px
	Cells - Texture_SER_2_Nucleus_HOECHST 33342_2 SER Spot 2 px	Ring_Intensity_IntegratedIntensityEdge_Lysosome)	Cells - Texture_SER_1_RingRegion_Alexa 488 SER Edge 1 px
	Cells - Texture_SER_2_Nucleus_HOECHST 33342_2 SER Hole 2 px	Ring_Intensity_IntegratedIntensity_Mitochondrion2)	Cells - Texture_SER_1_RingRegion_Alexa 488 SER Ridge 1 px
	Cells - Texture_SER_2_Nucleus_HOECHST 33342_2 SER Edge 2 px	Ring_Intensity_LowerQuartileIntensity_ER)	Cells - Texture_SER_1_RingRegion_Alexa 488 SER Valley 1 px
	Cells - Texture_SER_2_Nucleus_HOECHST 33342_2 SER Ridge 2 px	Ring_Intensity_MADIntensity_Golgi)	Cells - Texture_SER_1_RingRegion_Alexa 488 SER Saddle 1 px
	Cells - Texture_SER_2_Nucleus_HOECHST 33342_2 SER Valley 2 px	Ring_Intensity_MADIntensity_Mitochondrion2)	Cells - Texture_SER_1_RingRegion_Alexa 488 SER Bright 1 px
	Cells - Texture_SER_2_Nucleus_HOECHST 33342_2 SER Saddle 2 px	Ring_Intensity_MaxIntensityEdge_Lysosome)	Cells - Texture_SER_1_RingRegion_Alexa 488 SER Dark 1 px
	Cells - Texture_SER_2_Nucleus_HOECHST 33342_2 SER Bright 2 px	Ring_Intensity_MeanIntensity_ER)	Cells - Texture_SER_2_RingRegion_Alexa 488 SER Spot 2 px
	Cells - Texture_SER_2_Nucleus_HOECHST 33342_2 SER Dark 2 px	Ring_Intensity_MinIntensityEdge_Actin)	Cells - Texture_SER_2_RingRegion_Alexa 488 SER Hole 2 px
	Cells - Texture_Haralick_1_Nucleus_HOECHST 33342_2 Haralick Correlation 1 px	Ring_RadialDistribution_MeanFrac_Actin_1of4)	Cells - Texture_SER_2_RingRegion_Alexa 488 SER Edge 2 px
	Cells - Texture_Haralick_1_Nucleus_HOECHST 33342_2 Haralick Contrast 1 px	Ring_RadialDistribution_MeanFrac_Actin_4of4)	Cells - Texture_SER_2_RingRegion_Alexa 488 SER Ridge 2 px
	Cells - Texture_Haralick_1_Nucleus_HOECHST 33342_2 Haralick Sum Variance 1 px	Ring_RadialDistribution_MeanFrac_ER_3of4)	Cells - Texture_SER_2_RingRegion_Alexa 488 SER Valley 2 px
	Cells - Texture_Haralick_1_Nucleus_HOECHST 33342_2 Haralick Homogeneity 1 px	Ring_RadialDistribution_MeanFrac_ER_4of4)	Cells - Texture_SER_2_RingRegion_Alexa 488 SER Saddle 2 px
	Cells - Texture_Haralick_2_Nucleus_HOECHST 33342_2 Haralick Correlation 2 px	Ring_RadialDistribution_MeanFrac_Golgi_1of4)	Cells - Texture_SER_2_RingRegion_Alexa 488 SER Bright 2 px
	Cells - Texture_Haralick_2_Nucleus_HOECHST 33342_2 Haralick Contrast 2 px	Ring_RadialDistribution_MeanFrac_Golgi_4of4)	Cells - Texture_SER_2_RingRegion_Alexa 488 SER Dark 2 px
	Cells - Texture_Haralick_2_Nucleus_HOECHST 33342_2 Haralick Sum Variance 2 px	Ring_RadialDistribution_MeanFrac_Lysosome_4of4)	Cells - Texture_Haralick_1_RingRegion_Alexa 488 Haralick Correlation 1 px
	Cells - Texture_Haralick_2_Nucleus_HOECHST 33342_2 Haralick Homogeneity 2 px	Ring_RadialDistribution_RadialCV_Actin_2of4)	Cells - Texture_Haralick_1_RingRegion_Alexa 488 Haralick Contrast 1 px
	Cells - Texture_Haralick_3_Nucleus_HOECHST 33342_2 Haralick Correlation 3 px	Ring_RadialDistribution_RadialCV_Actin_3of4)	Cells - Texture_Haralick_1_RingRegion_Alexa 488 Haralick Sum Variance 1 px
	Cells - Texture_Haralick_3_Nucleus_HOECHST 33342_2 Haralick Contrast 3 px	Ring_RadialDistribution_RadialCV_Golgi_2of4)	Cells - Texture_Haralick_1_RingRegion_Alexa 488 Haralick Homogeneity 1 px
	Cells - Texture_Haralick_3_Nucleus_HOECHST 33342_2 Haralick Sum Variance 3 px	Ring_Texture_AngularSecondMoment_Actin_3_00_256)	Cells - Texture_Haralick_2_RingRegion_Alexa 488 Haralick Correlation 2 px
	Cells - Texture_Haralick_3_Nucleus_HOECHST 33342_2 Haralick Homogeneity 3 px	Ring_Texture_AngularSecondMoment_Golgi_5_01_256)	Cells - Texture_Haralick_2_RingRegion_Alexa 488 Haralick Contrast 2 px
	Cells - Texture_Gabor_Nucleus_HOECHST 33342_2 Gabor Min 2 px w2	Ring_Texture_Contrast_Golgi_3_02_256)	Cells - Texture_Haralick_2_RingRegion_Alexa 488 Haralick Sum Variance 2 px
	Cells - Texture_Gabor_Nucleus_HOECHST 33342_2 Gabor Max 2 px w2	Ring_Texture_Contrast_Lysosome_3_02_256)	Cells - Texture_Haralick_2_RingRegion_Alexa 488 Haralick Homogeneity 2 px
	Cells - Texture_SER_0_Nucleus_Alexa 488 SER Spot 0 px	Ring_Texture_Correlation_Actin_5_01_256)	Cells - Texture_Haralick_2_RingRegion_Alexa 488 Haralick Correlation 3 px
	Cells - Texture_SER_0_Nucleus_Alexa 488 SER Hole 0 px	Ring_Texture_Correlation_ER_5_03_256)	Cells - Texture_Haralick_2_RingRegion_Alexa 488 Haralick Contrast 3 px
	Cells - Texture_SER_0_Nucleus_Alexa 488 SER Edge 0 px	Ring_Texture_Correlation_Lysosome_5_00_256)	Cells - Texture_Haralick_2_RingRegion_Alexa 488 Haralick Sum Variance 3 px
	Cells - Texture_SER_0_Nucleus_Alexa 488 SER Ridge 0 px	Ring_Texture_DifferenceEntropy_Lysosome_3_02_256)	Cells - Texture_Haralick_2_RingRegion_Alexa 488 Haralick Homogeneity 3 px
	Cells - Texture_SER_0_Nucleus_Alexa 488 SER Valley 0 px	Ring_Texture_Entropy_ER_5_00_256)	Cells - Texture_Gabor_RingRegion_Alexa 488 Gabor Min 2 px w2
	Cells - Texture_SER_0_Nucleus_Alexa 488 SER Saddle 0 px	Ring_Texture_InfoMeas1_Actin_5_01_256)	Cells - Texture_Gabor_RingRegion_Alexa 488 Gabor Max 2 px w2
	Cells - Texture_SER_0_Nucleus_Alexa 488 SER Bright 0 px	Ring_Texture_InfoMeas1_Golgi_3_03_256)	Cells - Texture_SER_0_Cytoplasm_Alexa 647 SER Spot 0 px
	Cells - Texture_SER_0_Nucleus_Alexa 488 SER Dark 0 px	Ring_Texture_InfoMeas1_Golgi_5_03_256)	Cells - Texture_SER_0_Cytoplasm_Alexa 647 SER Hole 0 px
	Cells - Texture_SER_1_Nucleus_Alexa 488 SER Spot 1 px	Ring_Texture_InfoMeas1_Lysosome_5_03_256)	Cells - Texture_SER_0_Cytoplasm_Alexa 647 SER Edge 0 px
	Cells - Texture_SER_1_Nucleus_Alexa 488 SER Hole 1 px	Ring_Texture_InverseDifferenceMoment_Actin_5_03_256)	Cells - Texture_SER_0_Cytoplasm_Alexa 647 SER Ridge 0 px
	Cells - Texture_SER_1_Nucleus_Alexa 488 SER Edge 1 px	Ring_Texture_InverseDifferenceMoment_ER_5_03_256)	Cells - Texture_SER_0_Cytoplasm_Alexa 647 SER Valley 0 px
	Cells - Texture_SER_1_Nucleus_Alexa 488 SER Ridge 1 px	Ring_Texture_InverseDifferenceMoment_Lysosome_5_01_256)	Cells - Texture_SER_0_Cytoplasm_Alexa 647 SER Saddle 0 px
	Cells - Texture_SER_1_Nucleus_Alexa 488 SER Valley 1 px	Ring_Texture_InverseDifferenceMoment_Mitochondrion2_3_01_256)	Cells - Texture_SER_0_Cytoplasm_Alexa 647 SER Bright 0 px
	Cells - Texture_SER_1_Nucleus_Alexa 488 SER Saddle 1 px	Ring_Texture_InverseDifferenceMoment_Mitochondrion2_5_02_256)	Cells - Texture_SER_0_Cytoplasm_Alexa 647 SER Dark 0 px
	Cells - Texture_SER_1_Nucleus_Alexa 488 SER Bright 1 px		Cells - Texture_SER_1_Cytoplasm_Alexa 647 SER Spot 1 px
	Cells - Texture_SER_1_Nucleus_Alexa 488 SER Dark 1 px		Cells - Texture_SER_1_Cytoplasm_Alexa 647 SER Hole 1 px
	Cells - Texture_SER_2_Nucleus_Alexa 488 SER Spot 2 px		Cells - Texture_SER_1_Cytoplasm_Alexa 647 SER Edge 1 px
	Cells - Texture_SER_2_Nucleus_Alexa 488 SER Hole 2 px		Cells - Texture_SER_1_Cytoplasm_Alexa 647 SER Ridge 1 px
	Cells - Texture_SER_2_Nucleus_Alexa 488 SER Edge 2 px		Cells - Texture_SER_1_Cytoplasm_Alexa 647 SER Valley 1 px
	Cells - Texture_SER_2_Nucleus_Alexa 488 SER Ridge 2 px		Cells - Texture_SER_1_Cytoplasm_Alexa 647 SER Saddle 1 px
	Cells - Texture_SER_2_Nucleus_Alexa 488 SER Valley 2 px		Cells - Texture_SER_1_Cytoplasm_Alexa 647 SER Bright 1 px
	Cells - Texture_SER_2_Nucleus_Alexa 488 SER Saddle 2 px		Cells - Texture_SER_1_Cytoplasm_Alexa 647 SER Dark 1 px
	Cells - Texture_SER_2_Nucleus_Alexa 488 SER Bright 2 px		Cells - Texture_SER_2_Cytoplasm_Alexa 647 SER Spot 2 px
	Cells - Texture_SER_2_Nucleus_Alexa 488 SER Dark 2 px		Cells - Texture_SER_2_Cytoplasm_Alexa 647 SER Hole 2 px
	Cells - Texture_Haralick_1_Nucleus_Alexa 488 Haralick Correlation 1 px		Cells - Texture_SER_2_Cytoplasm_Alexa 647 SER Edge 2 px
	Cells - Texture_Haralick_1_Nucleus_Alexa 488 Haralick Contrast 1 px		Cells - Texture_SER_2_Cytoplasm_Alexa 647 SER Ridge 2 px
	Cells - Texture_Haralick_1_Nucleus_Alexa 488 Haralick Sum Variance 1 px		Cells - Texture_SER_2_Cytoplasm_Alexa 647 SER Valley 2 px
	Cells - Texture_Haralick_1_Nucleus_Alexa 488 Haralick Homogeneity 1 px		Cells - Texture_SER_2_Cytoplasm_Alexa 647 SER Saddle 2 px
	Cells - Texture_Haralick_2_Nucleus_Alexa 488 Haralick Correlation 2 px		Cells - Texture_SER_2_Cytoplasm_Alexa 647 SER Bright 2 px
	Cells - Texture_Haralick_2_Nucleus_Alexa 488 Haralick Contrast 2 px		Cells - Texture_SER_2_Cytoplasm_Alexa 647 SER Dark 2 px
	Cells - Texture_Haralick_2_Nucleus_Alexa 488 Haralick Sum Variance 2 px		Cells - Texture_Haralick_1_Cytoplasm_Alexa 647 Haralick Correlation 1 px
	Cells - Texture_Haralick_2_Nucleus_Alexa 488 Haralick Homogeneity 2 px		Cells - Texture_Haralick_1_Cytoplasm_Alexa 647 Haralick Contrast 1 px
	Cells - Texture_Haralick_3_Nucleus_Alexa 488 Haralick Correlation 3 px		Cells - Texture_Haralick_1_Cytoplasm_Alexa 647 Haralick Sum Variance 1 px
	Cells - Texture_Haralick_3_Nucleus_Alexa 488 Haralick Contrast 3 px		Cells - Texture_Haralick_1_Cytoplasm_Alexa 647 Haralick Homogeneity 1 px
	Cells - Texture_Haralick_3_Nucleus_Alexa 488 Haralick Sum Variance 3 px		Cells - Texture_Haralick_2_Cytoplasm_Alexa 647 Haralick Correlation 2 px
	Cells - Texture_Haralick_3_Nucleus_Alexa 488 Haralick Homogeneity 3 px		Cells - Texture_Haralick_2_Cytoplasm_Alexa 647 Haralick Contrast 2 px
	Cells - Texture_Gabor_Nucleus_Alexa 488 Gabor Min 2 px w2		Cells - Texture_Haralick_2_Cytoplasm_Alexa 647 Haralick Sum Variance 2 px
	Cells - Texture_Gabor_Nucleus_Alexa 488 Gabor Max 2 px w2		Cells - Texture_Haralick_2_Cytoplasm_Alexa 647 Haralick Homogeneity 2 px
	Cells - Texture_SER_0_Cytoplasm_Alexa 488 SER Spot 0 px		Cells - Texture_Haralick_3_Cytoplasm_Alexa 647 Haralick Correlation 3 px
	Cells - Texture_SER_0_Cytoplasm_Alexa 488 SER Hole 0 px		Cells - Texture_Haralick_3_Cytoplasm_Alexa 647 Haralick Contrast 3 px
	Cells - Texture_SER_0_Cytoplasm_Alexa 488 SER Edge 0 px		Cells - Texture_Haralick_3_Cytoplasm_Alexa 647 Haralick Sum Variance 3 px
	Cells - Texture_SER_0_Cytoplasm_Alexa 488 SER Ridge 0 px		Cells - Texture_Haralick_3_Cytoplasm_Alexa 647 Haralick Homogeneity 3 px
	Cells - Texture_SER_0_Cytoplasm_Alexa 488 SER Valley 0 px		Cells - Texture_Gabor_Cytoplasm_Alexa 647 Gabor Min 2 px w2
	Cells - Texture_SER_0_Cytoplasm_Alexa 488 SER Saddle 0 px		Cells - Texture_Gabor_Cytoplasm_Alexa 647 Gabor Max 2 px w2
	Cells - Texture_SER_0_Cytoplasm_Alexa 488 SER Bright 0 px		Cells - Texture_SER_0_RingRegion_Alexa 647 SER Spot 0 px
	Cells - Texture_SER_0_Cytoplasm_Alexa 488 SER Dark 0 px		Cells - Texture_SER_0_RingRegion_Alexa 647 SER Hole 0 px
	Cells - Texture_SER_1_Cytoplasm_Alexa 488 SER Spot 1 px		Cells - Texture_SER_0_RingRegion_Alexa 647 SER Edge 0 px
	Cells - Texture_SER_1_Cytoplasm_Alexa 488 SER Hole 1 px		Cells - Texture_SER_0_RingRegion_Alexa 647 SER Ridge 0 px
	Cells - Texture_SER_1_Cytoplasm_Alexa 488 SER Edge 1 px		Cells - Texture_SER_0_RingRegion_Alexa 647 SER Valley 0 px
	Cells - Texture_SER_1_Cytoplasm_Alexa 488 SER Ridge 1 px		Cells - Texture_SER_0_RingRegion_Alexa 647 SER Saddle 0 px
	Cells - Texture_SER_1_Cytoplasm_Alexa 488 SER Valley 1 px		Cells - Texture_SER_0_RingRegion_Alexa 647 SER Bright 0 px
	Cells - Texture_SER_1_Cytoplasm_Alexa 488 SER Saddle 1 px		Cells - Texture_SER_0_RingRegion_Alexa 647 SER Dark 0 px
	Cells - Texture_SER_1_Cytoplasm_Alexa 488 SER Bright 1 px		Cells - Texture_SER_1_RingRegion_Alexa 647 SER Spot 1 px
	Cells - Texture_SER_1_Cytoplasm_Alexa 488 SER Dark 1 px		Cells - Texture_SER_1_RingRegion_Alexa 647 SER Hole 1 px
	Cells - Texture_SER_2_Cytoplasm_Alexa 488 SER Spot 2 px		Cells - Texture_SER_1_RingRegion_Alexa 647 SER Edge 1 px
	Cells - Texture_SER_2_Cytoplasm_Alexa 488 SER Hole 2 px		Cells - Texture_SER_1_RingRegion_Alexa 647 SER Ridge 1 px
	Cells - Texture_SER_2_Cytoplasm_Alexa 488 SER Edge 2 px		Cells - Texture_SER_1_RingRegion_Alexa 647 SER Valley 1 px
	Cells - Texture_SER_2_Cytoplasm_Alexa 488 SER Ridge 2 px		Cells - Texture_SER_1_RingRegion_Alexa 647 SER Saddle 1 px
	Cells - Texture_SER_2_Cytoplasm_Alexa 488 SER Valley 2 px		Cells - Texture_SER_1_RingRegion_Alexa 647 SER Bright 1 px
	Cells - Texture_SER_2_Cytoplasm_Alexa 488 SER Saddle 2 px		Cells - Texture_SER_1_RingRegion_Alexa 647 SER Dark 1 px
	Cells - Texture_SER_2_Cytoplasm_Alexa 488 SER Bright 2 px		Cells - Texture_SER_2_RingRegion_Alexa 647 SER Spot 2 px
	Cells - Texture_SER_2_Cytoplasm_Alexa 488 SER Dark 2 px		Cells - Texture_SER_2_RingRegion_Alexa 647 SER Hole 2 px
	Cells - Texture_Haralick_1_Cytoplasm_Alexa 488 Haralick Correlation 1 px		Cells - Texture_SER_2_RingRegion_Alexa 647 SER Edge 2 px
	Cells - Texture_Haralick_1_Cytoplasm_Alexa 488 Haralick Contrast 1 px		Cells - Texture_SER_2_RingRegion_Alexa 647 SER Ridge 2 px
	Cells - Texture_Haralick_1_Cytoplasm_Alexa 488 Haralick Sum Variance 1 px		Cells - Texture_SER_2_RingRegion_Alexa 647 SER Valley 2 px
	Cells - Texture_Haralick_1_Cytoplasm_Alexa 488 Haralick Homogeneity 1 px		Cells - Texture_SER_2_RingRegion_Alexa 647 SER Saddle 2 px
	Cells - Texture_Haralick_2_Cytoplasm_Alexa 488 Haralick Correlation 2 px		Cells - Texture_SER_2_RingRegion_Alexa 647 SER Bright 2 px
	Cells - Texture_Haralick_2_Cytoplasm_Alexa 488 Haralick Contrast 2 px		Cells - Texture_SER_2_RingRegion_Alexa 647 SER Dark 2 px
	Cells - Texture_Haralick_2_Cytoplasm_Alexa 488 Haralick Sum Variance 2 px		Cells - Texture_Haralick_1_RingRegion_Alexa 647 Haralick Correlation 1 px
	Cells - Texture_Haralick_2_Cytoplasm_Alexa 488 Haralick Homogeneity 2 px		Cells - Texture_Haralick_1_RingRegion_Alexa 647 Haralick Contrast 1 px
	Cells - Texture_Haralick_3_Cytoplasm_Alexa 488 Haralick Correlation 3 px		Cells - Texture_Haralick_1_RingRegion_Alexa 647 Haralick Sum Variance 1 px
	Cells - Texture_Haralick_3_Cytoplasm_Alexa 488 Haralick Contrast 3 px		Cells - Texture_Haralick_1_RingRegion_Alexa 647 Haralick Homogeneity 1 px
	Cells - Texture_Haralick_3_Cytoplasm_Alexa 488 Haralick Sum Variance 3 px		Cells - Texture_Haralick_2_RingRegion_Alexa 647 Haralick Correlation 2 px
	Cells - Texture_Haralick_3_Cytoplasm_Alexa 488 Haralick Homogeneity 3 px		Cells - Texture_Haralick_2_RingRegion_Alexa 647 Haralick Contrast 2 px
	Cells - Texture_Gabor_Cytoplasm_Alexa 488 Gabor Min 2 px w2		Cells - Texture_Haralick_2_RingRegion_Alexa 647 Haralick Sum Variance 2 px
	Cells - Texture_Gabor_Cytoplasm_Alexa 488 Gabor Max 2 px w2		Cells - Texture_Haralick_2_RingRegion_Alexa 647 Haralick Homogeneity 2 px
	Cells - Texture_SER_0_Cytoplasm_Alexa 647 SER Spot 0 px		Cells - Texture_Haralick_3_RingRegion_Alexa 647 Haralick Correlation 3 px
	Cells - Texture_SER_0_Cytoplasm_Alexa 647 SER Hole 0 px		Cells - Texture_Haralick_3_RingRegion_Alexa 647 Haralick Contrast 3 px
	Cells - Texture_SER_0_Cytoplasm_Alexa 647 SER Edge 0 px		Cells - Texture_Haralick_3_RingRegion_Alexa 647 Haralick Sum Variance 3 px
	Cells - Texture_SER_0_Cytoplasm_Alexa 647 SER Ridge 0 px		Cells - Texture_Haralick_3_RingRegion_Alexa 647 Haralick Homogeneity 3 px
	Cells - Texture_SER_0_Cytoplasm_Alexa 647 SER Valley 0 px		Cells - Texture_Gabor_RingRegion_Alexa 647 Gabor Min 2 px w2
	Cells - Texture_SER_0_Cytoplasm_Alexa 647 SER Saddle 0 px		Cells - Texture_Gabor_RingRegion_Alexa 647 Gabor Max 2 px w2
	Cells - Texture_SER_0_Cytoplasm_Alexa 647 SER Bright 0 px		Cells - Texture_SER_0_Cytoplasm_Alexa 568 SER Spot 0 px
	Cells - Texture_SER_0_Cytoplasm_Alexa 647 SER Dark 0 px		Cells - Texture_SER_0_Cytoplasm_Alexa 568 SER Hole 0 px
	Cells - Texture_SER_1_Cytoplasm_Alexa 647 SER Spot 1 px		Cells - Texture_SER_0_Cytoplasm_Alexa 568 SER Edge 0 px
	Cells - Texture_SER_1_Cytoplasm_Alexa 647 SER Hole 1 px		Cells - Texture_SER_0_Cytoplasm_Alexa 568 SER Ridge 0 px
	Cells - Texture_SER_1_Cytoplasm_Alexa 647 SER Edge 1 px		Cells - Texture_SER_0_Cytoplasm_Alexa 568 SER Valley 0 px
	Cells - Texture_SER_1_Cytoplasm_Alexa 647 SER Ridge 1 px		Cells - Texture_SER_0_Cytoplasm_Alexa 568 SER Saddle 0 px
	Cells - Texture_SER_1_Cytoplasm_Alexa 647 SER Valley 1 px		Cells - Texture_SER_0_Cytoplasm_Alexa 568 SER Bright 0 px
	Cells - Texture_SER_1_Cytoplasm_Alexa 647 SER Saddle 1 px		Cells - Texture_SER_0_Cytoplasm_Alexa 568 SER Dark 0 px
	Cells - Texture_SER_1_Cytoplasm_Alexa 647 SER Bright 1 px		Cells - Texture_SER_1_Cytoplasm_Alexa 568 SER Spot 1 px
	Cells - Texture_SER_1_Cytoplasm_Alexa 647 SER Dark 1 px		Cells - Texture_SER_1_Cytoplasm_Alexa 568 SER Hole 1 px
	Cells - Texture_SER_2_Cytoplasm_Alexa 647 SER Spot 2 px		Cells - Texture_SER_1_Cytoplasm_Alexa 568 SER Edge 1 px
	Cells - Texture_SER_2_Cytoplasm_Alexa 647 SER Hole 2 px		Cells - Texture_SER_1_Cytoplasm_Alexa 568 SER Ridge 1 px
	Cells - Texture_SER_2_Cytoplasm_Alexa 647 SER Edge 2 px		Cells - Texture_SER_1_Cytoplasm_Alexa 568 SER Valley 1 px
	Cells - Texture_SER_2_Cytoplasm_Alexa 647 SER Ridge 2 px		Cells - Texture_SER_1_Cytoplasm_Alexa 568 SER Saddle 1 px
	Cells - Texture_SER_2_Cytoplasm_Alexa 647 SER Valley 2 px		Cells - Texture_SER_1_Cytoplasm_Alexa 568 SER Bright 1 px
	Cells - Texture_SER_2_Cytoplasm_Alexa 647 SER Saddle 2 px		Cells - Texture_SER_1_Cytoplasm_Alexa 568 SER Dark 1 px
	Cells - Texture_SER_2_Cytoplasm_Alexa 647 SER Bright 2 px		Cells - Texture_SER_2_Cytoplasm_Alexa 568 SER Spot 2 px
	Cells - Texture_SER_2_Cytoplasm_Alexa 647 SER Dark 2 px		Cells - Texture_SER_2_Cytoplasm_Alexa 568 SER Hole 2 px
	Cells - Texture_Haralick_1_Cytoplasm_Alexa 647 Haralick Correlation 1 px		Cells - Texture_SER_2_Cytoplasm_Alexa 568 SER Edge 2 px
	Cells - Texture_Haralick_1_Cytoplasm_Alexa 647 Haralick Contrast 1 px		Cells - Texture_SER_2_Cytoplasm_Alexa 568 SER Ridge 2 px
	Cells - Texture_Haralick_1_Cytoplasm_Alexa 647 Haralick Sum Variance 1 px		Cells - Texture_SER_2_Cytoplasm_Alexa 568 SER Valley 2 px
	Cells - Texture_Haralick_1_Cytoplasm_Alexa 647 Haralick Homogeneity 1 px		Cells - Texture_SER_2_Cytoplasm_Alexa 568 SER Saddle 2 px
	Cells - Texture_Haralick_2_Cytoplasm_Alexa 647 Haralick Correlation 2 px		Cells - Texture_SER_2_Cytoplasm_Alexa 568 SER Bright 2 px
	Cells - Texture_Haralick_2_Cytoplasm_Alexa 647 Haralick Contrast 2 px		Cells - Texture_SER_2_Cytoplasm_Alexa 568 SER Dark 2 px
	Cells - Texture_Haralick_2_Cytoplasm_Alexa 647 Haralick Sum Variance 2 px		Cells - Texture_Haralick_1_Cytoplasm_Alexa 568 Haralick Correlation 1 px
	Cells - Texture_Haralick_2_Cytoplasm_Alexa 647 Haralick Homogeneity 2 px		Cells - Texture_Haralick_1_Cytoplasm_Alexa 568 Haralick Contrast 1 px
	Cells - Texture_Haralick_3_Cytoplasm_Alexa 647 Haralick Correlation 3 px		Cells - Texture_Haralick_1_Cytoplasm_Alexa 568 Haralick Sum Variance 1 px
	Cells - Texture_Haralick_3_Cytoplasm_Alexa 647 Haralick Contrast 3 px		Cells - Texture_Haralick_1_Cytoplasm_Alexa 568 Haralick Homogeneity 1 px
	Cells - Texture_Haralick_3_Cytoplasm_Alexa 647 Haralick Sum Variance 3 px		Cells - Texture_Haralick_2_Cytoplasm_Alexa 568 Haralick Correlation 2 px
	Cells - Texture_Haralick_3_Cytoplasm_Alexa 647 Haralick Homogeneity 3 px		Cells - Texture_Haralick_2_Cytoplasm_Alexa 568 Haralick Contrast 2 px
	Cells - Texture_Gabor_Cytoplasm_Alexa 647 Gabor Min 2 px w2		Cells - Texture_Haralick_2_Cytoplasm_Alexa 568 Haralick Sum Variance 2 px
	Cells - Texture_Gabor_Cytoplasm_Alexa 647 Gabor Max 2 px w2		Cells - Texture_Haralick_2_Cytoplasm_Alexa 568 Haralick Homogeneity 2 px
	Cells - Texture_SER_0_RingRegion_Alexa 647 SER Spot 0 px		Cells - Texture_Haralick_3_Cytoplasm_Alexa 568 Haralick Correlation 3 px
	Cells - Texture_SER_0_RingRegion_Alexa 647 SER Hole 0 px		Cells - Texture_Haralick_3_Cytoplasm_Alexa 568 Haralick Contrast 3 px
	Cells - Texture_SER_0_RingRegion_Alexa 647 SER Edge 0 px		Cells - Texture_Haralick_3_Cytoplasm_Alexa 568 Haralick Sum Variance 3 px
	Cells - Texture_SER_0_RingRegion_Alexa 647 SER Ridge 0 px		Cells - Texture_Haralick_3_Cytoplasm_Alexa 568 Haralick Homogeneity 3 px
	Cells - Texture_SER_0_RingRegion_Alexa 647 SER Valley 0 px		Cells - Texture_Gabor_Cytoplasm_Alexa 568 Gabor Min 2 px w2
	Cells - Texture_SER_0_RingRegion_Alexa 647 SER Saddle 0 px		Cells - Texture_Gabor_Cytoplasm_Alexa 568 Gabor Max 2 px w2
	Cells - Texture_SER_0_RingRegion_Alexa 647 SER Bright 0 px		Cells - Texture_SER_0_RingRegion_Alexa 568 SER Spot 0 px
	Cells - Texture_SER_0_RingRegion_Alexa 647 SER Dark 0 px		Cells - Texture_SER_0_RingRegion_Alexa 568 SER Hole 0 px
	Cells - Texture_SER_1_RingRegion_Alexa 647 SER Spot 1 px		Cells - Texture_SER_0_RingRegion_Alexa 568 SER Edge 0 px
	Cells - Texture_SER_1_RingRegion_Alexa 647 SER Hole 1 px		Cells - Texture_SER_0_RingRegion_Alexa 568 SER Ridge 0 px
	Cells - Texture_SER_1_RingRegion_Alexa 647 SER Edge 1 px		Cells - Texture_SER_0_RingRegion_Alexa 568 SER Valley 0 px
	Cells - Texture_SER_1_RingRegion_Alexa 647 SER Ridge 1 px		Cells - Texture_SER_0_RingRegion_Alexa 568 SER Saddle 0 px
	Cells - Texture_SER_1_RingRegion_Alexa 647 SER Valley 1 px		Cells - Texture_SER_0_RingRegion_Alexa 568 SER Bright 0 px
	Cells - Texture_SER_1_RingRegion_Alexa 647 SER Saddle 1 px		Cells - Texture_SER_0_RingRegion_Alexa 568 SER Dark 0 px
	Cells - Texture_SER_1_RingRegion_Alexa 647 SER Bright 1 px		Cells - Texture_SER_1_RingRegion_Alexa 568 SER Spot 1 px
	Cells - Texture_SER_1_RingRegion_Alexa 647 SER Dark 1 px		Cells - Texture_SER_1_RingRegion_Alexa 568 SER Hole 1 px
	Cells - Texture_SER_2_RingRegion_Alexa 647 SER Spot 2 px		Cells - Texture_SER_1_RingRegion_Alexa 568 SER Edge 1 px
	Cells - Texture_SER_2_RingRegion_Alexa 647 SER Hole 2 px		Cells - Texture_SER_1_RingRegion_Alexa 568 SER Ridge 1 px
	Cells - Texture_SER_2_RingRegion_Alexa 647 SER Edge 2 px		Cells - Texture_SER_1_RingRegion_Alexa 568 SER Valley 1 px
	Cells - Texture_SER_2_RingRegion_Alexa 647 SER Ridge 2 px		Cells - Texture_SER_1_RingRegion_Alexa 568 SER Saddle 1 px
	Cells - Texture_SER_2_RingRegion_Alexa 647 SER Valley 2 px		Cells - Texture_SER_1_RingRegion_Alexa 568 SER Bright 1 px
	Cells - Texture_SER_2_RingRegion_Alexa 647 SER Saddle 2 px		Cells - Texture_SER_1_RingRegion_Alexa 568 SER Dark 1 px
	Cells - Texture_SER_2_RingRegion_Alexa 647 SER Bright 2 px		Cells - Texture_SER_2_RingRegion_Alexa 568 SER Spot 2 px
	Cells - Texture_SER_2_RingRegion_Alexa 647 SER Dark 2 px		Cells - Texture_SER_2_RingRegion_Alexa 568 SER Hole 2 px
	Cells - Texture_Haralick_1_RingRegion_Alexa 647 Haralick Correlation 1 px		Cells - Texture_SER_2_RingRegion_Alexa 568 SER Edge 2 px
	Cells - Texture_Haralick_1_RingRegion_Alexa 647 Haralick Contrast 1 px		Cells - Texture_SER_2_RingRegion_Alexa 568 SER Ridge 2 px
	Cells - Texture_Haralick_1_RingRegion_Alexa 647 Haralick Sum Variance 1 px		Cells - Texture_SER_2_RingRegion_Alexa 568 SER Valley 2 px
	Cells - Texture_Haralick_1_RingRegion_Alexa 647 Haralick Homogeneity 1 px		Cells - Texture_SER_2_RingRegion_Alexa 568 SER Saddle 2 px
	Cells - Texture_Haralick_2_RingRegion_Alexa 647 Haralick Correlation 2 px		Cells - Texture_SER_2_RingRegion_Alexa 568 SER Bright 2 px
	Cells - Texture_Haralick_2_RingRegion_Alexa 647 Haralick Contrast 2 px		Cells - Texture_SER_2_RingRegion_Alexa 568 SER Dark 2 px
	Cells - Texture_Haralick_2_RingRegion_Alexa 647 Haralick Sum Variance 2 px		Cells - Texture_Haralick_1_RingRegion_Alexa 568 Haralick Correlation 1 px
	Cells - Texture_Haralick_2_RingRegion_Alexa 647 Haralick Homogeneity 2 px		Cells - Texture_Haralick_1_RingRegion_Alexa 568 Haralick Contrast 1 px
	Cells - Texture_Haralick_3_RingRegion_Alexa 647 Haralick Correlation 3 px		Cells - Texture_Haralick_1_RingRegion_Alexa 568 Haralick Sum Variance 1 px
	Cells - Texture_Haralick_3_RingRegion_Alexa 647 Haralick Contrast 3 px		Cells - Texture_Haralick_1_RingRegion_Alexa 568 Haralick Homogeneity 1 px
	Cells - Texture_Haralick_3_RingRegion_Alexa 647 Haralick Sum Variance 3 px		Cells - Texture_Haralick_2_RingRegion_Alexa 568 Haralick Correlation 2 px
	Cells - Texture_Haralick_3_RingRegion_Alexa 647 Haralick Homogeneity 3 px		Cells - Texture_Haralick_2_RingRegion_Alexa 568 Haralick Contrast 2 px
	Cells - Texture_Gabor_RingRegion_Alexa 647 Gabor Min 2 px w2		Cells - Texture_Haralick_2_RingRegion_Alexa 568 Haralick Sum Variance 2 px
	Cells - Texture_Gabor_RingRegion_Alexa 647 Gabor Max 2 px w2		Cells - Texture_Haralick_2_RingRegion_Alexa 568 Haralick Homogeneity 2 px
	Cells - Texture_SER_0_Cytoplasm_HOECHST 33342 SER Spot 0 px		Cells - Texture_Haralick_3_RingRegion_Alexa 568 Haralick Correlation 3 px
	Cells - Texture_SER_0_Cytoplasm_HOECHST 33342 SER Hole 0 px		Cells - Texture_Haralick_3_RingRegion_Alexa 568 Haralick Contrast 3 px
	Cells - Texture_SER_0_Cytoplasm_HOECHST 33342 SER Edge 0 px		Cells - Texture_Haralick_3_RingRegion_Alexa 568 Haralick Sum Variance 3 px
	Cells - Texture_SER_0_Cytoplasm_HOECHST 33342 SER Ridge 0 px		Cells - Texture_Haralick_3_RingRegion_Alexa 568 Haralick Homogeneity 3 px
	Cells - Texture_SER_0_Cytoplasm_HOECHST 33342 SER Valley 0 px		Cells - Texture_Gabor_RingRegion_Alexa 568 Gabor Min 2 px w2
	Cells - Texture_SER_0_Cytoplasm_HOECHST 33342 SER Saddle 0 px		Cells - Texture_Gabor_RingRegion_Alexa 568 Gabor Max 2 px w2
	Cells - Texture_SER_0_Cytoplasm_HOECHST 33342 SER Bright 0 px		Cells - Texture_SER_0_MembraneRegion_Alexa 568 SER Spot 0 px
	Cells - Texture_SER_0_Cytoplasm_HOECHST 33342 SER Dark 0 px		Cells - Texture_SER_0_MembraneRegion_Alexa 568 SER Hole 0 px
	Cells - Texture_SER_1_Cytoplasm_HOECHST 33342 SER Spot 1 px		Cells - Texture_SER_0_MembraneRegion_Alexa 568 SER Edge 0 px
	Cells - Texture_SER_1_Cytoplasm_HOECHST 33342 SER Hole 1 px		Cells - Texture_SER_0_MembraneRegion_Alexa 568 SER Ridge 0 px
	Cells - Texture_SER_1_Cytoplasm_HOECHST 33342 SER Edge 1 px		Cells - Texture_SER_0_MembraneRegion_Alexa 568 SER Valley 0 px
	Cells - Texture_SER_1_Cytoplasm_HOECHST 33342 SER Ridge 1 px		Cells - Texture_SER_0_MembraneRegion_Alexa 568 SER Saddle 0 px
	Cells - Texture_SER_1_Cytoplasm_HOECHST 33342 SER Valley 1 px		Cells - Texture_SER_0_MembraneRegion_Alexa 568 SER Bright 0 px
	Cells - Texture_SER_1_Cytoplasm_HOECHST 33342 SER Saddle 1 px		Cells - Texture_SER_0_MembraneRegion_Alexa 568 SER Dark 0 px
	Cells - Texture_SER_1_Cytoplasm_HOECHST 33342 SER Bright 1 px		Cells - Texture_SER_1_MembraneRegion_Alexa 568 SER Spot 1 px
	Cells - Texture_SER_1_Cytoplasm_HOECHST 33342 SER Dark 1 px		Cells - Texture_SER_1_MembraneRegion_Alexa 568 SER Hole 1 px
	Cells - Texture_SER_2_Cytoplasm_HOECHST 33342 SER Spot 2 px		Cells - Texture_SER_1_MembraneRegion_Alexa 568 SER Edge 1 px
	Cells - Texture_SER_2_Cytoplasm_HOECHST 33342 SER Hole 2 px		Cells - Texture_SER_1_MembraneRegion_Alexa 568 SER Ridge 1 px
	Cells - Texture_SER_2_Cytoplasm_HOECHST 33342 SER Edge 2 px		Cells - Texture_SER_1_MembraneRegion_Alexa 568 SER Valley 1 px
	Cells - Texture_SER_2_Cytoplasm_HOECHST 33342 SER Ridge 2 px		Cells - Texture_SER_1_MembraneRegion_Alexa 568 SER Saddle 1 px
	Cells - Texture_SER_2_Cytoplasm_HOECHST 33342 SER Valley 2 px		Cells - Texture_SER_1_MembraneRegion_Alexa 568 SER Bright 1 px
	Cells - Texture_SER_2_Cytoplasm_HOECHST 33342 SER Saddle 2 px		Cells - Texture_SER_1_MembraneRegion_Alexa 568 SER Dark 1 px
	Cells - Texture_SER_2_Cytoplasm_HOECHST 33342 SER Bright 2 px		Cells - Texture_SER_2_MembraneRegion_Alexa 568 SER Spot 2 px
	Cells - Texture_SER_2_Cytoplasm_HOECHST 33342 SER Dark 2 px		Cells - Texture_SER_2_MembraneRegion_Alexa 568 SER Hole 2 px
	Cells - Texture_Haralick_1_Cytoplasm_HOECHST 33342 Haralick Correlation 1 px		Cells - Texture_SER_2_MembraneRegion_Alexa 568 SER Edge 2 px
	Cells - Texture_Haralick_1_Cytoplasm_HOECHST 33342 Haralick Contrast 1 px		Cells - Texture_SER_2_MembraneRegion_Alexa 568 SER Ridge 2 px
	Cells - Texture_Haralick_1_Cytoplasm_HOECHST 33342 Haralick Sum Variance 1 px		Cells - Texture_SER_2_MembraneRegion_Alexa 568 SER Valley 2 px
	Cells - Texture_Haralick_1_Cytoplasm_HOECHST 33342 Haralick Homogeneity 1 px		Cells - Texture_SER_2_MembraneRegion_Alexa 568 SER Saddle 2 px
	Cells - Texture_Haralick_2_Cytoplasm_HOECHST 33342 Haralick Correlation 2 px		Cells - Texture_SER_2_MembraneRegion_Alexa 568 SER Bright 2 px
	Cells - Texture_Haralick_2_Cytoplasm_HOECHST 33342 Haralick Contrast 2 px		Cells - Texture_SER_2_MembraneRegion_Alexa 568 SER Dark 2 px
	Cells - Texture_Haralick_2_Cytoplasm_HOECHST 33342 Haralick Sum Variance 2 px		Cells - Texture_Haralick_1_MembraneRegion_Alexa 568 Haralick Correlation 1 px
	Cells - Texture_Haralick_2_Cytoplasm_HOECHST 33342 Haralick Homogeneity 2 px		Cells - Texture_Haralick_1_MembraneRegion_Alexa 568 Haralick Contrast 1 px
	Cells - Texture_Haralick_3_Cytoplasm_HOECHST 33342 Haralick Correlation 3 px		Cells - Texture_Haralick_1_MembraneRegion_Alexa 568 Haralick Sum Variance 1 px
	Cells - Texture_Haralick_3_Cytoplasm_HOECHST 33342 Haralick Contrast 3 px		Cells - Texture_Haralick_1_MembraneRegion_Alexa 568 Haralick Homogeneity 1 px
	Cells - Texture_Haralick_3_Cytoplasm_HOECHST 33342 Haralick Sum Variance 3 px		Cells - Texture_Haralick_2_MembraneRegion_Alexa 568 Haralick Correlation 2 px
	Cells - Texture_Haralick_3_Cytoplasm_HOECHST 33342 Haralick Homogeneity 3 px		Cells - Texture_Haralick_2_MembraneRegion_Alexa 568 Haralick Contrast 2 px
	Cells - Texture_Gabor_Cytoplasm_HOECHST 33342 Gabor Min 2 px w2		Cells - Texture_Haralick_2_MembraneRegion_Alexa 568 Haralick Sum Variance 2 px
	Cells - Texture_Gabor_Cytoplasm_HOECHST 33342 Gabor Max 2 px w2		Cells - Texture_Haralick_2_MembraneRegion_Alexa 568 Haralick Homogeneity 2 px
	Cells - Texture_SER_0_RingRegion_HOECHST 33342 SER Spot 0 px		Cells - Texture_Haralick_3_MembraneRegion_Alexa 568 Haralick Correlation 3 px
	Cells - Texture_SER_0_RingRegion_HOECHST 33342 SER Hole 0 px		Cells - Texture_Haralick_3_MembraneRegion_Alexa 568 Haralick Contrast 3 px
	Cells - Texture_SER_0_RingRegion_HOECHST 33342 SER Edge 0 px		Cells - Texture_Haralick_3_MembraneRegion_Alexa 568 Haralick Sum Variance 3 px
	Cells - Texture_SER_0_RingRegion_HOECHST 33342 SER Ridge 0 px		Cells - Texture_Haralick_3_MembraneRegion_Alexa 568 Haralick Homogeneity 3 px
	Cells - Texture_SER_0_RingRegion_HOECHST 33342 SER Valley 0 px		Cells - Texture_Gabor_MembraneRegion_Alexa 568 Gabor Min 2 px w2
	Cells - Texture_SER_0_RingRegion_HOECHST 33342 SER Saddle 0 px		Cells - Texture_Gabor_MembraneRegion_Alexa 568 Gabor Max 2 px w2
	Cells - Texture_SER_0_RingRegion_HOECHST 33342 SER Bright 0 px		Nucleoli - Morphology_Nucleolus Area [µm²]
	Cells - Texture_SER_0_RingRegion_HOECHST 33342 SER Dark 0 px		Nucleoli - Morphology_Nucleolus Roundness
	Cells - Texture_SER_1_RingRegion_HOECHST 33342 SER Spot 1 px		Nucleoli - Morphology_Nucleolus Width [µm]
	Cells - Texture_SER_1_RingRegion_HOECHST 33342 SER Hole 1 px		Nucleoli - Morphology_Nucleolus Length [µm]
	Cells - Texture_SER_1_RingRegion_HOECHST 33342 SER Edge 1 px		Nucleoli - Morphology_Nucleolus Ratio Width to Length
	Cells - Texture_SER_1_RingRegion_HOECHST 33342 SER Ridge 1 px		Nucleoli - Morphology_STAR_Spot_Alexa 488 Symmetry 02
	Cells - Texture_SER_1_RingRegion_HOECHST 33342 SER Valley 1 px		Nucleoli - Morphology_STAR_Spot_Alexa 488 Symmetry 03
	Cells - Texture_SER_1_RingRegion_HOECHST 33342 SER Saddle 1 px		Nucleoli - Morphology_STAR_Spot_Alexa 488 Symmetry 04
	Cells - Texture_SER_1_RingRegion_HOECHST 33342 SER Bright 1 px		Nucleoli - Morphology_STAR_Spot_Alexa 488 Symmetry 05
	Cells - Texture_SER_1_RingRegion_HOECHST 33342 SER Dark 1 px		Nucleoli - Morphology_STAR_Spot_Alexa 488 Symmetry 12
	Cells - Texture_SER_2_RingRegion_HOECHST 33342 SER Spot 2 px		Nucleoli - Morphology_STAR_Spot_Alexa 488 Symmetry 13
	Cells - Texture_SER_2_RingRegion_HOECHST 33342 SER Hole 2 px		Nucleoli - Morphology_STAR_Spot_Alexa 488 Symmetry 14
	Cells - Texture_SER_2_RingRegion_HOECHST 33342 SER Edge 2 px		Nucleoli - Morphology_STAR_Spot_Alexa 488 Symmetry 15
	Cells - Texture_SER_2_RingRegion_HOECHST 33342 SER Ridge 2 px		Nucleoli - Morphology_STAR_Spot_Alexa 488 Threshold Compactness 30%
	Cells - Texture_SER_2_RingRegion_HOECHST 33342 SER Valley 2 px		Nucleoli - Morphology_STAR_Spot_Alexa 488 Threshold Compactness 40%
	Cells - Texture_SER_2_RingRegion_HOECHST 33342 SER Saddle 2 px		Nucleoli - Morphology_STAR_Spot_Alexa 488 Threshold Compactness 50%
	Cells - Texture_SER_2_RingRegion_HOECHST 33342 SER Bright 2 px		Nucleoli - Morphology_STAR_Spot_Alexa 488 Threshold Compactness 60%
	Cells - Texture_SER_2_RingRegion_HOECHST 33342 SER Dark 2 px		Nucleoli - Morphology_STAR_Spot_Alexa 488 Axial Small Length
	Cells - Texture_Haralick_1_RingRegion_HOECHST 33342 Haralick Correlation 1 px		Nucleoli - Morphology_STAR_Spot_Alexa 488 Axial Length Ratio
	Cells - Texture_Haralick_1_RingRegion_HOECHST 33342 Haralick Contrast 1 px		Nucleoli - Morphology_STAR_Spot_Alexa 488 Radial Mean
	Cells - Texture_Haralick_1_RingRegion_HOECHST 33342 Haralick Sum Variance 1 px		Nucleoli - Morphology_STAR_Spot_Alexa 488 Radial Relative Deviation
	Cells - Texture_Haralick_1_RingRegion_HOECHST 33342 Haralick Homogeneity 1 px		Nucleoli - Morphology_STAR_Spot_Alexa 488 Profile 1/2
	Cells - Texture_Haralick_2_RingRegion_HOECHST 33342 Haralick Correlation 2 px		Nucleoli - Morphology_STAR_Spot_Alexa 488 Profile 2/2
	Cells - Texture_Haralick_2_RingRegion_HOECHST 33342 Haralick Contrast 2 px		Nucleoli - Intensity_Spot_Alexa 488 Mean
	Cells - Texture_Haralick_2_RingRegion_HOECHST 33342 Haralick Sum Variance 2 px		Nucleoli - Intensity_Spot_Alexa 488 StdDev
	Cells - Texture_Haralick_2_RingRegion_HOECHST 33342 Haralick Homogeneity 2 px		Nucleoli - Intensity_Spot_Alexa 488 Median
	Cells - Texture_Haralick_3_RingRegion_HOECHST 33342 Haralick Correlation 3 px		Nucleoli - Intensity_Spot_Alexa 488 Maximum
	Cells - Texture_Haralick_3_RingRegion_HOECHST 33342 Haralick Contrast 3 px		Nucleoli - Intensity_Spot_Alexa 488 Minimum
	Cells - Texture_Haralick_3_RingRegion_HOECHST 33342 Haralick Sum Variance 3 px		Nucleoli - Intensity_Spot_Alexa 488 Sum
	Cells - Texture_Haralick_3_RingRegion_HOECHST 33342 Haralick Homogeneity 3 px		Nucleoli - Intensity_Spot_Alexa 488 CV [%]
	Cells - Texture_Gabor_RingRegion_HOECHST 33342 Gabor Min 2 px w2		Nucleoli - Intensity_Spot_Alexa 488 Quantile 75%
	Cells - Texture_Gabor_RingRegion_HOECHST 33342 Gabor Max 2 px w2		Nucleoli - Intensity_Spot_Alexa 488 Contrast
	Cells - Texture_SER_0_MembraneRegion_HOECHST 33342 SER Spot 0 px
	Cells - Texture_SER_0_MembraneRegion_HOECHST 33342 SER Hole 0 px
	Cells - Texture_SER_0_MembraneRegion_HOECHST 33342 SER Edge 0 px
	Cells - Texture_SER_0_MembraneRegion_HOECHST 33342 SER Ridge 0 px
	Cells - Texture_SER_0_MembraneRegion_HOECHST 33342 SER Valley 0 px
	Cells - Texture_SER_0_MembraneRegion_HOECHST 33342 SER Saddle 0 px
	Cells - Texture_SER_0_MembraneRegion_HOECHST 33342 SER Bright 0 px
	Cells - Texture_SER_0_MembraneRegion_HOECHST 33342 SER Dark 0 px
	Cells - Texture_SER_1_MembraneRegion_HOECHST 33342 SER Spot 1 px
	Cells - Texture_SER_1_MembraneRegion_HOECHST 33342 SER Hole 1 px
	Cells - Texture_SER_1_MembraneRegion_HOECHST 33342 SER Edge 1 px
	Cells - Texture_SER_1_MembraneRegion_HOECHST 33342 SER Ridge 1 px
	Cells - Texture_SER_1_MembraneRegion_HOECHST 33342 SER Valley 1 px
	Cells - Texture_SER_1_MembraneRegion_HOECHST 33342 SER Saddle 1 px
	Cells - Texture_SER_1_MembraneRegion_HOECHST 33342 SER Bright 1 px
	Cells - Texture_SER_1_MembraneRegion_HOECHST 33342 SER Dark 1 px
	Cells - Texture_SER_2_MembraneRegion_HOECHST 33342 SER Spot 2 px
	Cells - Texture_SER_2_MembraneRegion_HOECHST 33342 SER Hole 2 px
	Cells - Texture_SER_2_MembraneRegion_HOECHST 33342 SER Edge 2 px
	Cells - Texture_SER_2_MembraneRegion_HOECHST 33342 SER Ridge 2 px
	Cells - Texture_SER_2_MembraneRegion_HOECHST 33342 SER Valley 2 px
	Cells - Texture_SER_2_MembraneRegion_HOECHST 33342 SER Saddle 2 px
	Cells - Texture_SER_2_MembraneRegion_HOECHST 33342 SER Bright 2 px
	Cells - Texture_SER_2_MembraneRegion_HOECHST 33342 SER Dark 2 px
	Cells - Texture_Haralick_1_MembraneRegion_HOECHST 33342 Haralick Correlation 1 px
	Cells - Texture_Haralick_1_MembraneRegion_HOECHST 33342 Haralick Contrast 1 px
	Cells - Texture_Haralick_1_MembraneRegion_HOECHST 33342 Haralick Sum Variance 1 px
	Cells - Texture_Haralick_1_MembraneRegion_HOECHST 33342 Haralick Homogeneity 1 px
	Cells - Texture_Haralick_2_MembraneRegion_HOECHST 33342 Haralick Correlation 2 px
	Cells - Texture_Haralick_2_MembraneRegion_HOECHST 33342 Haralick Contrast 2 px
	Cells - Texture_Haralick_2_MembraneRegion_HOECHST 33342 Haralick Sum Variance 2 px
	Cells - Texture_Haralick_2_MembraneRegion_HOECHST 33342 Haralick Homogeneity 2 px
	Cells - Texture_Haralick_3_MembraneRegion_HOECHST 33342 Haralick Correlation 3 px
	Cells - Texture_Haralick_3_MembraneRegion_HOECHST 33342 Haralick Contrast 3 px
	Cells - Texture_Haralick_3_MembraneRegion_HOECHST 33342 Haralick Sum Variance 3 px
	Cells - Texture_Haralick_3_MembraneRegion_HOECHST 33342 Haralick Homogeneity 3 px
	Cells - Texture_Gabor_MembraneRegion_HOECHST 33342 Gabor Min 2 px w2
	Cells - Texture_Gabor_MembraneRegion_HOECHST 33342 Gabor Max 2 px w2
	Cells - Texture_SER_0_Cytoplasm_Alexa 488_2 SER Spot 0 px
	Cells - Texture_SER_0_Cytoplasm_Alexa 488_2 SER Hole 0 px
	Cells - Texture_SER_0_Cytoplasm_Alexa 488_2 SER Edge 0 px
	Cells - Texture_SER_0_Cytoplasm_Alexa 488_2 SER Ridge 0 px
	Cells - Texture_SER_0_Cytoplasm_Alexa 488_2 SER Valley 0 px
	Cells - Texture_SER_0_Cytoplasm_Alexa 488_2 SER Saddle 0 px
	Cells - Texture_SER_0_Cytoplasm_Alexa 488_2 SER Bright 0 px
	Cells - Texture_SER_0_Cytoplasm_Alexa 488_2 SER Dark 0 px
	Cells - Texture_SER_1_Cytoplasm_Alexa 488_2 SER Spot 1 px
	Cells - Texture_SER_1_Cytoplasm_Alexa 488_2 SER Hole 1 px
	Cells - Texture_SER_1_Cytoplasm_Alexa 488_2 SER Edge 1 px
	Cells - Texture_SER_1_Cytoplasm_Alexa 488_2 SER Ridge 1 px
	Cells - Texture_SER_1_Cytoplasm_Alexa 488_2 SER Valley 1 px
	Cells - Texture_SER_1_Cytoplasm_Alexa 488_2 SER Saddle 1 px
	Cells - Texture_SER_1_Cytoplasm_Alexa 488_2 SER Bright 1 px
	Cells - Texture_SER_1_Cytoplasm_Alexa 488_2 SER Dark 1 px
	Cells - Texture_SER_2_Cytoplasm_Alexa 488_2 SER Spot 2 px
	Cells - Texture_SER_2_Cytoplasm_Alexa 488_2 SER Hole 2 px
	Cells - Texture_SER_2_Cytoplasm_Alexa 488_2 SER Edge 2 px
	Cells - Texture_SER_2_Cytoplasm_Alexa 488_2 SER Ridge 2 px
	Cells - Texture_SER_2_Cytoplasm_Alexa 488_2 SER Valley 2 px
	Cells - Texture_SER_2_Cytoplasm_Alexa 488_2 SER Saddle 2 px
	Cells - Texture_SER_2_Cytoplasm_Alexa 488_2 SER Bright 2 px
	Cells - Texture_SER_2_Cytoplasm_Alexa 488_2 SER Dark 2 px
	Cells - Texture_Haralick_1_Cytoplasm_Alexa 488_2 Haralick Correlation 1 px
	Cells - Texture_Haralick_1_Cytoplasm_Alexa 488_2 Haralick Contrast 1 px
	Cells - Texture_Haralick_1_Cytoplasm_Alexa 488_2 Haralick Sum Variance 1 px
	Cells - Texture_Haralick_1_Cytoplasm_Alexa 488_2 Haralick Homogeneity 1 px
	Cells - Texture_Haralick_2_Cytoplasm_Alexa 488_2 Haralick Correlation 2 px
	Cells - Texture_Haralick_2_Cytoplasm_Alexa 488_2 Haralick Contrast 2 px
	Cells - Texture_Haralick_2_Cytoplasm_Alexa 488_2 Haralick Sum Variance 2 px
	Cells - Texture_Haralick_2_Cytoplasm_Alexa 488_2 Haralick Homogeneity 2 px
	Cells - Texture_Haralick_3_Cytoplasm_Alexa 488_2 Haralick Correlation 3 px
	Cells - Texture_Haralick_3_Cytoplasm_Alexa 488_2 Haralick Contrast 3 px
	Cells - Texture_Haralick_3_Cytoplasm_Alexa 488_2 Haralick Sum Variance 3 px
	Cells - Texture_Haralick_3_Cytoplasm_Alexa 488_2 Haralick Homogeneity 3 px
	Cells - Texture_Gabor_Cytoplasm_Alexa 488_2 Gabor Min 2 px w2
	Cells - Texture_Gabor_Cytoplasm_Alexa 488_2 Gabor Max 2 px w2
	Cells - Texture_SER_0_RingRegion_Alexa 488_2 SER Spot 0 px
	Cells - Texture_SER_0_RingRegion_Alexa 488_2 SER Hole 0 px
	Cells - Texture_SER_0_RingRegion_Alexa 488_2 SER Edge 0 px
	Cells - Texture_SER_0_RingRegion_Alexa 488_2 SER Ridge 0 px
	Cells - Texture_SER_0_RingRegion_Alexa 488_2 SER Valley 0 px
	Cells - Texture_SER_0_RingRegion_Alexa 488_2 SER Saddle 0 px
	Cells - Texture_SER_0_RingRegion_Alexa 488_2 SER Bright 0 px
	Cells - Texture_SER_0_RingRegion_Alexa 488_2 SER Dark 0 px
	Cells - Texture_SER_1_RingRegion_Alexa 488_2 SER Spot 1 px
	Cells - Texture_SER_1_RingRegion_Alexa 488_2 SER Hole 1 px
	Cells - Texture_SER_1_RingRegion_Alexa 488_2 SER Edge 1 px
	Cells - Texture_SER_1_RingRegion_Alexa 488_2 SER Ridge 1 px
	Cells - Texture_SER_1_RingRegion_Alexa 488_2 SER Valley 1 px
	Cells - Texture_SER_1_RingRegion_Alexa 488_2 SER Saddle 1 px
	Cells - Texture_SER_1_RingRegion_Alexa 488_2 SER Bright 1 px
	Cells - Texture_SER_1_RingRegion_Alexa 488_2 SER Dark 1 px
	Cells - Texture_SER_2_RingRegion_Alexa 488_2 SER Spot 2 px
	Cells - Texture_SER_2_RingRegion_Alexa 488_2 SER Hole 2 px
	Cells - Texture_SER_2_RingRegion_Alexa 488_2 SER Edge 2 px
	Cells - Texture_SER_2_RingRegion_Alexa 488_2 SER Ridge 2 px
	Cells - Texture_SER_2_RingRegion_Alexa 488_2 SER Valley 2 px
	Cells - Texture_SER_2_RingRegion_Alexa 488_2 SER Saddle 2 px
	Cells - Texture_SER_2_RingRegion_Alexa 488_2 SER Bright 2 px
	Cells - Texture_SER_2_RingRegion_Alexa 488_2 SER Dark 2 px
	Cells - Texture_Haralick_1_RingRegion_Alexa 488_2 Haralick Correlation 1 px
	Cells - Texture_Haralick_1_RingRegion_Alexa 488_2 Haralick Contrast 1 px
	Cells - Texture_Haralick_1_RingRegion_Alexa 488_2 Haralick Sum Variance 1 px
	Cells - Texture_Haralick_1_RingRegion_Alexa 488_2 Haralick Homogeneity 1 px
	Cells - Texture_Haralick_2_RingRegion_Alexa 488_2 Haralick Correlation 2 px
	Cells - Texture_Haralick_2_RingRegion_Alexa 488_2 Haralick Contrast 2 px
	Cells - Texture_Haralick_2_RingRegion_Alexa 488_2 Haralick Sum Variance 2 px
	Cells - Texture_Haralick_2_RingRegion_Alexa 488_2 Haralick Homogeneity 2 px
	Cells - Texture_Haralick_3_RingRegion_Alexa 488_2 Haralick Correlation 3 px
	Cells - Texture_Haralick_3_RingRegion_Alexa 488_2 Haralick Contrast 3 px
	Cells - Texture_Haralick_3_RingRegion_Alexa 488_2 Haralick Sum Variance 3 px
	Cells - Texture_Haralick_3_RingRegion_Alexa 488_2 Haralick Homogeneity 3 px
	Cells - Texture_Gabor_RingRegion_Alexa 488_2 Gabor Min 2 px w2
	Cells - Texture_Gabor_RingRegion_Alexa 488_2 Gabor Max 2 px w2
	Cells - Texture_SER_0_MembraneRegion_Alexa 488_2 SER Spot 0 px
	Cells - Texture_SER_0_MembraneRegion_Alexa 488_2 SER Hole 0 px
	Cells - Texture_SER_0_MembraneRegion_Alexa 488_2 SER Edge 0 px
	Cells - Texture_SER_0_MembraneRegion_Alexa 488_2 SER Ridge 0 px
	Cells - Texture_SER_0_MembraneRegion_Alexa 488_2 SER Valley 0 px
	Cells - Texture_SER_0_MembraneRegion_Alexa 488_2 SER Saddle 0 px
	Cells - Texture_SER_0_MembraneRegion_Alexa 488_2 SER Bright 0 px
	Cells - Texture_SER_0_MembraneRegion_Alexa 488_2 SER Dark 0 px
	Cells - Texture_SER_1_MembraneRegion_Alexa 488_2 SER Spot 1 px
	Cells - Texture_SER_1_MembraneRegion_Alexa 488_2 SER Hole 1 px
	Cells - Texture_SER_1_MembraneRegion_Alexa 488_2 SER Edge 1 px
	Cells - Texture_SER_1_MembraneRegion_Alexa 488_2 SER Ridge 1 px
	Cells - Texture_SER_1_MembraneRegion_Alexa 488_2 SER Valley 1 px
	Cells - Texture_SER_1_MembraneRegion_Alexa 488_2 SER Saddle 1 px
	Cells - Texture_SER_1_MembraneRegion_Alexa 488_2 SER Bright 1 px
	Cells - Texture_SER_1_MembraneRegion_Alexa 488_2 SER Dark 1 px
	Cells - Texture_SER_2_MembraneRegion_Alexa 488_2 SER Spot 2 px
	Cells - Texture_SER_2_MembraneRegion_Alexa 488_2 SER Hole 2 px
	Cells - Texture_SER_2_MembraneRegion_Alexa 488_2 SER Edge 2 px
	Cells - Texture_SER_2_MembraneRegion_Alexa 488_2 SER Ridge 2 px
	Cells - Texture_SER_2_MembraneRegion_Alexa 488_2 SER Valley 2 px
	Cells - Texture_SER_2_MembraneRegion_Alexa 488_2 SER Saddle 2 px
	Cells - Texture_SER_2_MembraneRegion_Alexa 488_2 SER Bright 2 px
	Cells - Texture_SER_2_MembraneRegion_Alexa 488_2 SER Dark 2 px
	Cells - Texture_Haralick_1_MembraneRegion_Alexa 488_2 Haralick Correlation 1 px
	Cells - Texture_Haralick_1_MembraneRegion_Alexa 488_2 Haralick Contrast 1 px
	Cells - Texture_Haralick_1_MembraneRegion_Alexa 488_2 Haralick Sum Variance 1 px
	Cells - Texture_Haralick_1_MembraneRegion_Alexa 488_2 Haralick Homogeneity 1 px
	Cells - Texture_Haralick_2_MembraneRegion_Alexa 488_2 Haralick Correlation 2 px
	Cells - Texture_Haralick_2_MembraneRegion_Alexa 488_2 Haralick Contrast 2 px
	Cells - Texture_Haralick_2_MembraneRegion_Alexa 488_2 Haralick Sum Variance 2 px
	Cells - Texture_Haralick_2_MembraneRegion_Alexa 488_2 Haralick Homogeneity 2 px
	Cells - Texture_Haralick_3_MembraneRegion_Alexa 488_2 Haralick Correlation 3 px
	Cells - Texture_Haralick_3_MembraneRegion_Alexa 488_2 Haralick Contrast 3 px
	Cells - Texture_Haralick_3_MembraneRegion_Alexa 488_2 Haralick Sum Variance 3 px
	Cells - Texture_Haralick_3_MembraneRegion_Alexa 488_2 Haralick Homogeneity 3 px
	Cells - Texture_Gabor_MembraneRegion_Alexa 488_2 Gabor Min 2 px w2
	Cells - Texture_Gabor_MembraneRegion_Alexa 488_2 Gabor Max 2 px w2
	Cells - Texture_SER_0_Cytoplasm_Alexa 568_2 SER Spot 0 px
	Cells - Texture_SER_0_Cytoplasm_Alexa 568_2 SER Hole 0 px
	Cells - Texture_SER_0_Cytoplasm_Alexa 568_2 SER Edge 0 px
	Cells - Texture_SER_0_Cytoplasm_Alexa 568_2 SER Ridge 0 px
	Cells - Texture_SER_0_Cytoplasm_Alexa 568_2 SER Valley 0 px
	Cells - Texture_SER_0_Cytoplasm_Alexa 568_2 SER Saddle 0 px
	Cells - Texture_SER_0_Cytoplasm_Alexa 568_2 SER Bright 0 px
	Cells - Texture_SER_0_Cytoplasm_Alexa 568_2 SER Dark 0 px
	Cells - Texture_SER_1_Cytoplasm_Alexa 568_2 SER Spot 1 px
	Cells - Texture_SER_1_Cytoplasm_Alexa 568_2 SER Hole 1 px
	Cells - Texture_SER_1_Cytoplasm_Alexa 568_2 SER Edge 1 px
	Cells - Texture_SER_1_Cytoplasm_Alexa 568_2 SER Ridge 1 px
	Cells - Texture_SER_1_Cytoplasm_Alexa 568_2 SER Valley 1 px
	Cells - Texture_SER_1_Cytoplasm_Alexa 568_2 SER Saddle 1 px
	Cells - Texture_SER_1_Cytoplasm_Alexa 568_2 SER Bright 1 px
	Cells - Texture_SER_1_Cytoplasm_Alexa 568_2 SER Dark 1 px
	Cells - Texture_SER_2_Cytoplasm_Alexa 568_2 SER Spot 2 px
	Cells - Texture_SER_2_Cytoplasm_Alexa 568_2 SER Hole 2 px
	Cells - Texture_SER_2_Cytoplasm_Alexa 568_2 SER Edge 2 px
	Cells - Texture_SER_2_Cytoplasm_Alexa 568_2 SER Ridge 2 px
	Cells - Texture_SER_2_Cytoplasm_Alexa 568_2 SER Valley 2 px
	Cells - Texture_SER_2_Cytoplasm_Alexa 568_2 SER Saddle 2 px
	Cells - Texture_SER_2_Cytoplasm_Alexa 568_2 SER Bright 2 px
	Cells - Texture_SER_2_Cytoplasm_Alexa 568_2 SER Dark 2 px
	Cells - Texture_Haralick_1_Cytoplasm_Alexa 568_2 Haralick Correlation 1 px
	Cells - Texture_Haralick_1_Cytoplasm_Alexa 568_2 Haralick Contrast 1 px
	Cells - Texture_Haralick_1_Cytoplasm_Alexa 568_2 Haralick Sum Variance 1 px
	Cells - Texture_Haralick_1_Cytoplasm_Alexa 568_2 Haralick Homogeneity 1 px
	Cells - Texture_Haralick_2_Cytoplasm_Alexa 568_2 Haralick Correlation 2 px
	Cells - Texture_Haralick_2_Cytoplasm_Alexa 568_2 Haralick Contrast 2 px
	Cells - Texture_Haralick_2_Cytoplasm_Alexa 568_2 Haralick Sum Variance 2 px
	Cells - Texture_Haralick_2_Cytoplasm_Alexa 568_2 Haralick Homogeneity 2 px
	Cells - Texture_Haralick_3_Cytoplasm_Alexa 568_2 Haralick Correlation 3 px
	Cells - Texture_Haralick_3_Cytoplasm_Alexa 568_2 Haralick Contrast 3 px
	Cells - Texture_Haralick_3_Cytoplasm_Alexa 568_2 Haralick Sum Variance 3 px
	Cells - Texture_Haralick_3_Cytoplasm_Alexa 568_2 Haralick Homogeneity 3 px
	Cells - Texture_Gabor_Cytoplasm_Alexa 568_2 Gabor Min 2 px w2
	Cells - Texture_Gabor_Cytoplasm_Alexa 568_2 Gabor Max 2 px w2
	Cells - Texture_SER_0_RingRegion_Alexa 568_2 SER Spot 0 px
	Cells - Texture_SER_0_RingRegion_Alexa 568_2 SER Hole 0 px
	Cells - Texture_SER_0_RingRegion_Alexa 568_2 SER Edge 0 px
	Cells - Texture_SER_0_RingRegion_Alexa 568_2 SER Ridge 0 px
	Cells - Texture_SER_0_RingRegion_Alexa 568_2 SER Valley 0 px
	Cells - Texture_SER_0_RingRegion_Alexa 568_2 SER Saddle 0 px
	Cells - Texture_SER_0_RingRegion_Alexa 568_2 SER Bright 0 px
	Cells - Texture_SER_0_RingRegion_Alexa 568_2 SER Dark 0 px
	Cells - Texture_SER_1_RingRegion_Alexa 568_2 SER Spot 1 px
	Cells - Texture_SER_1_RingRegion_Alexa 568_2 SER Hole 1 px
	Cells - Texture_SER_1_RingRegion_Alexa 568_2 SER Edge 1 px
	Cells - Texture_SER_1_RingRegion_Alexa 568_2 SER Ridge 1 px
	Cells - Texture_SER_1_RingRegion_Alexa 568_2 SER Valley 1 px
	Cells - Texture_SER_1_RingRegion_Alexa 568_2 SER Saddle 1 px
	Cells - Texture_SER_1_RingRegion_Alexa 568_2 SER Bright 1 px
	Cells - Texture_SER_1_RingRegion_Alexa 568_2 SER Dark 1 px
	Cells - Texture_SER_2_RingRegion_Alexa 568_2 SER Spot 2 px
	Cells - Texture_SER_2_RingRegion_Alexa 568_2 SER Hole 2 px
	Cells - Texture_SER_2_RingRegion_Alexa 568_2 SER Edge 2 px
	Cells - Texture_SER_2_RingRegion_Alexa 568_2 SER Ridge 2 px
	Cells - Texture_SER_2_RingRegion_Alexa 568_2 SER Valley 2 px
	Cells - Texture_SER_2_RingRegion_Alexa 568_2 SER Saddle 2 px
	Cells - Texture_SER_2_RingRegion_Alexa 568_2 SER Bright 2 px
	Cells - Texture_SER_2_RingRegion_Alexa 568_2 SER Dark 2 px
	Cells - Texture_Haralick_1_RingRegion_Alexa 568_2 Haralick Correlation 1 px
	Cells - Texture_Haralick_1_RingRegion_Alexa 568_2 Haralick Contrast 1 px
	Cells - Texture_Haralick_1_RingRegion_Alexa 568_2 Haralick Sum Variance 1 px
	Cells - Texture_Haralick_1_RingRegion_Alexa 568_2 Haralick Homogeneity 1 px
	Cells - Texture_Haralick_2_RingRegion_Alexa 568_2 Haralick Correlation 2 px
	Cells - Texture_Haralick_2_RingRegion_Alexa 568_2 Haralick Contrast 2 px
	Cells - Texture_Haralick_2_RingRegion_Alexa 568_2 Haralick Sum Variance 2 px
	Cells - Texture_Haralick_2_RingRegion_Alexa 568_2 Haralick Homogeneity 2 px
	Cells - Texture_Haralick_3_RingRegion_Alexa 568_2 Haralick Correlation 3 px
	Cells - Texture_Haralick_3_RingRegion_Alexa 568_2 Haralick Contrast 3 px
	Cells - Texture_Haralick_3_RingRegion_Alexa 568_2 Haralick Sum Variance 3 px
	Cells - Texture_Haralick_3_RingRegion_Alexa 568_2 Haralick Homogeneity 3 px
	Cells - Texture_Gabor_RingRegion_Alexa 568_2 Gabor Min 2 px w2
	Cells - Texture_Gabor_RingRegion_Alexa 568_2 Gabor Max 2 px w2
	Cells - Texture_SER_0_Cytoplasm_Alexa 647_2 SER Spot 0 px
	Cells - Texture_SER_0_Cytoplasm_Alexa 647_2 SER Hole 0 px
	Cells - Texture_SER_0_Cytoplasm_Alexa 647_2 SER Edge 0 px
	Cells - Texture_SER_0_Cytoplasm_Alexa 647_2 SER Ridge 0 px
	Cells - Texture_SER_0_Cytoplasm_Alexa 647_2 SER Valley 0 px
	Cells - Texture_SER_0_Cytoplasm_Alexa 647_2 SER Saddle 0 px
	Cells - Texture_SER_0_Cytoplasm_Alexa 647_2 SER Bright 0 px
	Cells - Texture_SER_0_Cytoplasm_Alexa 647_2 SER Dark 0 px
	Cells - Texture_SER_1_Cytoplasm_Alexa 647_2 SER Spot 1 px
	Cells - Texture_SER_1_Cytoplasm_Alexa 647_2 SER Hole 1 px
	Cells - Texture_SER_1_Cytoplasm_Alexa 647_2 SER Edge 1 px
	Cells - Texture_SER_1_Cytoplasm_Alexa 647_2 SER Ridge 1 px
	Cells - Texture_SER_1_Cytoplasm_Alexa 647_2 SER Valley 1 px
	Cells - Texture_SER_1_Cytoplasm_Alexa 647_2 SER Saddle 1 px
	Cells - Texture_SER_1_Cytoplasm_Alexa 647_2 SER Bright 1 px
	Cells - Texture_SER_1_Cytoplasm_Alexa 647_2 SER Dark 1 px
	Cells - Texture_SER_2_Cytoplasm_Alexa 647_2 SER Spot 2 px
	Cells - Texture_SER_2_Cytoplasm_Alexa 647_2 SER Hole 2 px
	Cells - Texture_SER_2_Cytoplasm_Alexa 647_2 SER Edge 2 px
	Cells - Texture_SER_2_Cytoplasm_Alexa 647_2 SER Ridge 2 px
	Cells - Texture_SER_2_Cytoplasm_Alexa 647_2 SER Valley 2 px
	Cells - Texture_SER_2_Cytoplasm_Alexa 647_2 SER Saddle 2 px
	Cells - Texture_SER_2_Cytoplasm_Alexa 647_2 SER Bright 2 px
	Cells - Texture_SER_2_Cytoplasm_Alexa 647_2 SER Dark 2 px
	Cells - Texture_Haralick_1_Cytoplasm_Alexa 647_2 Haralick Correlation 1 px
	Cells - Texture_Haralick_1_Cytoplasm_Alexa 647_2 Haralick Contrast 1 px
	Cells - Texture_Haralick_1_Cytoplasm_Alexa 647_2 Haralick Sum Variance 1 px
	Cells - Texture_Haralick_1_Cytoplasm_Alexa 647_2 Haralick Homogeneity 1 px
	Cells - Texture_Haralick_2_Cytoplasm_Alexa 647_2 Haralick Correlation 2 px
	Cells - Texture_Haralick_2_Cytoplasm_Alexa 647_2 Haralick Contrast 2 px
	Cells - Texture_Haralick_2_Cytoplasm_Alexa 647_2 Haralick Sum Variance 2 px
	Cells - Texture_Haralick_2_Cytoplasm_Alexa 647_2 Haralick Homogeneity 2 px
	Cells - Texture_Haralick_3_Cytoplasm_Alexa 647_2 Haralick Correlation 3 px
	Cells - Texture_Haralick_3_Cytoplasm_Alexa 647_2 Haralick Contrast 3 px
	Cells - Texture_Haralick_3_Cytoplasm_Alexa 647_2 Haralick Sum Variance 3 px
	Cells - Texture_Haralick_3_Cytoplasm_Alexa 647_2 Haralick Homogeneity 3 px
	Cells - Texture_Gabor_Cytoplasm_Alexa 647_2 Gabor Min 2 px w2
	Cells - Texture_Gabor_Cytoplasm_Alexa 647_2 Gabor Max 2 px w2
	Cells - Texture_SER_0_RingRegion_Alexa 647_2 SER Spot 0 px
	Cells - Texture_SER_0_RingRegion_Alexa 647_2 SER Hole 0 px
	Cells - Texture_SER_0_RingRegion_Alexa 647_2 SER Edge 0 px
	Cells - Texture_SER_0_RingRegion_Alexa 647_2 SER Ridge 0 px
	Cells - Texture_SER_0_RingRegion_Alexa 647_2 SER Valley 0 px
	Cells - Texture_SER_0_RingRegion_Alexa 647_2 SER Saddle 0 px
	Cells - Texture_SER_0_RingRegion_Alexa 647_2 SER Bright 0 px
	Cells - Texture_SER_0_RingRegion_Alexa 647_2 SER Dark 0 px
	Cells - Texture_SER_1_RingRegion_Alexa 647_2 SER Spot 1 px
	Cells - Texture_SER_1_RingRegion_Alexa 647_2 SER Hole 1 px
	Cells - Texture_SER_1_RingRegion_Alexa 647_2 SER Edge 1 px
	Cells - Texture_SER_1_RingRegion_Alexa 647_2 SER Ridge 1 px
	Cells - Texture_SER_1_RingRegion_Alexa 647_2 SER Valley 1 px
	Cells - Texture_SER_1_RingRegion_Alexa 647_2 SER Saddle 1 px
	Cells - Texture_SER_1_RingRegion_Alexa 647_2 SER Bright 1 px
	Cells - Texture_SER_1_RingRegion_Alexa 647_2 SER Dark 1 px
	Cells - Texture_SER_2_RingRegion_Alexa 647_2 SER Spot 2 px
	Cells - Texture_SER_2_RingRegion_Alexa 647_2 SER Hole 2 px
	Cells - Texture_SER_2_RingRegion_Alexa 647_2 SER Edge 2 px
	Cells - Texture_SER_2_RingRegion_Alexa 647_2 SER Ridge 2 px
	Cells - Texture_SER_2_RingRegion_Alexa 647_2 SER Valley 2 px
	Cells - Texture_SER_2_RingRegion_Alexa 647_2 SER Saddle 2 px
	Cells - Texture_SER_2_RingRegion_Alexa 647_2 SER Bright 2 px
	Cells - Texture_SER_2_RingRegion_Alexa 647_2 SER Dark 2 px
	Cells - Texture_Haralick_1_RingRegion_Alexa 647_2 Haralick Correlation 1 px
	Cells - Texture_Haralick_1_RingRegion_Alexa 647_2 Haralick Contrast 1 px
	Cells - Texture_Haralick_1_RingRegion_Alexa 647_2 Haralick Sum Variance 1 px
	Cells - Texture_Haralick_1_RingRegion_Alexa 647_2 Haralick Homogeneity 1 px
	Cells - Texture_Haralick_2_RingRegion_Alexa 647_2 Haralick Correlation 2 px
	Cells - Texture_Haralick_2_RingRegion_Alexa 647_2 Haralick Contrast 2 px
	Cells - Texture_Haralick_2_RingRegion_Alexa 647_2 Haralick Sum Variance 2 px
	Cells - Texture_Haralick_2_RingRegion_Alexa 647_2 Haralick Homogeneity 2 px
	Cells - Texture_Haralick_3_RingRegion_Alexa 647_2 Haralick Correlation 3 px
	Cells - Texture_Haralick_3_RingRegion_Alexa 647_2 Haralick Contrast 3 px
	Cells - Texture_Haralick_3_RingRegion_Alexa 647_2 Haralick Sum Variance 3 px
	Cells - Texture_Haralick_3_RingRegion_Alexa 647_2 Haralick Homogeneity 3 px
	Cells - Texture_Gabor_RingRegion_Alexa 647_2 Gabor Min 2 px w2
	Cells - Texture_Gabor_RingRegion_Alexa 647_2 Gabor Max 2 px w2
	Nucleoli - Morphology_Nucleolus Area [µm²]
	Nucleoli - Morphology_Nucleolus Roundness
	Nucleoli - Morphology_Nucleolus Width [µm]
	Nucleoli - Morphology_Nucleolus Length [µm]
	Nucleoli - Morphology_Nucleolus Ratio Width to Length
	Nucleoli - Morphology_STAR_Spot_Alexa 488 Symmetry 02
	Nucleoli - Morphology_STAR_Spot_Alexa 488 Symmetry 03
	Nucleoli - Morphology_STAR_Spot_Alexa 488 Symmetry 04
	Nucleoli - Morphology_STAR_Spot_Alexa 488 Symmetry 05
	Nucleoli - Morphology_STAR_Spot_Alexa 488 Symmetry 12
	Nucleoli - Morphology_STAR_Spot_Alexa 488 Symmetry 13
	Nucleoli - Morphology_STAR_Spot_Alexa 488 Symmetry 14
	Nucleoli - Morphology_STAR_Spot_Alexa 488 Symmetry 15
	Nucleoli - Morphology_STAR_Spot_Alexa 488 Threshold Compactness 30%
	Nucleoli - Morphology_STAR_Spot_Alexa 488 Threshold Compactness 40%
	Nucleoli - Morphology_STAR_Spot_Alexa 488 Threshold Compactness 50%
	Nucleoli - Morphology_STAR_Spot_Alexa 488 Threshold Compactness 60%
	Nucleoli - Morphology_STAR_Spot_Alexa 488 Axial Small Length
	Nucleoli - Morphology_STAR_Spot_Alexa 488 Axial Length Ratio
	Nucleoli - Morphology_STAR_Spot_Alexa 488 Radial Mean
	Nucleoli - Morphology_STAR_Spot_Alexa 488 Radial Relative Deviation
	Nucleoli - Morphology_STAR_Spot_Alexa 488 Profile 1/2
	Nucleoli - Morphology_STAR_Spot_Alexa 488 Profile 2/2
	Nucleoli - Intensity_Spot_Alexa 488 Mean
	Nucleoli - Intensity_Spot_Alexa 488 StdDev
	Nucleoli - Intensity_Spot_Alexa 488 Median
	Nucleoli - Intensity_Spot_Alexa 488 Maximum
	Nucleoli - Intensity_Spot_Alexa 488 Minimum
	Nucleoli - Intensity_Spot_Alexa 488 Sum
	Nucleoli - Intensity_Spot_Alexa 488 CV [%]
	Nucleoli - Intensity_Spot_Alexa 488 Quantile 75%
	Nucleoli - Intensity_Spot_Alexa 488 Contrast

## Sheet: Fig.3_BMC_category_assignment
	CPP | Harmony | BMC: feature category assignment	CPP | Cell Profiler | BMC: feature category assignment [with feature selection]	CP | Harmony | BMC: feature category assignment
	$Features$ LIKE "*Morphology_Nucleus*" => "Generic_Nucleus_Morphology"	$Features$ LIKE "*Nuclei_AreaShape_*" => "Generic_Nucleus_Morphology"	$Features$ LIKE "*Morphology_Nucleus*" => "Generic_Nucleus_Morphology"
	$Features$ LIKE "*Intensity_Nucleus_HOECHST 33342_2*" => "DNA_Nucleus_Intensity"	$Features$ LIKE "*Nuclei_Intensity_*_RNA*" => "RNA_Nucleus_Intensity"	$Features$ LIKE "*Intensity_Nucleus_HOECHST 33342*" => "DNA_Nucleus_Intensity"
	$Features$ LIKE "*Intensity_Nucleus_Alexa 488 *" => "RNA_Nucleus_Intensity"	$Features$ LIKE "*Nuclei_Intensity_*_DNA*" => "DNA_Nucleus_Intensity"	$Features$ LIKE "*Intensity_Nucleus_Alexa 488*" => "RNA/ER_Nucleus_Intensity"
	$Features$ LIKE "*Nucleus_Alexa 488 Threshold Compactness*" => "RNA_Nucleus_Compactness"	$Features$ LIKE "*Nuclei_Location_*_RNA*" => "RNA_Nucleus_Distribution"	$Features$ LIKE "*Nucleus_Alexa 488 Threshold Compactness*" => "RNA/ER_Nucleus_Compactness"
	$Features$ LIKE "*Nucleus_Alexa 488 Symmetry*" => "RNA_Nucleus_Symmetry"	$Features$ LIKE "*Nuclei_RadialDistribution_*_RNA*" => "RNA_Nucleus_Distribution"	$Features$ LIKE "*Nucleus_Alexa 488 Symmetry*" => "RNA/ER_Nucleus_Symmetry"
	$Features$ LIKE "*Nucleus_HOECHST 33342_2 Symmetry*" => "DNA_Nucleus_Symmetry"	$Features$ LIKE "*Nuclei_Location_*_DNA*" => "DNA_Nucleus_Distribution"	$Features$ LIKE "*Nucleus_HOECHST 33342 Symmetry*" => "DNA_Nucleus_Symmetry"
	$Features$ LIKE "*Nucleus_HOECHST 33342_2 Threshold Compactness*" => "DNA_Nucleus_Compactness"	$Features$ LIKE "*Nuclei_RadialDistribution_*_DNA*" => "DNA_Nucleusi_Distribution"	$Features$ LIKE "*Nucleus_HOECHST 33342 Threshold Compactness*" => "DNA_Nucleus_Compactness"
	$Features$ LIKE "*Nucleus_Alexa 488 Axial*" => "RNA_Nucleus_Distribution"	$Features$ LIKE "*Nuclei_Granularity_*_RNA*" => "RNA_Nucleus_Granularity"	$Features$ LIKE "*Nucleus_Alexa 488 Axial*" => "RNA/ER_Nucleus_Distribution"
	$Features$ LIKE "*Nucleus_HOECHST 33342_2 Axial*" => "DNA_Nucleus_Distribution"	$Features$ LIKE "*Nuclei_Granularity_*_DNA*" => "DNA_Nucleus_Granularity"	$Features$ LIKE "*Nucleus_HOECHST 33342 Axial*" => "DNA_Nucleus_Distribution"
	$Features$ LIKE "*Nucleus_Alexa 488 Radial*" => "RNA_Nucleus_Distribution"	$Features$ LIKE "*Nuclei_Texture_*_RNA*" => "RNA_Nucleus_Texture"	$Features$ LIKE "*Nucleus_Alexa 488 Radial*" => "RNA/ER_Nucleus_Distribution"
	$Features$ LIKE "*Nucleus_HOECHST 33342_2 Radial*" => "DNA_Nucleus_Distribution"	$Features$ LIKE "*Nuclei_Texture_*_DNA*" => "DNA_Nucleus_Texture"	$Features$ LIKE "*Nucleus_HOECHST 33342 Radial*" => "DNA_Nucleus_Distribution"
	$Features$ LIKE "*Nucleus_Alexa 488 Profile*" => "RNA_Nucleus_Distribution"	$Features$ LIKE "*Cell_AreaShape*" => "Generic_Cell_Morphology"	$Features$ LIKE "*Nucleus_Alexa 488 Profile*" => "RNA/ER_Nucleus_Distribution"
	$Features$ LIKE "*Nucleus_HOECHST 33342_2 Profile*" => "DNA_Nucleus_Distribution"	$Features$ LIKE "*Cytoplasm_Intensity_*_Mito*" => "Mito_Cytoplasm_Intensity"	$Features$ LIKE "*Nucleus_HOECHST 33342 Profile*" => "DNA_Nucleus_Distribution"
	$Features$ LIKE "*Texture_*_Nucleus_Alexa 488 *" => "RNA_Nucleus_Texture"	$Features$ LIKE "*Cytoplasm_Intensity_*_ER*" => "ER_Cytoplasm_Intensity"	$Features$ LIKE "*Texture_*_Nucleus_Alexa 488*" => "RNA/ER_Nucleus_Texture"
	$Features$ LIKE "*Texture_*_Nucleus_HOECHST 33342_2*" => "DNA_Nucleus_Texture"	$Features$ LIKE "*Cytoplasm_Intensity_*_Golgi*" => "Golgi_Cytoplasm_Intensity"	$Features$ LIKE "*Texture_*_Nucleus_HOECHST 33342*" => "DNA_Nucleus_Texture"
	$Features$ LIKE "*Morphology_Cell*" => "Generic_Cell_Morphology"	$Features$ LIKE "*Cytoplasm_Intensity_*_Actin*" => "Actin_Cytoplasm_Intensity"	$Features$ LIKE "*Morphology_Cell*" => "Generic_Cell_Morphology"
	$Features$ LIKE "*Cytoplasm_Alexa 488 Symmetry*" => "RNA_Cytoplasm_Symmetry"	$Features$ LIKE "*Cytoplasm_Intensity_*_Lyso*" => "Lyso_Cytoplasm_Intensity"	$Features$ LIKE "*Cytoplasm_Alexa 488 Symmetry*" => "RNA/ER_Cytoplasm_Symmetry"
	$Features$ LIKE "*Cytoplasm_Alexa 488 Threshold Compactness*" => "RNA_Cytoplasm_Compactness"	$Features$ LIKE "*Cytoplasm_Intensity_*_RNA*" => "RNA_Cytoplasm_Intensity"	$Features$ LIKE "*Cytoplasm_Alexa 488 Threshold Compactness*" => "RNA/ER_Cytoplasm_Compactness"
	$Features$ LIKE "*Cytoplasm_Alexa 488 Axial*" => "RNA_Cytoplasm_Distribution"	$Features$ LIKE "*Cytoplasm_Location_*_Mito*" => "Mito_Cytoplasm_Distribution"	$Features$ LIKE "*Cytoplasm_Alexa 488 Axial*" => "RNA/ER_Cytoplasm_Distribution"
	$Features$ LIKE "*Cytoplasm_Alexa 488 Radial*" => "RNA_Cytoplasm_Distribution"	$Features$ LIKE "*Cytoplasm_RadialDistribution_*_Mito*" => "Mito_Cytoplasm_Distribution"	$Features$ LIKE "*Cytoplasm_Alexa 488 Radial*" => "RNA/ER_Cytoplasm_Distribution"
	$Features$ LIKE "*Cytoplasm_Alexa 488 Profile*" => "RNA_Cytoplasm_Distribution"	$Features$ LIKE "*Cytoplasm_Location_*_ER*" => "ER_Cytoplasm_Distribution"	$Features$ LIKE "*Cytoplasm_Alexa 488 Profile*" => "RNA/ER_Cytoplasm_Distribution"
	$Features$ LIKE "*Intensity_Cytoplasm_Alexa 488 *" => "RNA_Cytoplasm_Intensity"	$Features$ LIKE "*Cytoplasm_RadialDistribution_*_ER*" => "ER_Cytoplasm_Distribution"	$Features$ LIKE "*Intensity_Cytoplasm_Alexa 488*" => "RNA/ER_Cytoplasm_Intensity"
	$Features$ LIKE "*Texture_*_Cytoplasm_Alexa 488 *" => "RNA_Cytoplasm_Texture"	$Features$ LIKE "*Cytoplasm_Location_*_Golgi*" => "Golgi_Cytoplasm_Distribution"	$Features$ LIKE "*Texture_*_Cytoplasm_Alexa 488*" => "RNA/ER_Cytoplasm_Texture"
	$Features$ LIKE "*Cytoplasm_Alexa 647 Symmetry*" => "Lyso_Cytoplasm_Symmetry"	$Features$ LIKE "*Cytoplasm_RadialDistribution_*_Golgi*" => "Golgi_Cytoplasm_Distribution"	$Features$ LIKE "*Cytoplasm_Alexa 568 Symmetry*" => "AGP_Cytoplasm_Symmetry"
	$Features$ LIKE "*Cytoplasm_Alexa 647 Threshold Compactness*" => "Lyso_Cytoplasm_Compactness"	$Features$ LIKE "*Cytoplasm_Location_*_Actin*" => "Actin_Cytoplasm_Distribution"	$Features$ LIKE "*Cytoplasm_Alexa 568 Threshold Compactness*" => "AGP_Cytoplasm_Compactness"
	$Features$ LIKE "*Cytoplasm_Alexa 647 Axial*" => "Lyso_Cytoplasm_Distribution"	$Features$ LIKE "*Cytoplasm_RadialDistribution_*_Actin*" => "Actin_Cytoplasm_Distribution"	$Features$ LIKE "*Cytoplasm_Alexa 568 Axial*" => "AGP_Cytoplasm_Distribution"
	$Features$ LIKE "*Cytoplasm_Alexa 647 Radial*" => "Lyso_Cytoplasm_Distribution"	$Features$ LIKE "*Cytoplasm_Location_*_Lyso*" => "Lyso_Cytoplasm_Distribution"	$Features$ LIKE "*Cytoplasm_Alexa 568 Radial*" => "AGP_Cytoplasm_Distribution"
	$Features$ LIKE "*Cytoplasm_Alexa 647 Profile*" => "Lyso_Cytoplasm_Distribution"	$Features$ LIKE "*Cytoplasm_RadialDistribution_*_Lyso*" => "Lyso_Cytoplasm _Distribution"	$Features$ LIKE "*Cytoplasm_Alexa 568 Profile*" => "AGP_Cytoplasm_Distribution"
	$Features$ LIKE "*Intensity_Cytoplasm_Alexa 647 *" => "Lyso_Cytoplasm_Intensity"	$Features$ LIKE "*Cytoplasm_Location_*_RNA*" => "RNA_Cytoplasm_Distribution"	$Features$ LIKE "*Intensity_Cytoplasm_Alexa 568*" => "AGP_Cytoplasm_Intensity"
	$Features$ LIKE "*Texture_*_Cytoplasm_Alexa 647 *" => "Lyso_Cytoplasm_Texture"	$Features$ LIKE "*Cytoplasm_RadialDistribution_*_RNA*" => "RNA_Cytoplasm_Distribution"	$Features$ LIKE "*Texture_*_Cytoplasm_Alexa 568*" => "AGP_Cytoplasm_Texture"
	$Features$ LIKE "*Cytoplasm_HOECHST 33342 Symmetry*" => "Actin_Cytoplasm_Symmetry"	$Features$ LIKE "*Cytoplasm_Granularity_*_Mito*" => "Mito_Cytoplasm_Granularity"	$Features$ LIKE "*Cytoplasm_Alexa 647 Symmetry*" => "Mito_Cytoplasm_Symmetry"
	$Features$ LIKE "*Cytoplasm_HOECHST 33342 Threshold Compactness*" => "Actin_Cytoplasm_Compactness"	$Features$ LIKE "*Cytoplasm_Granularity_*_ER*" => "ER_Cytoplasm_Granularity"	$Features$ LIKE "*Cytoplasm_Alexa 647 Threshold Compactness*" => "Mito_Cytoplasm_Compactness"
	$Features$ LIKE "*Cytoplasm_HOECHST 33342 Axial*" => "Actin_Cytoplasm_Distribution"	$Features$ LIKE "*Cytoplasm_Granularity_*_Golgi*" => "Golgi_Cytoplasm_Granularity"	$Features$ LIKE "*Cytoplasm_Alexa 647 Axial*" => "Mito_Cytoplasm_Distribution"
	$Features$ LIKE "*Cytoplasm_HOECHST 33342 Radial*" => "Actin_Cytoplasm_Distribution"	$Features$ LIKE "*Cytoplasm_Granularity_*_Actin*" => "Actin_Cytoplasm_Granularity"	$Features$ LIKE "*Cytoplasm_Alexa 647 Radial*" => "Mito_Cytoplasm_Distribution"
	$Features$ LIKE "*Cytoplasm_HOECHST 33342 Profile*" => "Actin_Cytoplasm_Distribution"	$Features$ LIKE "*Cytoplasm_Granularity_*_Lyso*" => "Lyso_Cytoplasm_Granularity"	$Features$ LIKE "*Cytoplasm_Alexa 647 Profile*" => "Mito_Cytoplasm_Distribution"
	$Features$ LIKE "*Intensity_Cytoplasm_HOECHST 33342 *" => "Actin_Cytoplasm_Intensity"	$Features$ LIKE "*Cytoplasm_Granularity_*_RNA*" => "RNA_Cytoplasm_Granularity"	$Features$ LIKE "*Intensity_Cytoplasm_Alexa 647*" => "Mito_Cytoplasm_Intensity"
	$Features$ LIKE "*Texture_*_Cytoplasm_HOECHST 33342 *" => "Actin_Cytoplasm_Texture"	$Features$ LIKE "*Cytoplasm_Texture_*_Mito*" => "Mito_Cytoplasm_Texture"	$Features$ LIKE "*Texture_*_Cytoplasm_Alexa 647*" => "Mito_Cytoplasm_Texture"
	$Features$ LIKE "*Cytoplasm_Alexa 488_2 Symmetry*" => "Golgi_Cytoplasm_Symmetry"	$Features$ LIKE "*Cytoplasm_Texture_*_ER*" => "ER_Cytoplasm_Texture"	$Features$ LIKE "*Intensity_RingRegion_Alexa 488*" => "RNA/ER_Ring_Intensity"
	$Features$ LIKE "*Cytoplasm_Alexa 488_2 Threshold Compactness*" => "Golgi_Cytoplasm_Compactness"	$Features$ LIKE "*Cytoplasm_Texture_*_Golgi*" => "Golgi_Cytoplasm_Texture"	$Features$ LIKE "*Texture_*_RingRegion_Alexa 488*" => "RNA/ER_Ring_Texture"
	$Features$ LIKE "*Cytoplasm_Alexa 488_2 Axial*" => "Golgi_Cytoplasm_Distribution"	$Features$ LIKE "*Cytoplasm_Texture_*_Actin*" => "Actin_Cytoplasm_Texture"	$Features$ LIKE "*Intensity_RingRegion_Alexa 647*" => "Mito_Ring_Intensity"
	$Features$ LIKE "*Cytoplasm_Alexa 488_2 Radial*" => "Golgi_Cytoplasm_Distribution"	$Features$ LIKE "*Cytoplasm_Texture_*_Lyso*" => "Lyso_Cytoplasm_Texture"	$Features$ LIKE "*Texture_*_RingRegion_Alexa 647*" => "Mito_Ring_Texture"
	$Features$ LIKE "*Cytoplasm_Alexa 488_2 Profile*" => "Golgi_Cytoplasm_Distribution"	$Features$ LIKE "*Cytoplasm_Texture_*_RNA*" => "RNA_Cytoplasm_Texture"	$Features$ LIKE "*Intensity_RingRegion_Alexa 568*" => "AGP_Ring_Intensity"
	$Features$ LIKE "*Intensity_Cytoplasm_Alexa 488_2*" => "Golgi_Cytoplasm_Intensity"	$Features$ LIKE "*Nucleoli_AreaShape_*" => "Generic_Nucleoli_Morphology"	$Features$ LIKE "*Texture_*_RingRegion_Alexa 568*" => "AGP_Ring_Texture"
	$Features$ LIKE "*Texture_*_Cytoplasm_Alexa 488_2*" => "Golgi_Cytoplasm_Texture"	$Features$ LIKE "*RelativeCellNumber*Nucleoli*" => "RNA_Nucleoli_Number"	$Features$ LIKE "*Intensity_ MembraneRegion_Alexa 568*" => "AGP_Membrane_Intensity"
	$Features$ LIKE "*Cytoplasm_Alexa 568_2 Symmetry*" => "Mito_Cytoplasm_Symmetry"	$Features$ LIKE "*Nucleoli_Intensity_*_RNA*" => "RNA_Nucleoli_Intensity"	$Features$ LIKE "*Texture_*_MembraneRegion_Alexa 568*" => "AGP_Membrane_Texture"
	$Features$ LIKE "*Cytoplasm_Alexa 568_2 Threshold Compactness*" => "Mito_Cytoplasm_Compactness"	$Features$ LIKE "*Nucleoli_Location_*RNA*" => "RNA_Nucleoli_Distribution"	$Features$ LIKE "*Morphology_Nucleolus*" => "Generic_Nucleoli_Morphology"
	$Features$ LIKE "*Cytoplasm_Alexa 568_2 Axial*" => "Mito_Cytoplasm_Distribution"	$Features$ LIKE "*Nucleoli_RadialDistribution_*RNA*" => "RNA_Nucleoli_Distribution"	$Features$ LIKE "*RelativeCellNumber*Nucleoli*" => "RNA/ER_Nucleoli_Number"
	$Features$ LIKE "*Cytoplasm_Alexa 568_2 Radial*" => "Mito_Cytoplasm_Distribution"	$Features$ LIKE "*Ring_Intensity_*_Mito*" => "Mito_Ring_Intensity"	$Features$ LIKE "*Spot_Alexa 488 Symmetry*" => "RNA/ER_Nucleoli_Symmetry"
	$Features$ LIKE "*Cytoplasm_Alexa 568_2 Profile*" => "Mito_Cytoplasm_Distribution"	$Features$ LIKE "*Ring_Intensity_*_ER*" => "ER_Ring_Intensity"	$Features$ LIKE "*Spot_Alexa 488 Threshold Compactness*" => "RNA/ER_Nucleoli_Compactness"
	$Features$ LIKE "*Intensity_Cytoplasm_Alexa 568_2*" => "Mito_Cytoplasm_Intensity"	$Features$ LIKE "*Ring_Intensity_*_Golgi*" => "Golgi_Ring_Intensity"	$Features$ LIKE "*Spot_Alexa 488 Axial*" => "RNA/ER_Nucleoli_Distribution"
	$Features$ LIKE "*Texture_*_Cytoplasm_Alexa 568_2*" => "Mito_Cytoplasm_Texture"	$Features$ LIKE "*Ring_Intensity_*_Actin*" => "Actin_Ring_Intensity"	$Features$ LIKE "*Spot_Alexa 488 Radial*" => "RNA/ER_Nucleoli_Distribution"
	$Features$ LIKE "*Cytoplasm_Alexa 647_2 Symmetry*" => "ER_Cytoplasm_Symmetry"	$Features$ LIKE "*Ring_Intensity_*_Lyso*" => "Lyso_Ring_Intensity"	$Features$ LIKE "*Spot_Alexa 488 Profile*" => "RNA/ER_Nucleoli_Distribution"
	$Features$ LIKE "*Cytoplasm_Alexa 647_2 Threshold Compactness*" => "ER_Cytoplasm_Compactness"	$Features$ LIKE "*Ring_Location_*_Mito*" => "Mito_Ring_Distribution"	$Features$ LIKE "*Intensity_Spot_Alexa 488*" => "RNA/ER_Nucleoli_Intensity"
	$Features$ LIKE "*Cytoplasm_Alexa 647_2 Axial*" => "ER_Cytoplasm_Distribution"	$Features$ LIKE "*Ring_Location_*_ER*" => "ER_Ring_Distribution"
	$Features$ LIKE "*Cytoplasm_Alexa 647_2 Radial*" => "ER_Cytoplasm_Distribution"	$Features$ LIKE "*Ring_Location_*_Golgi*" => "Golgi_Ring_Distribution"
	$Features$ LIKE "*Cytoplasm_Alexa 647_2 Profile*" => "ER_Cytoplasm_Distribution"	$Features$ LIKE "*Ring_Location_*_Actin*" => "Actin_Ring_Distribution"
	$Features$ LIKE "*Intensity_Cytoplasm_Alexa 647_2*" => "ER_Cytoplasm_Intensity"	$Features$ LIKE "*Ring_Location_*_Lyso*" => "Lyso_Ring_Distribution"
	$Features$ LIKE "*Texture_*_Cytoplasm_Alexa 647_2*" => "ER_Cytoplasm_Texture"	$Features$ LIKE "*Ring_RadialDistribution_*_Mito*" => "Mito_Ring_Distribution"
	$Features$ LIKE "*Intensity_RingRegion_Alexa 647 *" => "Lyso_Ring_Intensity"	$Features$ LIKE "*Ring_RadialDistribution_*_ER*" => "ER_Ring_Distribution"
	$Features$ LIKE "*Texture_*_RingRegion_Alexa 647 *" => "Lyso_Ring_Texture"	$Features$ LIKE "*Ring_RadialDistribution_*_Golgi*" => "Golgi_Ring_Distribution"
	$Features$ LIKE "*Intensity_RingRegion_HOECHST 33342 *" => "Actin_Ring_Intensity"	$Features$ LIKE "*Ring_RadialDistribution_*_Actin*" => "Actin_Ring_Distribution"
	$Features$ LIKE "*Texture_*_RingRegion_HOECHST 33342 *" => "Actin_Ring_Texture"	$Features$ LIKE "*Ring_RadialDistribution_*_Lyso*" => "Lyso_Ring_Distribution"
	$Features$ LIKE "*Intensity_RingRegion_Alexa 488_2*" => "Golgi_Ring_Intensity"	$Features$ LIKE "*Ring_Texture_*_Mito*" => "Mito_Ring_Texture"
	$Features$ LIKE "*Texture_*_RingRegion_Alexa 488_2*" => "Golgi_Ring_Texture"	$Features$ LIKE "*Ring_Texture_*_ER*" => "ER_Ring_Texture"
	$Features$ LIKE "*Intensity_RingRegion_Alexa 568_2*" => "Mito_Ring_Intensity"	$Features$ LIKE "*Ring_Texture_*_Golgi*" => "Golgi_Ring_Texture"
	$Features$ LIKE "*Texture_*_RingRegion_Alexa 568_2*" => "Mito_Ring_Texture"	$Features$ LIKE "*Ring_Texture_*_Actin*" => "Actin_Ring_Texture"
	$Features$ LIKE "*Intensity_RingRegion_Alexa 647_2*" => "ER_Ring_Intensity"	$Features$ LIKE "*Ring_Texture_*_Lyso*" => "Lyso_Ring_Texture"
	$Features$ LIKE "*Texture_*_RingRegion_Alexa 647_2*" => "ER_Ring_Texture"	$Features$ LIKE "*Ring_Granularity_*_Mito*" => "Mito_Ring_Granularity"
	$Features$ LIKE "*Intensity_MembraneRegion_HOECHST 33342 *" => "Actin_Membrane_Intensity"	$Features$ LIKE "*Ring_Granularity_*_ER*" => "ER_Ring_Granularity"
	$Features$ LIKE "*Texture_*_MembraneRegion_HOECHST 33342 *" => "Actin_Membrane_Texture"	$Features$ LIKE "*Ring_Granularity_*_Golgi*" => "Golgi_Ring_Granularity"
	$Features$ LIKE "*Intensity_MembraneRegion_Alexa 488_2*" => "Golgi_Membrane_Intensity"	$Features$ LIKE "*Ring_Granularity_*_Actin*" => "Actin_Ring_Granularity"
	$Features$ LIKE "*Texture_*_MembraneRegion_Alexa 488_2*" => "Golgi_Membrane_Texture"	$Features$ LIKE "*Ring_Granularity_*_Lyso*" => "Lyso_Ring_Granularity"
	$Features$ LIKE "*Morphology_Nucleolus*" => "Generic_Nucleoli_Morphology"	$Features$ LIKE "*MembraneRegion_Intensity_*_Actin*" => "Actin_Membrane_Intensity"
	$Features$ LIKE "*RelativeCellNumber*Nucleoli*" => "RNA_Nucleoli_Number"	$Features$ LIKE "*MembraneRegion_Texture_*_Actin*" => "Actin_Membrane_Texture"
	$Features$ LIKE "*Spot_Alexa 488 Symmetry*" => "RNA_Nucleoli_Symmetry"	$Features$ LIKE "*MembraneRegion_Granularity_*_Actin*" => "Actin_Membrane_Granularity"
	$Features$ LIKE "*Spot_Alexa 488 Threshold Compactness*" => "RNA_Nucleoli_Compactness"	$Features$ LIKE "*MembraneRegion_Location_*_Actin*" => "Actin_Membrane_Distribution"
	$Features$ LIKE "*Spot_Alexa 488 Axial*" => "RNA_Nucleoli_Distribution"	$Features$ LIKE "*MembraneRegion_RadialDistribution_*_Actin*" => "Actin_Membrane_Distribution"
	$Features$ LIKE "*Spot_Alexa 488 Radial*" => "RNA_Nucleoli_Distribution"	$Features$ LIKE "*MembraneRegion_Intensity_*_Golgi*" => "Golgi_Membrane_Intensity"
	$Features$ LIKE "*Spot_Alexa 488 Profile*" => "RNA_Nucleoli_Distribution"	$Features$ LIKE "*MembraneRegion_Texture_*_Golgi*" => "Golgi_Membrane_Texture"
	$Features$ LIKE "*Intensity_Spot_Alexa 488 *" => "RNA_Nucleoli_Intensity"	$Features$ LIKE "*MembraneRegion_Granularity_*_Golgi*" => "Golgi_Membrane_Granularity"
		$Features$ LIKE "*MembraneRegion_Location_*_Golgi*" => "Golgi_Membrane_Distribution"
		$Features$ LIKE "*MembraneRegion_RadialDistribution_*_Golgi*" => "Golgi_Membrane_Distribution"

## Sheet: Fig.3_BMC_unique_categories
	CPP | Harmony | BMC: unique feature categories	CPP | Cell Profiler | BMC: unique feature categories [with feature selection]	CP | Harmony | BMC: unique feature categories
	> "RNA_Nucleus_Compactness"	> "Actin_Cytoplasm_Distribution"	> "RNA/ER_Nucleus_Compactness"
	> "RNA_Nucleus_Symmetry"	> "Actin_Cytoplasm_Granularity"	> "RNA/ER_Nucleus_Symmetry"
	> "Actin_Cytoplasm_Compactness"	> "Actin_Cytoplasm_Intensity"	> "AGP_Cytoplasm_Compactness"
	> "Actin_Cytoplasm_Distribution"	> "Actin_Cytoplasm_Texture"	> "AGP_Cytoplasm_Distribution"
	> "Actin_Cytoplasm_Intensity"	> "Actin_Membrane_Distribution"	> "AGP_Cytoplasm_Intensity"
	> "Actin_Cytoplasm_Symmetry"	> "Actin_Membrane_Granularity"	> "AGP_Cytoplasm_Symmetry"
	> "Actin_Cytoplasm_Texture"	> "Actin_Membrane_Intensity"	> "AGP_Cytoplasm_Texture"
	> "Actin_Membrane_Intensity"	> "Actin_Membrane_Texture"	> "AGP_Membrane_Intensity"
	> "Actin_Membrane_Texture"	> "Actin_Ring_Distribution"	> "AGP_Membrane_Texture"
	> "Actin_Ring_Intensity"	> "Actin_Ring_Granularity"	> "AGP_Ring_Intensity"
	> "Actin_Ring_Texture"	> "Actin_Ring_Intensity"	> "AGP_Ring_Texture"
	> "DNA_Nucleus_Compactness"	> "Actin_Ring_Texture"	> "DNA_Nucleus_Compactness"
	> "DNA_Nucleus_Distribution"	> "DNA_Nucleus_Distribution"	> "DNA_Nucleus_Distribution"
	> "DNA_Nucleus_Intensity"	> "DNA_Nucleus_Granularity"	> "DNA_Nucleus_Intensity"
	> "DNA_Nucleus_Symmetry"	> "DNA_Nucleus_Intensity"	> "DNA_Nucleus_Symmetry"
	> "DNA_Nucleus_Texture"	> "DNA_Nucleus_Texture"	> "DNA_Nucleus_Texture"
	> "ER_Cytoplasm_Compactness"	> "DNA_Nucleusi_Distribution"	> "Generic_Cell_Morphology"
	> "ER_Cytoplasm_Distribution"	> "ER_Cytoplasm_Distribution"	> "Generic_Nucleoli_Morphology"
	> "ER_Cytoplasm_Intensity"	> "ER_Cytoplasm_Granularity"	> "Generic_Nucleus_Morphology"
	> "ER_Cytoplasm_Symmetry"	> "ER_Cytoplasm_Intensity"	> "Mito_Cytoplasm_Compactness"
	> "ER_Cytoplasm_Texture"	> "ER_Cytoplasm_Texture"	> "Mito_Cytoplasm_Distribution"
	> "ER_Ring_Intensity"	> "ER_Ring_Distribution"	> "Mito_Cytoplasm_Intensity"
	> "ER_Ring_Texture"	> "ER_Ring_Granularity"	> "Mito_Cytoplasm_Symmetry"
	> "Generic_Cell_Morphology"	> "ER_Ring_Intensity"	> "Mito_Cytoplasm_Texture"
	> "Generic_Nucleoli_Morphology"	> "ER_Ring_Texture"	> "Mito_Ring_Intensity"
	> "Generic_Nucleus_Morphology"	> "Generic_Cell_Morphology"	> "Mito_Ring_Texture"
	> "Golgi_Cytoplasm_Compactness"	> "Generic_Nucleoli_Morphology"	> "RNA/ER_Cytoplasm_Compactness"
	> "Golgi_Cytoplasm_Distribution"	> "Generic_Nucleus_Morphology"	> "RNA/ER_Cytoplasm_Distribution"
	> "Golgi_Cytoplasm_Intensity"	> "Golgi_Cytoplasm_Distribution"	> "RNA/ER_Cytoplasm_Intensity"
	> "Golgi_Cytoplasm_Symmetry"	> "Golgi_Cytoplasm_Granularity"	> "RNA/ER_Cytoplasm_Symmetry"
	> "Golgi_Cytoplasm_Texture"	> "Golgi_Cytoplasm_Intensity"	> "RNA/ER_Cytoplasm_Texture"
	> "Golgi_Membrane_Intensity"	> "Golgi_Cytoplasm_Texture"	> "RNA/ER_Nucleoli_Compactness"
	> "Golgi_Membrane_Texture"	> "Golgi_Membrane_Distribution"	> "RNA/ER_Nucleoli_Distribution"
	> "Golgi_Ring_Intensity"	> "Golgi_Membrane_Granularity"	> "RNA/ER_Nucleoli_Intensity"
	> "Golgi_Ring_Texture"	> "Golgi_Membrane_Intensity"	> "RNA/ER_Nucleoli_Number"
	> "Lyso_Cytoplasm_Compactness"	> "Golgi_Membrane_Texture"	> "RNA/ER_Nucleoli_Symmetry"
	> "Lyso_Cytoplasm_Distribution"	> "Golgi_Ring_Distribution"	> "RNA/ER_Nucleus_Distribution"
	> "Lyso_Cytoplasm_Intensity"	> "Golgi_Ring_Granularity"	> "RNA/ER_Nucleus_Intensity"
	> "Lyso_Cytoplasm_Symmetry"	> "Golgi_Ring_Intensity"	> "RNA/ER_Nucleus_Texture"
	> "Lyso_Cytoplasm_Texture"	> "Golgi_Ring_Texture"	> "RNA/ER_Ring_Intensity"
	> "Lyso_Ring_Intensity"	> "Lyso_Cytoplasm _Distribution"	> "RNA/ER_Ring_Texture"
	> "Lyso_Ring_Texture"	> "Lyso_Cytoplasm_Distribution"
	> "Mito_Cytoplasm_Compactness"	> "Lyso_Cytoplasm_Granularity"
	> "Mito_Cytoplasm_Distribution"	> "Lyso_Cytoplasm_Intensity"
	> "Mito_Cytoplasm_Intensity"	> "Lyso_Cytoplasm_Texture"
	> "Mito_Cytoplasm_Symmetry"	> "Lyso_Ring_Distribution"
	> "Mito_Cytoplasm_Texture"	> "Lyso_Ring_Granularity"
	> "Mito_Ring_Intensity"	> "Lyso_Ring_Intensity"
	> "Mito_Ring_Texture"	> "Lyso_Ring_Texture"
	> "RNA_Cytoplasm_Compactness"	> "Mito_Cytoplasm_Distribution"
	> "RNA_Cytoplasm_Distribution"	> "Mito_Cytoplasm_Granularity"
	> "RNA_Cytoplasm_Intensity"	> "Mito_Cytoplasm_Intensity"
	> "RNA_Cytoplasm_Symmetry"	> "Mito_Cytoplasm_Texture"
	> "RNA_Cytoplasm_Texture"	> "Mito_Ring_Distribution"
	> "RNA_Nucleoli_Compactness"	> "Mito_Ring_Granularity"
	> "RNA_Nucleoli_Distribution"	> "Mito_Ring_Intensity"
	> "RNA_Nucleoli_Intensity"	> "Mito_Ring_Texture"
	> "RNA_Nucleoli_Number"	> "RNA_Cytoplasm_Distribution"
	> "RNA_Nucleoli_Symmetry"	> "RNA_Cytoplasm_Granularity"
	> "RNA_Nucleus_Distribution"	> "RNA_Cytoplasm_Intensity"
	> "RNA_Nucleus_Intensity"	> "RNA_Cytoplasm_Texture"
	> "RNA_Nucleus_Texture"	> "RNA_Nucleoli_Distribution"
		> "RNA_Nucleoli_Intensity"
		> "RNA_Nucleoli_Number"
		> "RNA_Nucleus_Distribution"
		> "RNA_Nucleus_Granularity"
		> "RNA_Nucleus_Intensity"
		> "RNA_Nucleus_Texture"
