# Supplementary material for: Cell Painting PLUS: expanding the multiplexing capacity of Cell Painting-based phenotypic profiling using iterative staining-elution cycles
Source: Nat Commun. 2025 Apr 24;16:3857. doi: 10.1038/s41467-025-58765-8 (PMC12022024; doi:10.1038/s41467-025-58765-8)
Supplement: Supplementary file 3 — Supplementary Data [file 41467_2025_58765_MOESM3_ESM.zip › Supplementary Data/Supplementary Data_6_Fig2B_ImageAnalysisSequence_CPP_Harmony.mht]

From: "Saved by Internet Explorer 11"
Subject: EC019_230724_MCF7_CPP
Date: Mon, 24 Jul 2023 22:44:26 +0200
MIME-Version: 1.0
Content-Type: text/html;
	charset="utf-8"
Content-Transfer-Encoding: quoted-printable
Content-Location: http://localhost:8282/tmp/5b0e9351812cc96823745e07b8337434/AnalysisProtocol.html
X-MimeOLE: Produced By Microsoft MimeOLE V6.3.9600.21068

=EF=BB=BF<!DOCTYPE HTML PUBLIC "-//W3C//DTD HTML 4.0 Transitional//EN">
<!--XSLT version: 1--><!--XSLT vendor: Microsoft--><HTML><HEAD><META=20
content=3D"IE=3D5.0000" http-equiv=3D"X-UA-Compatible">
=20
<META http-equiv=3D"Content-Type" content=3D"text/html; =
charset=3Dutf-8">=20
<TITLE>EC019_230724_MCF7_CPP</TITLE>=20
<STYLE id=3D"idCss1" type=3D"text/css">=0A=
          =0A=
.clnReportVersionDetailed {=0A=
  text-decoration: none;=0A=
}=0A=
.clnReportVersionDetailedNontabular {=0A=
  text-decoration: none;=0A=
}=0A=
.clnReportVersionTechnical {=0A=
  text-decoration: underline;=0A=
}=0A=
.clnTabular {=0A=
  display: none;=0A=
}=0A=
.clnNonTabular {=0A=
  display: block;=0A=
}=0A=
.clnComment {=0A=
  display: inline;=0A=
}=0A=
.clnStatus {=0A=
  display: inline;=0A=
}=0A=
p.clnParam {=0A=
  margin-top: 0.5em;=0A=
}=0A=
.clnMethodTitle {=0A=
  display: none;=0A=
}=0A=
div.clnOutput {=0A=
  margin-top: 0.5em;=0A=
  margin-bottom: 0.5em;=0A=
}=0A=
div.clnMethod1 {=0A=
  margin-top: 0.5em;=0A=
  margin-bottom: 0.5em;=0A=
}=0A=
div.clnMethod2 {=0A=
  margin-top: 0.5em;=0A=
  margin-bottom: 0.5em;=0A=
  padding-left: 2em;=0A=
}=0A=
=0A=
        </STYLE>
=20
<STYLE id=3D"idCss0" type=3D"text/css">=0A=
          =0A=
body {=0A=
  margin: 0;=0A=
  padding: 1em;=0A=
  font-family: verdana, sans-serif;=0A=
  font-size: small;=0A=
}=0A=
.clnReportVersionDetailed {=0A=
  text-decoration: underline;=0A=
}=0A=
.clnReportVersionDetailedNontabular {=0A=
  text-decoration: none;=0A=
}=0A=
.clnReportVersionTechnical {=0A=
  text-decoration: none;=0A=
}=0A=
h1, h2, h3, h4 {=0A=
  margin-top: 1em;=0A=
  margin-bottom: 0.2em;=0A=
}=0A=
h1, h2 {=0A=
  color: rgb(100,149,237);=0A=
}=0A=
p {=0A=
  margin: 0;=0A=
}=0A=
p.clnParam {=0A=
  margin-top: 0.0em;=0A=
}=0A=
pre {=0A=
    font-family: verdana, sans-serif;=0A=
    font-size: small;=0A=
    white-space: pre-wrap;=0A=
}=0A=
.clnComment {=0A=
  display: none;=0A=
  color: gray;=0A=
}=0A=
div.clnInput {=0A=
  margin-top: 0.5em;=0A=
  margin-bottom: 0.5em;=0A=
}=0A=
div.clnMethod1 {=0A=
  margin-top: 0em;=0A=
  margin-bottom: 0em;=0A=
}=0A=
div.clnMethod2 {=0A=
  margin-top: 0em;=0A=
  margin-bottom: 0em;=0A=
  padding-left: 0em;=0A=
}=0A=
div.clnOutput {=0A=
  margin-top: 0;=0A=
  margin-bottom: 0;=0A=
}=0A=
.clnStatus {=0A=
  display: none;=0A=
  color: gray;=0A=
}=0A=
.clnReportVersion {=0A=
  float: right;=0A=
  margin-right: 2em;=0A=
  font-weight: normal;=0A=
  text-decoration: none;=0A=
}=0A=
.clnReportVersion:hover {=0A=
  color: CornflowerBlue;=0A=
}=0A=
.clnReportVersionDetailed {=0A=
  text-decoration: underline;=0A=
}=0A=
.clnDisabled {=0A=
  color: gray;=0A=
}=0A=
.clnDisabled:hover {=0A=
  color: gray;=0A=
}=0A=
table.clnBuildingBlockTable {=0A=
  width: 100%;=0A=
  margin-top: 24px;=0A=
}=0A=
=0A=
/* table for 'Input Image' and 'Define Results'=0A=
background colors:=0A=
  darker header  - rgb(140, 170, 180)=0A=
  lighter header - rgb(182, 201, 207) (#B6C9CF)=0A=
  body           - rgb(225, 232, 235)=0A=
*/=0A=
table.clnTableBackground1 {=0A=
  width: 100%;=0A=
  font-size: small;=0A=
  background-color: rgb(225, 232, 235);=0A=
}=0A=
/* header for building block name (darker header) */=0A=
table.clnTableBackground1 td.clnTableHeader1 {=0A=
  font-weight: bold;=0A=
  color: white;=0A=
  background-color: rgb(140, 170, 180);=0A=
}=0A=
/* header for column Input / Results (lighter header) */=0A=
table.clnTableBackground1 td.clnTableHeader2 {=0A=
  font-weight: bold;=0A=
  color: white;=0A=
  background-color: rgb(182, 201, 207);=0A=
}=0A=
=0A=
/* table for all building blocks except for 'Input Image' and 'Define =
Results'=0A=
  darker header  - rgb(250, 150, 21)=0A=
  lighter header - rgb(252, 202, 138) (#FCCA8A)=0A=
  body           - rgb(254, 233, 206)=0A=
*/=0A=
table.clnTableBackground2 {=0A=
  width: 100%;=0A=
  font-size: small;=0A=
  background-color: rgb(254, 233, 206);=0A=
}=0A=
/* header for building block name (darker header) */=0A=
table.clnTableBackground2 td.clnTableHeader1 {=0A=
  font-weight: bold;=0A=
  color: white;=0A=
  background-color: rgb(250, 150, 21);=0A=
}=0A=
/* header for column Input / Results (lighter header) */=0A=
table.clnTableBackground2 td.clnTableHeader2 {=0A=
  font-weight: bold;=0A=
  color: white;=0A=
  background-color: rgb(252, 202, 138);=0A=
}=0A=
=0A=
/* common style items clnTableBackground1 and clnTableBackground2 */=0A=
table.clnTableBackground1 td,=0A=
table.clnTableBackground2 td {=0A=
  vertical-align: top;=0A=
  padding: 0.5em;=0A=
}=0A=
table.clnTableBackground1 td.clnAfterFirstColumn,=0A=
table.clnTableBackground2 td.clnAfterFirstColumn {=0A=
  width: 10px;=0A=
  padding: 0px;=0A=
  background-color: white;=0A=
}=0A=
table.clnTableBackground2 td.clnBetweenColumns {=0A=
  width: 5px;=0A=
  padding: 0px;=0A=
  background-color: white;=0A=
}=0A=
=0A=
.clnTabular {=0A=
  display: block;=0A=
}=0A=
.clnNonTabular {=0A=
  display: none;=0A=
}=0A=
.clnTitle {=0A=
  font-size: medium;=0A=
}=0A=
.clnBBComment {=0A=
  font-family: verdana, serif;=0A=
  font-size: medium;=0A=
  font-weight: normal;=0A=
}=0A=
.clnMethodTitle {=0A=
  display: none;=0A=
}=0A=
.clnItemName1 {=0A=
  font-weight: bold;=0A=
}=0A=
.clnItemName2 {=0A=
}=0A=
table.clnTableFooter {=0A=
  width: 100%;=0A=
  background-color: rgb(225, 232, 235);=0A=
}=0A=
table.clnTableFooter td {=0A=
  vertical-align: top;=0A=
  padding: 0px;=0A=
  padding-left: 0.5em;=0A=
}=0A=
=0A=
        </STYLE>
=20
<STYLE type=3D"text/css" media=3D"print">=0A=
          =0A=
body {=0A=
  print-color-adjust: exact;=0A=
  -webkit-print-color-adjust: exact;=0A=
}=0A=
.clnDontPrint {=0A=
  display: none;=0A=
}=0A=
=0A=
        </STYLE>

<SCRIPT type=3D"text/javascript" charset=3D"utf-8">=0A=
          =0A=
function orderCss() {=0A=
  var aId=3D['idCss0', 'idCss1'];=0A=
  for(var idx=3DaId.length-1; idx>=3D0; idx--) {=0A=
    var domS=3Ddocument.getElementById(aId[idx]);=0A=
    domS.parentNode.appendChild(domS);=0A=
  }=0A=
}=0A=
function applyCss(id) {=0A=
  var domS=3Ddocument.getElementById(id);=0A=
  domS.parentNode.appendChild(domS);=0A=
}=0A=
=0A=
        </SCRIPT>

<META name=3D"GENERATOR" content=3D"MSHTML 11.00.9600.21068"></HEAD>=20
<BODY>
<DIV style=3D"display: none;"><A class=3D"clnReportVersion clnDontPrint =
clnReportVersionTechnical"=20
onclick=3D'orderCss(); applyCss("idCss1");' =
href=3D"http://localhost:8282/tmp/5b0e9351812cc96823745e07b8337434/Analys=
isProtocol.html#">Technical=20
Version</A><A class=3D"clnReportVersion clnDontPrint =
clnReportVersionDetailed"=20
onclick=3D"orderCss();" =
href=3D"http://localhost:8282/tmp/5b0e9351812cc96823745e07b8337434/Analys=
isProtocol.html#">Detailed=20
Report</A></DIV>
<DIV class=3D"clnTabular" style=3D"padding-top: 2em;">
<TABLE class=3D"clnTableBackground1" cellspacing=3D"0">
  <TBODY>
  <TR>
    <TD class=3D"clnTableHeader1"><SPAN class=3D"clnTitle">              =
Analysis=20
      Sequence "EC019_230724_MCF7_CPP"             </SPAN></TD></TR>
  <TR style=3D"color: white; background-color: rgb(140, 170, 180);">
    <TD><SPAN class=3D"clnBBComment">
<PRE></PRE></SPAN></TD></TR></TBODY></TABLE><BR></DIV>
<DIV class=3D"clnNonTabular">
<H1 id=3D"idTitle">        Analysis Sequence "EC019_230724_MCF7_CPP"     =
  </H1>
<P class=3D"clnComment"></P></DIV>
<DIV class=3D"clnTabular">
<TABLE class=3D"clnTableBackground1" border=3D"0" cellspacing=3D"0">
  <TBODY>
  <TR>
    <TD class=3D"clnTableHeader1" style=3D"width: 19%;">Input Image</TD>
    <TD class=3D"clnAfterFirstColumn"></TD>
    <TD class=3D"clnTableHeader2">Input</TD></TR>
  <TR>
    <TD style=3D"width: 19%;"><SPAN class=3D"clnBBComment">
<PRE></PRE></SPAN></TD>
    <TD class=3D"clnAfterFirstColumn"></TD>
    <TD>
      <P class=3D"clnParam"><SPAN class=3D"clnItemName1">Flatfield =
Correction<SPAN=20
      class=3D"clnStatus">(fixed, string)</SPAN> :</SPAN>  =
<SPAN>Advanced<SPAN=20
      class=3D"clnStatus">(, string)</SPAN></SPAN> </P>
      <P class=3D"clnComment"></P>
      <P class=3D"clnParam"><SPAN class=3D"clnItemName1">Stack =
Processing<SPAN=20
      class=3D"clnStatus">(fixed, string)</SPAN> :</SPAN>  =
<SPAN>Individual=20
      Planes<SPAN class=3D"clnStatus">(, string)</SPAN></SPAN> </P>
      <P class=3D"clnComment"></P>
      <P class=3D"clnParam"><SPAN class=3D"clnItemName1">Min. Global =
Binning<SPAN=20
      class=3D"clnStatus">(fixed, string)</SPAN> :</SPAN>  =
<SPAN>Dynamic<SPAN=20
      class=3D"clnStatus">(, string)</SPAN></SPAN> </P>
      <P class=3D"clnComment"></P></TD></TR></TBODY></TABLE><BR></DIV>
<DIV class=3D"clnNonTabular">
<H2>Input Image</H2>
<P class=3D"clnComment"></P>
<DIV class=3D"clnInput">
<H3>Input</H3>
<P class=3D"clnParam"><SPAN class=3D"clnItemName1">Flatfield =
Correction<SPAN class=3D"clnStatus">(fixed,=20
string)</SPAN> :</SPAN>  <SPAN>Advanced<SPAN class=3D"clnStatus">(,=20
string)</SPAN></SPAN> </P>
<P class=3D"clnComment"></P>
<P class=3D"clnParam"><SPAN class=3D"clnItemName1">Stack Processing<SPAN =
class=3D"clnStatus">(fixed,=20
string)</SPAN> :</SPAN>  <SPAN>Individual Planes<SPAN =
class=3D"clnStatus">(,=20
string)</SPAN></SPAN> </P>
<P class=3D"clnComment"></P>
<P class=3D"clnParam"><SPAN class=3D"clnItemName1">Min. Global =
Binning<SPAN class=3D"clnStatus">(fixed,=20
string)</SPAN> :</SPAN>  <SPAN>Dynamic<SPAN class=3D"clnStatus">(,=20
string)</SPAN></SPAN> </P>
<P class=3D"clnComment"></P></DIV></DIV>
<DIV class=3D"clnTabular">
<TABLE class=3D"clnTableBackground2" border=3D"0" cellspacing=3D"0">
  <TBODY>
  <TR>
    <TD class=3D"clnTableHeader1" style=3D"width: 19%;">Find Image =
Region</TD>
    <TD class=3D"clnAfterFirstColumn"></TD>
    <TD class=3D"clnTableHeader2" style=3D"width: 27%;">Input</TD>
    <TD class=3D"clnBetweenColumns"></TD>
    <TD class=3D"clnTableHeader2" style=3D"width: 27%;">Method</TD>
    <TD class=3D"clnBetweenColumns"></TD>
    <TD class=3D"clnTableHeader2">Output</TD></TR>
  <TR>
    <TD style=3D"width: 19%;"><SPAN class=3D"clnBBComment">
<PRE></PRE></SPAN></TD>
    <TD class=3D"clnAfterFirstColumn"></TD>
    <TD style=3D"width: 27%;">
      <P class=3D"clnParam"><SPAN class=3D"clnItemName1">Channel<SPAN =
class=3D"clnStatus">(fixed,=20
      string)</SPAN> :</SPAN>  <SPAN>Alexa 488<SPAN =
class=3D"clnStatus">(,=20
      menu)</SPAN></SPAN> </P>
      <P class=3D"clnComment">Select channel for detection </P>
      <P class=3D"clnParam"><SPAN class=3D"clnItemName1">ROI<SPAN=20
      class=3D"clnStatus">(fixed, string)</SPAN> :</SPAN>  =
<SPAN>None<SPAN class=3D"clnStatus">(,=20
      menu)</SPAN></SPAN> </P>
      <P class=3D"clnComment">Select population for ROI </P></TD>
    <TD class=3D"clnBetweenColumns"></TD>
    <TD style=3D"width: 27%;">
      <DIV class=3D"clnMethodTitle">
      <H4>Method</H4></DIV>
      <DIV class=3D"clnMethod1">
      <P class=3D"clnParam"><SPAN class=3D"clnItemName1">Method<SPAN =
class=3D"clnStatus">(fixed,=20
      string)</SPAN> :</SPAN>  <SPAN>Whole Image Region<SPAN=20
      class=3D"clnStatus">(, menu)</SPAN></SPAN> </P>
      <P class=3D"clnComment">Select method for detection =
</P></DIV></TD>
    <TD class=3D"clnBetweenColumns"></TD>
    <TD>
      <DIV class=3D"clnOutput">
      <P class=3D"clnParam">Output Population<SPAN =
class=3D"clnStatus">(fixed,=20
      string)</SPAN> : Whole Image<SPAN class=3D"clnStatus">(, =
string)</SPAN></P>
      <P class=3D"clnComment">Name of the output population </P>
      <P class=3D"clnParam">Output Region<SPAN =
class=3D"clnStatus">(fixed,=20
      string)</SPAN> : Whole Image Region<SPAN class=3D"clnStatus">(,=20
      string)</SPAN></P>
      <P class=3D"clnComment">Name of the output region=20
</P></DIV></TD></TR></TBODY></TABLE><BR></DIV>
<DIV class=3D"clnNonTabular">
<H2>Find Image Region</H2>
<P class=3D"clnComment"></P>
<DIV class=3D"clnInput">
<H3>Input</H3>
<P class=3D"clnParam"><SPAN class=3D"clnItemName1">Channel<SPAN=20
class=3D"clnStatus">(fixed, string)</SPAN> :</SPAN>  <SPAN>Alexa =
488<SPAN class=3D"clnStatus">(,=20
menu)</SPAN></SPAN> </P>
<P class=3D"clnComment">Select channel for detection </P>
<P class=3D"clnParam"><SPAN class=3D"clnItemName1">ROI<SPAN=20
class=3D"clnStatus">(fixed, string)</SPAN> :</SPAN>  <SPAN>None<SPAN =
class=3D"clnStatus">(,=20
menu)</SPAN></SPAN> </P>
<P class=3D"clnComment">Select population for ROI </P></DIV>
<DIV class=3D"clnOutput">
<H3>Output</H3>
<P class=3D"clnParam">Output Population<SPAN class=3D"clnStatus">(fixed, =

string)</SPAN> : Whole Image<SPAN class=3D"clnStatus">(, =
string)</SPAN></P>
<P class=3D"clnComment">Name of the output population </P>
<P class=3D"clnParam">Output Region<SPAN class=3D"clnStatus">(fixed, =
string)</SPAN>=20
: Whole Image Region<SPAN class=3D"clnStatus">(, string)</SPAN></P>
<P class=3D"clnComment">Name of the output region </P></DIV></DIV>
<DIV class=3D"clnTabular">
<TABLE class=3D"clnTableBackground2" border=3D"0" cellspacing=3D"0">
  <TBODY>
  <TR>
    <TD class=3D"clnTableHeader1" style=3D"width: 19%;">ABB: Add =
Channels 4i=20
(2)</TD>
    <TD class=3D"clnAfterFirstColumn"></TD>
    <TD class=3D"clnTableHeader2" style=3D"width: 27%;">Input</TD>
    <TD class=3D"clnBetweenColumns"></TD>
    <TD class=3D"clnTableHeader2" style=3D"width: 27%;">Method</TD>
    <TD class=3D"clnBetweenColumns"></TD>
    <TD class=3D"clnTableHeader2">Output</TD></TR>
  <TR>
    <TD style=3D"width: 19%;"><SPAN class=3D"clnBBComment">
<PRE></PRE></SPAN></TD>
    <TD class=3D"clnAfterFirstColumn"></TD>
    <TD style=3D"width: 27%;">
      <P class=3D"clnParam"><SPAN class=3D"clnItemName1">Channel for =
Matching=20
      T0<SPAN class=3D"clnStatus">(fixed, string)</SPAN> :</SPAN>  =
<SPAN>Alexa=20
      568<SPAN class=3D"clnStatus">(, menu)</SPAN></SPAN> </P>
      <P class=3D"clnComment">This channel from timepoint zero will be =
used to=20
      match to an image from a different timepoint. The visible =
structures=20
      should be identical or similar. Please note: if you do more than =
one=20
      re-staining/imaging cycles, you can use a different channel here =
for every=20
      timepoint. </P>
      <P class=3D"clnParam"><SPAN class=3D"clnItemName1">Channel for =
Matching Next=20
      Timepoint<SPAN class=3D"clnStatus">(fixed, string)</SPAN> :</SPAN> =
=20
      <SPAN>Alexa 568<SPAN class=3D"clnStatus">(, menu)</SPAN></SPAN> =
</P>
      <P class=3D"clnComment">This channel from the other timepoint will =
be used=20
      to match to the image from the timepoint zero. Please note: if you =
do more=20
      than one re-staining/imaging cycles, you can use a different =
channel here=20
      for every timepoint - but they will always be matched to channels =
from=20
      timepoint zero. The corrected image from this channel will be =
added under=20
      the name of "Output Image D". </P>
      <P class=3D"clnParam"><SPAN class=3D"clnItemName1">Next =
Timepoint<SPAN class=3D"clnStatus">(fixed,=20
      string)</SPAN> :</SPAN>  <SPAN>1<SPAN =
class=3D"clnStatus">(default,=20
      numeric)</SPAN></SPAN> </P>
      <P class=3D"clnComment">The images from this timepoint are copied =
into the=20
      timepoint zero analysis. </P>
      <P class=3D"clnParam"><SPAN class=3D"clnItemName1">Channel 1 for =
Adding<SPAN=20
      class=3D"clnStatus">(fixed, string)</SPAN> :</SPAN>  <SPAN>Alexa =
488<SPAN=20
      class=3D"clnStatus">(, menu)</SPAN></SPAN> </P>
      <P class=3D"clnComment">The image from this channel will be added =
with the=20
      name of "Output Image A" to your data set. </P>
      <P class=3D"clnParam"><SPAN class=3D"clnItemName1">Channel 2 for =
Adding<SPAN=20
      class=3D"clnStatus">(fixed, string)</SPAN> :</SPAN>  <SPAN>Alexa =
647<SPAN=20
      class=3D"clnStatus">(, menu)</SPAN></SPAN> </P>
      <P class=3D"clnComment">The image from this channel will be added =
with the=20
      name of "Output Image B" to your data set. </P>
      <P class=3D"clnParam"><SPAN class=3D"clnItemName1">Channel 3 for =
Adding<SPAN=20
      class=3D"clnStatus">(fixed, string)</SPAN> :</SPAN>  <SPAN>HOECHST =

      33342<SPAN class=3D"clnStatus">(, menu)</SPAN></SPAN> </P>
      <P class=3D"clnComment">The image from this channel will be added =
with the=20
      name of "Output Image C" to your data set. </P>
      <P class=3D"clnParam"><SPAN class=3D"clnItemName1">ROI =
Population<SPAN class=3D"clnStatus">(fixed,=20
      string)</SPAN> :</SPAN>  <SPAN>Whole Image<SPAN =
class=3D"clnStatus">(,=20
      menu)</SPAN></SPAN> </P>
      <P class=3D"clnComment">Select population </P>
      <P class=3D"clnParam"><SPAN class=3D"clnItemName1">ROI<SPAN=20
      class=3D"clnStatus">(fixed, string)</SPAN> :</SPAN>  <SPAN>Whole =
Image=20
      Region<SPAN class=3D"clnStatus">(, menu)</SPAN></SPAN> </P>
      <P class=3D"clnComment">Region in the ROI Population, that =
describes the=20
      area of the image where all image channels are present / valid. =
During the=20
      first call to this ABB it should be the Whole Image Region. If you =
use=20
      this ABB multiple times in an analysis sequence, it should be the =
last=20
      "New ROI" created by this ABB. </P>
      <P class=3D"clnParam"><SPAN class=3D"clnItemName1">Output Image =
A<SPAN class=3D"clnStatus">(fixed,=20
      string)</SPAN> :</SPAN>  <SPAN>Alexa 488_2<SPAN =
class=3D"clnStatus">(,=20
      string)</SPAN></SPAN> </P>
      <P class=3D"clnComment">Name of output Image </P>
      <P class=3D"clnParam"><SPAN class=3D"clnItemName1">Output Image =
B<SPAN class=3D"clnStatus">(fixed,=20
      string)</SPAN> :</SPAN>  <SPAN>Alexa 647_2<SPAN =
class=3D"clnStatus">(,=20
      string)</SPAN></SPAN> </P>
      <P class=3D"clnComment">Name of output Image </P>
      <P class=3D"clnParam"><SPAN class=3D"clnItemName1">Output Image =
C<SPAN class=3D"clnStatus">(fixed,=20
      string)</SPAN> :</SPAN>  <SPAN>HOECHST 33342_2<SPAN =
class=3D"clnStatus">(,=20
      string)</SPAN></SPAN> </P>
      <P class=3D"clnComment">Name of output Image </P>
      <P class=3D"clnParam"><SPAN class=3D"clnItemName1">Output Image =
D<SPAN class=3D"clnStatus">(fixed,=20
      string)</SPAN> :</SPAN>  <SPAN>Alexa 568_2<SPAN =
class=3D"clnStatus">(,=20
      string)</SPAN></SPAN> </P>
      <P class=3D"clnComment">Name of output Image </P></TD>
    <TD class=3D"clnBetweenColumns"></TD>
    <TD style=3D"width: 27%;"></TD>
    <TD class=3D"clnBetweenColumns"></TD>
    <TD>
      <DIV =
class=3D"clnOutput"></DIV></TD></TR></TBODY></TABLE><BR></DIV>
<DIV class=3D"clnNonTabular">
<H2>ABB: Add Channels 4i (2)</H2>
<P class=3D"clnComment"></P>
<DIV class=3D"clnInput">
<H3>Input</H3>
<P class=3D"clnParam"><SPAN class=3D"clnItemName1">Channel for Matching =
T0<SPAN=20
class=3D"clnStatus">(fixed, string)</SPAN> :</SPAN>  <SPAN>Alexa =
568<SPAN class=3D"clnStatus">(,=20
menu)</SPAN></SPAN> </P>
<P class=3D"clnComment">This channel from timepoint zero will be used to =
match to=20
an image from a different timepoint. The visible structures should be =
identical=20
or similar. Please note: if you do more than one re-staining/imaging =
cycles, you=20
can use a different channel here for every timepoint. </P>
<P class=3D"clnParam"><SPAN class=3D"clnItemName1">Channel for Matching =
Next=20
Timepoint<SPAN class=3D"clnStatus">(fixed, string)</SPAN> :</SPAN>  =
<SPAN>Alexa=20
568<SPAN class=3D"clnStatus">(, menu)</SPAN></SPAN> </P>
<P class=3D"clnComment">This channel from the other timepoint will be =
used to=20
match to the image from the timepoint zero. Please note: if you do more =
than one=20
re-staining/imaging cycles, you can use a different channel here for =
every=20
timepoint - but they will always be matched to channels from timepoint =
zero. The=20
corrected image from this channel will be added under the name of =
"Output Image=20
D". </P>
<P class=3D"clnParam"><SPAN class=3D"clnItemName1">Next Timepoint<SPAN =
class=3D"clnStatus">(fixed,=20
string)</SPAN> :</SPAN>  <SPAN>1<SPAN class=3D"clnStatus">(default,=20
numeric)</SPAN></SPAN> </P>
<P class=3D"clnComment">The images from this timepoint are copied into =
the=20
timepoint zero analysis. </P>
<P class=3D"clnParam"><SPAN class=3D"clnItemName1">Channel 1 for =
Adding<SPAN class=3D"clnStatus">(fixed,=20
string)</SPAN> :</SPAN>  <SPAN>Alexa 488<SPAN class=3D"clnStatus">(,=20
menu)</SPAN></SPAN> </P>
<P class=3D"clnComment">The image from this channel will be added with =
the name of=20
"Output Image A" to your data set. </P>
<P class=3D"clnParam"><SPAN class=3D"clnItemName1">Channel 2 for =
Adding<SPAN class=3D"clnStatus">(fixed,=20
string)</SPAN> :</SPAN>  <SPAN>Alexa 647<SPAN class=3D"clnStatus">(,=20
menu)</SPAN></SPAN> </P>
<P class=3D"clnComment">The image from this channel will be added with =
the name of=20
"Output Image B" to your data set. </P>
<P class=3D"clnParam"><SPAN class=3D"clnItemName1">Channel 3 for =
Adding<SPAN class=3D"clnStatus">(fixed,=20
string)</SPAN> :</SPAN>  <SPAN>HOECHST 33342<SPAN class=3D"clnStatus">(, =

menu)</SPAN></SPAN> </P>
<P class=3D"clnComment">The image from this channel will be added with =
the name of=20
"Output Image C" to your data set. </P>
<P class=3D"clnParam"><SPAN class=3D"clnItemName1">ROI Population<SPAN =
class=3D"clnStatus">(fixed,=20
string)</SPAN> :</SPAN>  <SPAN>Whole Image<SPAN class=3D"clnStatus">(,=20
menu)</SPAN></SPAN> </P>
<P class=3D"clnComment">Select population </P>
<P class=3D"clnParam"><SPAN class=3D"clnItemName1">ROI<SPAN=20
class=3D"clnStatus">(fixed, string)</SPAN> :</SPAN>  <SPAN>Whole Image =
Region<SPAN=20
class=3D"clnStatus">(, menu)</SPAN></SPAN> </P>
<P class=3D"clnComment">Region in the ROI Population, that describes the =
area of=20
the image where all image channels are present / valid. During the first =
call to=20
this ABB it should be the Whole Image Region. If you use this ABB =
multiple times=20
in an analysis sequence, it should be the last "New ROI" created by this =
ABB.=20
</P>
<P class=3D"clnParam"><SPAN class=3D"clnItemName1">Output Image A<SPAN =
class=3D"clnStatus">(fixed,=20
string)</SPAN> :</SPAN>  <SPAN>Alexa 488_2<SPAN class=3D"clnStatus">(,=20
string)</SPAN></SPAN> </P>
<P class=3D"clnComment">Name of output Image </P>
<P class=3D"clnParam"><SPAN class=3D"clnItemName1">Output Image B<SPAN =
class=3D"clnStatus">(fixed,=20
string)</SPAN> :</SPAN>  <SPAN>Alexa 647_2<SPAN class=3D"clnStatus">(,=20
string)</SPAN></SPAN> </P>
<P class=3D"clnComment">Name of output Image </P>
<P class=3D"clnParam"><SPAN class=3D"clnItemName1">Output Image C<SPAN =
class=3D"clnStatus">(fixed,=20
string)</SPAN> :</SPAN>  <SPAN>HOECHST 33342_2<SPAN =
class=3D"clnStatus">(,=20
string)</SPAN></SPAN> </P>
<P class=3D"clnComment">Name of output Image </P>
<P class=3D"clnParam"><SPAN class=3D"clnItemName1">Output Image D<SPAN =
class=3D"clnStatus">(fixed,=20
string)</SPAN> :</SPAN>  <SPAN>Alexa 568_2<SPAN class=3D"clnStatus">(,=20
string)</SPAN></SPAN> </P>
<P class=3D"clnComment">Name of output Image </P></DIV>
<DIV class=3D"clnOutput">
<H3>Output</H3></DIV></DIV>
<DIV class=3D"clnTabular">
<TABLE class=3D"clnTableBackground2" border=3D"0" cellspacing=3D"0">
  <TBODY>
  <TR>
    <TD class=3D"clnTableHeader1" style=3D"width: 19%;">Calculate =
Morphology=20
      Properties (13)</TD>
    <TD class=3D"clnAfterFirstColumn"></TD>
    <TD class=3D"clnTableHeader2" style=3D"width: 27%;">Input</TD>
    <TD class=3D"clnBetweenColumns"></TD>
    <TD class=3D"clnTableHeader2" style=3D"width: 27%;">Method</TD>
    <TD class=3D"clnBetweenColumns"></TD>
    <TD class=3D"clnTableHeader2">Output</TD></TR>
  <TR>
    <TD style=3D"width: 19%;"><SPAN class=3D"clnBBComment">
<PRE></PRE></SPAN></TD>
    <TD class=3D"clnAfterFirstColumn"></TD>
    <TD style=3D"width: 27%;">
      <P class=3D"clnParam"><SPAN class=3D"clnItemName1">Population<SPAN =
class=3D"clnStatus">(fixed,=20
      string)</SPAN> :</SPAN>  <SPAN>Whole Image<SPAN =
class=3D"clnStatus">(,=20
      menu)</SPAN></SPAN> </P>
      <P class=3D"clnComment">Select population </P>
      <P class=3D"clnParam"><SPAN class=3D"clnItemName1">Region<SPAN =
class=3D"clnStatus">(fixed,=20
      string)</SPAN> :</SPAN>  <SPAN>Whole Image Region<SPAN=20
      class=3D"clnStatus">(, menu)</SPAN></SPAN> </P>
      <P class=3D"clnComment">Select region which should be =
characterized. </P></TD>
    <TD class=3D"clnBetweenColumns"></TD>
    <TD style=3D"width: 27%;">
      <DIV class=3D"clnMethodTitle">
      <H4>Method</H4></DIV>
      <DIV class=3D"clnMethod1">
      <P class=3D"clnParam"><SPAN class=3D"clnItemName1">Method<SPAN =
class=3D"clnStatus">(fixed,=20
      string)</SPAN> :</SPAN>  <SPAN>Standard<SPAN =
class=3D"clnStatus">(,=20
      menu)</SPAN></SPAN> </P>
      <P class=3D"clnComment">Select a method </P>
      <P class=3D"clnParam">Area<SPAN class=3D"clnStatus">(fixed, =
string)</SPAN></P>
      <P class=3D"clnComment">Turn the area calculation ON/OFF Unit for =
area=20
      property </P></DIV></TD>
    <TD class=3D"clnBetweenColumns"></TD>
    <TD>
      <DIV class=3D"clnOutput">
      <P class=3D"clnParam">Property Prefix<SPAN =
class=3D"clnStatus">(fixed,=20
      string)</SPAN> : Area_WholeImageRegion<SPAN class=3D"clnStatus">(, =

      string)</SPAN></P>
      <P class=3D"clnComment">Common prefix for the property names=20
  </P></DIV></TD></TR></TBODY></TABLE><BR></DIV>
<DIV class=3D"clnNonTabular">
<H2>Calculate Morphology Properties (13)</H2>
<P class=3D"clnComment"></P>
<DIV class=3D"clnInput">
<H3>Input</H3>
<P class=3D"clnParam"><SPAN class=3D"clnItemName1">Population<SPAN=20
class=3D"clnStatus">(fixed, string)</SPAN> :</SPAN>  <SPAN>Whole =
Image<SPAN class=3D"clnStatus">(,=20
menu)</SPAN></SPAN> </P>
<P class=3D"clnComment">Select population </P>
<P class=3D"clnParam"><SPAN class=3D"clnItemName1">Region<SPAN=20
class=3D"clnStatus">(fixed, string)</SPAN> :</SPAN>  <SPAN>Whole Image =
Region<SPAN=20
class=3D"clnStatus">(, menu)</SPAN></SPAN> </P>
<P class=3D"clnComment">Select region which should be characterized. =
</P></DIV>
<DIV class=3D"clnOutput">
<H3>Output</H3>
<P class=3D"clnParam">Property Prefix<SPAN class=3D"clnStatus">(fixed,=20
string)</SPAN> : Area_WholeImageRegion<SPAN class=3D"clnStatus">(,=20
string)</SPAN></P>
<P class=3D"clnComment">Common prefix for the property names =
</P></DIV></DIV>
<DIV class=3D"clnTabular">
<TABLE class=3D"clnTableBackground2" border=3D"0" cellspacing=3D"0">
  <TBODY>
  <TR>
    <TD class=3D"clnTableHeader1" style=3D"width: 19%;">Calculate =
Morphology=20
      Properties (14)</TD>
    <TD class=3D"clnAfterFirstColumn"></TD>
    <TD class=3D"clnTableHeader2" style=3D"width: 27%;">Input</TD>
    <TD class=3D"clnBetweenColumns"></TD>
    <TD class=3D"clnTableHeader2" style=3D"width: 27%;">Method</TD>
    <TD class=3D"clnBetweenColumns"></TD>
    <TD class=3D"clnTableHeader2">Output</TD></TR>
  <TR>
    <TD style=3D"width: 19%;"><SPAN class=3D"clnBBComment">
<PRE></PRE></SPAN></TD>
    <TD class=3D"clnAfterFirstColumn"></TD>
    <TD style=3D"width: 27%;">
      <P class=3D"clnParam"><SPAN class=3D"clnItemName1">Population<SPAN =
class=3D"clnStatus">(fixed,=20
      string)</SPAN> :</SPAN>  <SPAN>Whole Image<SPAN =
class=3D"clnStatus">(,=20
      menu)</SPAN></SPAN> </P>
      <P class=3D"clnComment">Select population </P>
      <P class=3D"clnParam"><SPAN class=3D"clnItemName1">Region<SPAN =
class=3D"clnStatus">(fixed,=20
      string)</SPAN> :</SPAN>  <SPAN>New ROI<SPAN class=3D"clnStatus">(, =

      menu)</SPAN></SPAN> </P>
      <P class=3D"clnComment">Select region which should be =
characterized. </P></TD>
    <TD class=3D"clnBetweenColumns"></TD>
    <TD style=3D"width: 27%;">
      <DIV class=3D"clnMethodTitle">
      <H4>Method</H4></DIV>
      <DIV class=3D"clnMethod1">
      <P class=3D"clnParam"><SPAN class=3D"clnItemName1">Method<SPAN =
class=3D"clnStatus">(fixed,=20
      string)</SPAN> :</SPAN>  <SPAN>Standard<SPAN =
class=3D"clnStatus">(,=20
      menu)</SPAN></SPAN> </P>
      <P class=3D"clnComment">Select a method </P>
      <P class=3D"clnParam">Area<SPAN class=3D"clnStatus">(fixed, =
string)</SPAN></P>
      <P class=3D"clnComment">Turn the area calculation ON/OFF Unit for =
area=20
      property </P></DIV></TD>
    <TD class=3D"clnBetweenColumns"></TD>
    <TD>
      <DIV class=3D"clnOutput">
      <P class=3D"clnParam">Property Prefix<SPAN =
class=3D"clnStatus">(fixed,=20
      string)</SPAN> : Area_ROI<SPAN class=3D"clnStatus">(, =
string)</SPAN></P>
      <P class=3D"clnComment">Common prefix for the property names=20
  </P></DIV></TD></TR></TBODY></TABLE><BR></DIV>
<DIV class=3D"clnNonTabular">
<H2>Calculate Morphology Properties (14)</H2>
<P class=3D"clnComment"></P>
<DIV class=3D"clnInput">
<H3>Input</H3>
<P class=3D"clnParam"><SPAN class=3D"clnItemName1">Population<SPAN=20
class=3D"clnStatus">(fixed, string)</SPAN> :</SPAN>  <SPAN>Whole =
Image<SPAN class=3D"clnStatus">(,=20
menu)</SPAN></SPAN> </P>
<P class=3D"clnComment">Select population </P>
<P class=3D"clnParam"><SPAN class=3D"clnItemName1">Region<SPAN=20
class=3D"clnStatus">(fixed, string)</SPAN> :</SPAN>  <SPAN>New ROI<SPAN =
class=3D"clnStatus">(,=20
menu)</SPAN></SPAN> </P>
<P class=3D"clnComment">Select region which should be characterized. =
</P></DIV>
<DIV class=3D"clnOutput">
<H3>Output</H3>
<P class=3D"clnParam">Property Prefix<SPAN class=3D"clnStatus">(fixed,=20
string)</SPAN> : Area_ROI<SPAN class=3D"clnStatus">(, string)</SPAN></P>
<P class=3D"clnComment">Common prefix for the property names =
</P></DIV></DIV>
<DIV class=3D"clnTabular">
<TABLE class=3D"clnTableBackground2" border=3D"0" cellspacing=3D"0">
  <TBODY>
  <TR>
    <TD class=3D"clnTableHeader1" style=3D"width: 19%;">Calculate =
Properties=20
(2)</TD>
    <TD class=3D"clnAfterFirstColumn"></TD>
    <TD class=3D"clnTableHeader2" style=3D"width: 27%;">Input</TD>
    <TD class=3D"clnBetweenColumns"></TD>
    <TD class=3D"clnTableHeader2" style=3D"width: 27%;">Method</TD>
    <TD class=3D"clnBetweenColumns"></TD>
    <TD class=3D"clnTableHeader2">Output</TD></TR>
  <TR>
    <TD style=3D"width: 19%;"><SPAN class=3D"clnBBComment">
<PRE></PRE></SPAN></TD>
    <TD class=3D"clnAfterFirstColumn"></TD>
    <TD style=3D"width: 27%;">
      <P class=3D"clnParam"><SPAN class=3D"clnItemName1">Population<SPAN =
class=3D"clnStatus">(fixed,=20
      string)</SPAN> :</SPAN>  <SPAN>Whole Image<SPAN =
class=3D"clnStatus">(,=20
      menu)</SPAN></SPAN> </P>
      <P class=3D"clnComment">Select population, for which a custom =
defined=20
      property should be calculated. </P></TD>
    <TD class=3D"clnBetweenColumns"></TD>
    <TD style=3D"width: 27%;">
      <DIV class=3D"clnMethodTitle">
      <H4>Method</H4></DIV>
      <DIV class=3D"clnMethod1">
      <P class=3D"clnParam"><SPAN class=3D"clnItemName1">Method<SPAN =
class=3D"clnStatus">(fixed,=20
      string)</SPAN> :</SPAN>  <SPAN>By Formula<SPAN =
class=3D"clnStatus">(,=20
      menu)</SPAN></SPAN> </P>
      <P class=3D"clnComment">Select a method </P>
      <P class=3D"clnParam"><SPAN class=3D"clnItemName2">Formula<SPAN =
class=3D"clnStatus">(fixed,=20
      string)</SPAN> :</SPAN>  <SPAN>A/B<SPAN class=3D"clnStatus">(,=20
      string)</SPAN></SPAN> </P>
      <P class=3D"clnComment">Calculate a new property with formula in =
style=20
      100*(A-B)/C and thereupon specify below the corresponding =
variables A, B=20
      etc. Please use only single characters (A, B, ..,Y). </P>
      <P class=3D"clnParam"><SPAN class=3D"clnItemName2">Variable A<SPAN =
class=3D"clnStatus">(fixed,=20
      string)</SPAN> :</SPAN>  <SPAN>Area_ROI Area [=C2=B5m=C2=B2]<SPAN=20
      class=3D"clnStatus">(, menu)</SPAN></SPAN> </P>
      <P class=3D"clnComment">Select a property to which the variable A =
should=20
      correspond to </P>
      <P class=3D"clnParam"><SPAN class=3D"clnItemName2">Variable B<SPAN =
class=3D"clnStatus">(fixed,=20
      string)</SPAN> :</SPAN>  <SPAN>Area_WholeImageRegion Area =
[=C2=B5m=C2=B2]<SPAN=20
      class=3D"clnStatus">(, menu)</SPAN></SPAN> </P>
      <P class=3D"clnComment">Select a property to which the variable B =
should=20
      correspond to </P></DIV></TD>
    <TD class=3D"clnBetweenColumns"></TD>
    <TD>
      <DIV class=3D"clnOutput">
      <P class=3D"clnParam">Output Property<SPAN =
class=3D"clnStatus">(fixed,=20
      string)</SPAN> : Area_Overlap<SPAN class=3D"clnStatus">(, =
string)</SPAN></P>
      <P class=3D"clnComment">Name of the calculated property=20
  </P></DIV></TD></TR></TBODY></TABLE><BR></DIV>
<DIV class=3D"clnNonTabular">
<H2>Calculate Properties (2)</H2>
<P class=3D"clnComment"></P>
<DIV class=3D"clnInput">
<H3>Input</H3>
<P class=3D"clnParam"><SPAN class=3D"clnItemName1">Population<SPAN=20
class=3D"clnStatus">(fixed, string)</SPAN> :</SPAN>  <SPAN>Whole =
Image<SPAN class=3D"clnStatus">(,=20
menu)</SPAN></SPAN> </P>
<P class=3D"clnComment">Select population, for which a custom defined =
property=20
should be calculated. </P></DIV>
<DIV class=3D"clnOutput">
<H3>Output</H3>
<P class=3D"clnParam">Output Property<SPAN class=3D"clnStatus">(fixed,=20
string)</SPAN> : Area_Overlap<SPAN class=3D"clnStatus">(, =
string)</SPAN></P>
<P class=3D"clnComment">Name of the calculated property </P></DIV></DIV>
<DIV class=3D"clnTabular">
<TABLE class=3D"clnTableBackground2" border=3D"0" cellspacing=3D"0">
  <TBODY>
  <TR>
    <TD class=3D"clnTableHeader1" style=3D"width: 19%;">Calculate =
Image</TD>
    <TD class=3D"clnAfterFirstColumn"></TD>
    <TD class=3D"clnTableHeader2" style=3D"width: 27%;">Input</TD>
    <TD class=3D"clnBetweenColumns"></TD>
    <TD class=3D"clnTableHeader2" style=3D"width: 27%;">Method</TD>
    <TD class=3D"clnBetweenColumns"></TD>
    <TD class=3D"clnTableHeader2">Output</TD></TR>
  <TR>
    <TD style=3D"width: 19%;"><SPAN class=3D"clnBBComment">
<PRE></PRE></SPAN></TD>
    <TD class=3D"clnAfterFirstColumn"></TD>
    <TD style=3D"width: 27%;"></TD>
    <TD class=3D"clnBetweenColumns"></TD>
    <TD style=3D"width: 27%;">
      <DIV class=3D"clnMethodTitle">
      <H4>Method</H4></DIV>
      <DIV class=3D"clnMethod1">
      <P class=3D"clnParam"><SPAN class=3D"clnItemName1">Method<SPAN =
class=3D"clnStatus">(fixed,=20
      string)</SPAN> :</SPAN>  <SPAN>By Formula<SPAN =
class=3D"clnStatus">(,=20
      menu)</SPAN></SPAN> </P>
      <P class=3D"clnComment">Select method </P>
      <P class=3D"clnParam"><SPAN class=3D"clnItemName2">Formula<SPAN =
class=3D"clnStatus">(fixed,=20
      string)</SPAN> :</SPAN>  <SPAN>A+B+G<SPAN class=3D"clnStatus">(,=20
      string)</SPAN></SPAN> </P>
      <P class=3D"clnComment">Type a formula in style A+B </P>
      <P class=3D"clnParam"><SPAN class=3D"clnItemName2">Channel A<SPAN =
class=3D"clnStatus">(fixed,=20
      string)</SPAN> :</SPAN>  <SPAN>Alexa 488<SPAN =
class=3D"clnStatus">(,=20
      menu)</SPAN></SPAN> </P>
      <P class=3D"clnComment">Select channel A </P>
      <P class=3D"clnParam"><SPAN class=3D"clnItemName2">Channel B<SPAN =
class=3D"clnStatus">(fixed,=20
      string)</SPAN> :</SPAN>  <SPAN>Alexa 568<SPAN =
class=3D"clnStatus">(,=20
      menu)</SPAN></SPAN> </P>
      <P class=3D"clnComment">Select channel B </P>
      <P class=3D"clnParam"><SPAN class=3D"clnItemName2">Channel G<SPAN =
class=3D"clnStatus">(fixed,=20
      string)</SPAN> :</SPAN>  <SPAN>Alexa 568_2<SPAN =
class=3D"clnStatus">(,=20
      menu)</SPAN></SPAN> </P>
      <P class=3D"clnComment">Select channel G </P>
      <P class=3D"clnParam"><SPAN class=3D"clnItemName2">Negative =
Values<SPAN class=3D"clnStatus">(fixed,=20
      string)</SPAN> :</SPAN>  <SPAN>Set to Zero<SPAN =
class=3D"clnStatus">(,=20
      menu)</SPAN></SPAN> </P>
      <P class=3D"clnComment">Select method for negative values </P>
      <P class=3D"clnParam"><SPAN class=3D"clnItemName2">Undefined =
Values<SPAN=20
      class=3D"clnStatus">(fixed, string)</SPAN> :</SPAN>  <SPAN>Set to =
Local=20
      Average<SPAN class=3D"clnStatus">(, menu)</SPAN></SPAN> </P>
      <P class=3D"clnComment">Select method for undefined values =
</P></DIV></TD>
    <TD class=3D"clnBetweenColumns"></TD>
    <TD>
      <DIV class=3D"clnOutput">
      <P class=3D"clnParam">Output Image<SPAN =
class=3D"clnStatus">(fixed,=20
      string)</SPAN> : MergedChannels<SPAN class=3D"clnStatus">(,=20
      string)</SPAN></P>
      <P class=3D"clnComment">Name of output image=20
</P></DIV></TD></TR></TBODY></TABLE><BR></DIV>
<DIV class=3D"clnNonTabular">
<H2>Calculate Image</H2>
<P class=3D"clnComment"></P>
<DIV class=3D"clnInput">
<H3>Input</H3></DIV>
<DIV class=3D"clnOutput">
<H3>Output</H3>
<P class=3D"clnParam">Output Image<SPAN class=3D"clnStatus">(fixed, =
string)</SPAN> :=20
MergedChannels<SPAN class=3D"clnStatus">(, string)</SPAN></P>
<P class=3D"clnComment">Name of output image </P></DIV></DIV>
<DIV class=3D"clnTabular">
<TABLE class=3D"clnTableBackground2" border=3D"0" cellspacing=3D"0">
  <TBODY>
  <TR>
    <TD class=3D"clnTableHeader1" style=3D"width: 19%;">Find Nuclei</TD>
    <TD class=3D"clnAfterFirstColumn"></TD>
    <TD class=3D"clnTableHeader2" style=3D"width: 27%;">Input</TD>
    <TD class=3D"clnBetweenColumns"></TD>
    <TD class=3D"clnTableHeader2" style=3D"width: 27%;">Method</TD>
    <TD class=3D"clnBetweenColumns"></TD>
    <TD class=3D"clnTableHeader2">Output</TD></TR>
  <TR>
    <TD style=3D"width: 19%;"><SPAN class=3D"clnBBComment">
<PRE></PRE></SPAN></TD>
    <TD class=3D"clnAfterFirstColumn"></TD>
    <TD style=3D"width: 27%;">
      <P class=3D"clnParam"><SPAN class=3D"clnItemName1">Channel<SPAN =
class=3D"clnStatus">(fixed,=20
      string)</SPAN> :</SPAN>  <SPAN>HOECHST 33342_2<SPAN =
class=3D"clnStatus">(,=20
      menu)</SPAN></SPAN> </P>
      <P class=3D"clnComment">Select channel for nuclei detection </P>
      <P class=3D"clnParam"><SPAN class=3D"clnItemName1">ROI<SPAN=20
      class=3D"clnStatus">(fixed, string)</SPAN> :</SPAN>  <SPAN>Whole =
Image<SPAN=20
      class=3D"clnStatus">(, menu)</SPAN></SPAN> </P>
      <P class=3D"clnComment">Select population for ROI </P>
      <P class=3D"clnParam"><SPAN class=3D"clnItemName1">ROI Region<SPAN =
class=3D"clnStatus">(fixed,=20
      string)</SPAN> :</SPAN>  <SPAN>New ROI<SPAN class=3D"clnStatus">(, =

      menu)</SPAN></SPAN> </P>
      <P class=3D"clnComment">Select ROI region </P></TD>
    <TD class=3D"clnBetweenColumns"></TD>
    <TD style=3D"width: 27%;">
      <DIV class=3D"clnMethodTitle">
      <H4>Method</H4></DIV>
      <DIV class=3D"clnMethod1">
      <P class=3D"clnParam"><SPAN class=3D"clnItemName1">Method<SPAN =
class=3D"clnStatus">(fixed,=20
      string)</SPAN> :</SPAN>  <SPAN>C<SPAN class=3D"clnStatus">(,=20
      menu)</SPAN></SPAN> </P>
      <P class=3D"clnComment">Select method for nuclei detection </P>
      <P class=3D"clnParam"><SPAN class=3D"clnItemName2">Common =
Threshold<SPAN=20
      class=3D"clnStatus">(fixed, string)</SPAN> :</SPAN>  <SPAN =
style=3D"text-decoration: underline;">0.3<SPAN=20
      class=3D"clnStatus">(, numeric)</SPAN></SPAN> </P>
      <P class=3D"clnComment">Controls common threshold calculation. =
Adjust by the=20
      tuning illustration Initial Mask. </P>
      <P class=3D"clnParam"><SPAN class=3D"clnItemName2">Area<SPAN=20
      class=3D"clnStatus">(fixed, string)</SPAN> :</SPAN> &gt;<SPAN =
class=3D"clnStatus">(fixed,=20
      string)</SPAN> <SPAN>30<SPAN class=3D"clnStatus">(default,=20
      numeric)</SPAN></SPAN> =C2=B5m=C2=B2<SPAN =
class=3D"clnStatus">(fixed,=20
      string)</SPAN></P>
      <P class=3D"clnComment">Controls Common Adaptive Threshold =
calculation.=20
      Adjust by the illustration Initial Mask. </P>
      <P class=3D"clnParam"><SPAN class=3D"clnItemName2">Splitting =
Coefficient<SPAN=20
      class=3D"clnStatus">(fixed, string)</SPAN> :</SPAN>  <SPAN>7<SPAN =
class=3D"clnStatus">(default,=20
      numeric)</SPAN></SPAN> </P>
      <P class=3D"clnComment">The splitting coefficient influence on =
splitting of=20
      clump nuclei to the individual objects. Range 1..100. Smaller =
values=20
      result with higher number of objects. </P>
      <P class=3D"clnParam"><SPAN class=3D"clnItemName2">Individual =
Threshold<SPAN=20
      class=3D"clnStatus">(fixed, string)</SPAN> :</SPAN>  =
<SPAN>0.4<SPAN class=3D"clnStatus">(default,=20
      numeric)</SPAN></SPAN> </P>
      <P class=3D"clnComment">The parameter adjusts the object borders, =
i.e. the=20
      detected nuclei could appear larger or smaller. </P>
      <P class=3D"clnParam"><SPAN class=3D"clnItemName2">Contrast<SPAN =
class=3D"clnStatus">(fixed,=20
      string)</SPAN> :</SPAN> &gt;<SPAN class=3D"clnStatus">(fixed, =
string)</SPAN>=20
      <SPAN>0.1<SPAN class=3D"clnStatus">(default, =
numeric)</SPAN></SPAN> </P>
      <P class=3D"clnComment">Defines the minimum allowed contrast of =
nucleus. All=20
      objects with contrast less than the limit are discarded as =
artifacts.=20
      Adjust by the tuning illustration Low Contrast Nuclei. =
</P></DIV></TD>
    <TD class=3D"clnBetweenColumns"></TD>
    <TD>
      <DIV class=3D"clnOutput">
      <P class=3D"clnParam">Output Population<SPAN =
class=3D"clnStatus">(fixed,=20
      string)</SPAN> : UnfilteredCells<SPAN class=3D"clnStatus">(,=20
      string)</SPAN></P>
      <P class=3D"clnComment">Name of the output population. Default =
name is=20
      Nuclei. </P></DIV></TD></TR></TBODY></TABLE><BR></DIV>
<DIV class=3D"clnNonTabular">
<H2>Find Nuclei</H2>
<P class=3D"clnComment"></P>
<DIV class=3D"clnInput">
<H3>Input</H3>
<P class=3D"clnParam"><SPAN class=3D"clnItemName1">Channel<SPAN=20
class=3D"clnStatus">(fixed, string)</SPAN> :</SPAN>  <SPAN>HOECHST =
33342_2<SPAN=20
class=3D"clnStatus">(, menu)</SPAN></SPAN> </P>
<P class=3D"clnComment">Select channel for nuclei detection </P>
<P class=3D"clnParam"><SPAN class=3D"clnItemName1">ROI<SPAN=20
class=3D"clnStatus">(fixed, string)</SPAN> :</SPAN>  <SPAN>Whole =
Image<SPAN class=3D"clnStatus">(,=20
menu)</SPAN></SPAN> </P>
<P class=3D"clnComment">Select population for ROI </P>
<P class=3D"clnParam"><SPAN class=3D"clnItemName1">ROI Region<SPAN=20
class=3D"clnStatus">(fixed, string)</SPAN> :</SPAN>  <SPAN>New ROI<SPAN =
class=3D"clnStatus">(,=20
menu)</SPAN></SPAN> </P>
<P class=3D"clnComment">Select ROI region </P></DIV>
<DIV class=3D"clnOutput">
<H3>Output</H3>
<P class=3D"clnParam">Output Population<SPAN class=3D"clnStatus">(fixed, =

string)</SPAN> : UnfilteredCells<SPAN class=3D"clnStatus">(, =
string)</SPAN></P>
<P class=3D"clnComment">Name of the output population. Default name is =
Nuclei.=20
</P></DIV></DIV>
<DIV class=3D"clnTabular">
<TABLE class=3D"clnTableBackground2" border=3D"0" cellspacing=3D"0">
  <TBODY>
  <TR>
    <TD class=3D"clnTableHeader1" style=3D"width: 19%;">Find =
Cytoplasm</TD>
    <TD class=3D"clnAfterFirstColumn"></TD>
    <TD class=3D"clnTableHeader2" style=3D"width: 27%;">Input</TD>
    <TD class=3D"clnBetweenColumns"></TD>
    <TD class=3D"clnTableHeader2" style=3D"width: 27%;">Method</TD>
    <TD class=3D"clnBetweenColumns"></TD>
    <TD class=3D"clnTableHeader2">Output</TD></TR>
  <TR>
    <TD style=3D"width: 19%;"><SPAN class=3D"clnBBComment">
<PRE></PRE></SPAN></TD>
    <TD class=3D"clnAfterFirstColumn"></TD>
    <TD style=3D"width: 27%;">
      <P class=3D"clnParam"><SPAN class=3D"clnItemName1">Channel<SPAN =
class=3D"clnStatus">(fixed,=20
      string)</SPAN> :</SPAN>  <SPAN>MergedChannels<SPAN =
class=3D"clnStatus">(,=20
      menu)</SPAN></SPAN> </P>
      <P class=3D"clnComment">Select channel for cytoplasm detection =
</P>
      <P class=3D"clnParam"><SPAN class=3D"clnItemName1">Nuclei<SPAN =
class=3D"clnStatus">(fixed,=20
      string)</SPAN> :</SPAN>  <SPAN>UnfilteredCells<SPAN =
class=3D"clnStatus">(,=20
      menu)</SPAN></SPAN> </P>
      <P class=3D"clnComment">Select population of nuclei </P></TD>
    <TD class=3D"clnBetweenColumns"></TD>
    <TD style=3D"width: 27%;">
      <DIV class=3D"clnMethodTitle">
      <H4>Method</H4></DIV>
      <DIV class=3D"clnMethod1">
      <P class=3D"clnParam"><SPAN class=3D"clnItemName1">Method<SPAN =
class=3D"clnStatus">(fixed,=20
      string)</SPAN> :</SPAN>  <SPAN>A<SPAN class=3D"clnStatus">(,=20
      menu)</SPAN></SPAN> </P>
      <P class=3D"clnComment">Select method for cytoplasm detection </P>
      <P class=3D"clnParam"><SPAN class=3D"clnItemName2">Individual =
Threshold<SPAN=20
      class=3D"clnStatus">(fixed, string)</SPAN> :</SPAN>  <SPAN =
style=3D"text-decoration: underline;">0.05<SPAN=20
      class=3D"clnStatus">(, numeric)</SPAN></SPAN> </P>
      <P class=3D"clnComment">Controls individual threshold calculation, =
as result=20
      cytoplasm/cell regions can appear larger or smaller </P>
      <P class=3D"clnParam"><SPAN class=3D"clnItemName2">Restrictive =
Region<SPAN=20
      class=3D"clnStatus">(fixed, string)</SPAN> :</SPAN> <SPAN>New =
ROI<SPAN=20
      class=3D"clnStatus">(, menu)</SPAN></SPAN> </P>
      <P class=3D"clnComment">Select ROI region Use restrictive region=20
    </P></DIV></TD>
    <TD class=3D"clnBetweenColumns"></TD>
    <TD>
      <DIV =
class=3D"clnOutput"></DIV></TD></TR></TBODY></TABLE><BR></DIV>
<DIV class=3D"clnNonTabular">
<H2>Find Cytoplasm</H2>
<P class=3D"clnComment"></P>
<DIV class=3D"clnInput">
<H3>Input</H3>
<P class=3D"clnParam"><SPAN class=3D"clnItemName1">Channel<SPAN=20
class=3D"clnStatus">(fixed, string)</SPAN> :</SPAN>  =
<SPAN>MergedChannels<SPAN=20
class=3D"clnStatus">(, menu)</SPAN></SPAN> </P>
<P class=3D"clnComment">Select channel for cytoplasm detection </P>
<P class=3D"clnParam"><SPAN class=3D"clnItemName1">Nuclei<SPAN=20
class=3D"clnStatus">(fixed, string)</SPAN> :</SPAN>  =
<SPAN>UnfilteredCells<SPAN=20
class=3D"clnStatus">(, menu)</SPAN></SPAN> </P>
<P class=3D"clnComment">Select population of nuclei </P></DIV>
<DIV class=3D"clnOutput">
<H3>Output</H3></DIV></DIV>
<DIV class=3D"clnTabular">
<TABLE class=3D"clnTableBackground2" border=3D"0" cellspacing=3D"0">
  <TBODY>
  <TR>
    <TD class=3D"clnTableHeader1" style=3D"width: 19%;">Calculate =
Position=20
      Properties (2)</TD>
    <TD class=3D"clnAfterFirstColumn"></TD>
    <TD class=3D"clnTableHeader2" style=3D"width: 27%;">Input</TD>
    <TD class=3D"clnBetweenColumns"></TD>
    <TD class=3D"clnTableHeader2" style=3D"width: 27%;">Method</TD>
    <TD class=3D"clnBetweenColumns"></TD>
    <TD class=3D"clnTableHeader2">Output</TD></TR>
  <TR>
    <TD style=3D"width: 19%;"><SPAN class=3D"clnBBComment">
<PRE></PRE></SPAN></TD>
    <TD class=3D"clnAfterFirstColumn"></TD>
    <TD style=3D"width: 27%;">
      <P class=3D"clnParam"><SPAN class=3D"clnItemName1">Population<SPAN =
class=3D"clnStatus">(fixed,=20
      string)</SPAN> :</SPAN>  <SPAN>UnfilteredCells<SPAN =
class=3D"clnStatus">(,=20
      menu)</SPAN></SPAN> </P>
      <P class=3D"clnComment">Select population </P>
      <P class=3D"clnParam"><SPAN class=3D"clnItemName1">Region<SPAN =
class=3D"clnStatus">(fixed,=20
      string)</SPAN> :</SPAN>  <SPAN>Cell<SPAN class=3D"clnStatus">(,=20
      menu)</SPAN></SPAN> </P>
      <P class=3D"clnComment">Select a region which should be =
characterized=20
</P></TD>
    <TD class=3D"clnBetweenColumns"></TD>
    <TD style=3D"width: 27%;">
      <DIV class=3D"clnMethodTitle">
      <H4>Method</H4></DIV>
      <DIV class=3D"clnMethod1">
      <P class=3D"clnParam"><SPAN class=3D"clnItemName1">Method<SPAN =
class=3D"clnStatus">(fixed,=20
      string)</SPAN> :</SPAN>  <SPAN>Cross Population<SPAN =
class=3D"clnStatus">(,=20
      menu)</SPAN></SPAN> </P>
      <P class=3D"clnComment">Select a method. </P>
      <P class=3D"clnParam"><SPAN class=3D"clnItemName2">Population =
B<SPAN class=3D"clnStatus">(fixed,=20
      string)</SPAN> :</SPAN>  <SPAN>Whole Image<SPAN =
class=3D"clnStatus">(,=20
      menu)</SPAN></SPAN> </P>
      <P class=3D"clnComment">Select population </P>
      <P class=3D"clnParam"><SPAN class=3D"clnItemName2">Region B<SPAN =
class=3D"clnStatus">(fixed,=20
      string)</SPAN> :</SPAN>  <SPAN>New ROI<SPAN class=3D"clnStatus">(, =

      menu)</SPAN></SPAN> </P>
      <P class=3D"clnComment">Select region  which should be =
characterized. </P>
      <P class=3D"clnParam">ROI Border Distance<SPAN =
class=3D"clnStatus">(fixed,=20
      string)</SPAN></P>
      <P class=3D"clnComment">Calculate distance to ROI border =
</P></DIV></TD>
    <TD class=3D"clnBetweenColumns"></TD>
    <TD>
      <DIV class=3D"clnOutput">
      <P class=3D"clnParam">Property Prefix<SPAN =
class=3D"clnStatus">(fixed,=20
      string)</SPAN> : Position_Cell_BorderDistance<SPAN =
class=3D"clnStatus">(,=20
      string)</SPAN></P>
      <P class=3D"clnComment">Common prefix for the property names=20
  </P></DIV></TD></TR></TBODY></TABLE><BR></DIV>
<DIV class=3D"clnNonTabular">
<H2>Calculate Position Properties (2)</H2>
<P class=3D"clnComment"></P>
<DIV class=3D"clnInput">
<H3>Input</H3>
<P class=3D"clnParam"><SPAN class=3D"clnItemName1">Population<SPAN=20
class=3D"clnStatus">(fixed, string)</SPAN> :</SPAN>  =
<SPAN>UnfilteredCells<SPAN=20
class=3D"clnStatus">(, menu)</SPAN></SPAN> </P>
<P class=3D"clnComment">Select population </P>
<P class=3D"clnParam"><SPAN class=3D"clnItemName1">Region<SPAN=20
class=3D"clnStatus">(fixed, string)</SPAN> :</SPAN>  <SPAN>Cell<SPAN =
class=3D"clnStatus">(,=20
menu)</SPAN></SPAN> </P>
<P class=3D"clnComment">Select a region which should be characterized =
</P></DIV>
<DIV class=3D"clnOutput">
<H3>Output</H3>
<P class=3D"clnParam">Property Prefix<SPAN class=3D"clnStatus">(fixed,=20
string)</SPAN> : Position_Cell_BorderDistance<SPAN =
class=3D"clnStatus">(,=20
string)</SPAN></P>
<P class=3D"clnComment">Common prefix for the property names =
</P></DIV></DIV>
<DIV class=3D"clnTabular">
<TABLE class=3D"clnTableBackground2" border=3D"0" cellspacing=3D"0">
  <TBODY>
  <TR>
    <TD class=3D"clnTableHeader1" style=3D"width: 19%;">Select =
Population (3)</TD>
    <TD class=3D"clnAfterFirstColumn"></TD>
    <TD class=3D"clnTableHeader2" style=3D"width: 27%;">Input</TD>
    <TD class=3D"clnBetweenColumns"></TD>
    <TD class=3D"clnTableHeader2" style=3D"width: 27%;">Method</TD>
    <TD class=3D"clnBetweenColumns"></TD>
    <TD class=3D"clnTableHeader2">Output</TD></TR>
  <TR>
    <TD style=3D"width: 19%;"><SPAN class=3D"clnBBComment">
<PRE></PRE></SPAN></TD>
    <TD class=3D"clnAfterFirstColumn"></TD>
    <TD style=3D"width: 27%;">
      <P class=3D"clnParam"><SPAN class=3D"clnItemName1">Population<SPAN =
class=3D"clnStatus">(fixed,=20
      string)</SPAN> :</SPAN>  <SPAN>UnfilteredCells<SPAN =
class=3D"clnStatus">(,=20
      menu)</SPAN></SPAN> </P>
      <P class=3D"clnComment">Select an input population based on which =
a new=20
      population should be created. </P></TD>
    <TD class=3D"clnBetweenColumns"></TD>
    <TD style=3D"width: 27%;">
      <DIV class=3D"clnMethodTitle">
      <H4>Method</H4></DIV>
      <DIV class=3D"clnMethod1">
      <P class=3D"clnParam"><SPAN class=3D"clnItemName1">Method<SPAN =
class=3D"clnStatus">(fixed,=20
      string)</SPAN> :</SPAN>  <SPAN>Filter by Property<SPAN=20
      class=3D"clnStatus">(, menu)</SPAN></SPAN> </P>
      <P class=3D"clnComment">Select a method by which a new population =
should be=20
      created </P>
      <P class=3D"clnParam"><SPAN=20
      class=3D"clnItemName2">Position_Cell_BorderDistance ROI Border =
Distance=20
      [=C2=B5m]<SPAN class=3D"clnStatus">(fixed, string)</SPAN> :</SPAN> =
&gt;<SPAN=20
      class=3D"clnStatus">(fixed, menu)</SPAN> <SPAN>0<SPAN=20
      class=3D"clnStatus">(default, numeric)</SPAN></SPAN> </P>
      <P class=3D"clnComment">Define a proper value for the selection =
criterion=20
      Property by which the filtering criterion is defined Define a =
proper=20
      qualifier for the selection criterion </P></DIV></TD>
    <TD class=3D"clnBetweenColumns"></TD>
    <TD>
      <DIV class=3D"clnOutput">
      <P class=3D"clnParam">Output Population<SPAN =
class=3D"clnStatus">(fixed,=20
      string)</SPAN> : Cells<SPAN class=3D"clnStatus">(, =
string)</SPAN></P>
      <P class=3D"clnComment">Name of the output population.=20
  </P></DIV></TD></TR></TBODY></TABLE><BR></DIV>
<DIV class=3D"clnNonTabular">
<H2>Select Population (3)</H2>
<P class=3D"clnComment"></P>
<DIV class=3D"clnInput">
<H3>Input</H3>
<P class=3D"clnParam"><SPAN class=3D"clnItemName1">Population<SPAN=20
class=3D"clnStatus">(fixed, string)</SPAN> :</SPAN>  =
<SPAN>UnfilteredCells<SPAN=20
class=3D"clnStatus">(, menu)</SPAN></SPAN> </P>
<P class=3D"clnComment">Select an input population based on which a new =
population=20
should be created. </P></DIV>
<DIV class=3D"clnOutput">
<H3>Output</H3>
<P class=3D"clnParam">Output Population<SPAN class=3D"clnStatus">(fixed, =

string)</SPAN> : Cells<SPAN class=3D"clnStatus">(, string)</SPAN></P>
<P class=3D"clnComment">Name of the output population. </P></DIV></DIV>
<DIV class=3D"clnTabular">
<TABLE class=3D"clnTableBackground2" border=3D"0" cellspacing=3D"0">
  <TBODY>
  <TR>
    <TD class=3D"clnTableHeader1" style=3D"width: 19%;">Calculate =
Position=20
      Properties (3)</TD>
    <TD class=3D"clnAfterFirstColumn"></TD>
    <TD class=3D"clnTableHeader2" style=3D"width: 27%;">Input</TD>
    <TD class=3D"clnBetweenColumns"></TD>
    <TD class=3D"clnTableHeader2" style=3D"width: 27%;">Method</TD>
    <TD class=3D"clnBetweenColumns"></TD>
    <TD class=3D"clnTableHeader2">Output</TD></TR>
  <TR>
    <TD style=3D"width: 19%;"><SPAN class=3D"clnBBComment">
<PRE></PRE></SPAN></TD>
    <TD class=3D"clnAfterFirstColumn"></TD>
    <TD style=3D"width: 27%;">
      <P class=3D"clnParam"><SPAN class=3D"clnItemName1">Population<SPAN =
class=3D"clnStatus">(fixed,=20
      string)</SPAN> :</SPAN>  <SPAN>Cells<SPAN class=3D"clnStatus">(,=20
      menu)</SPAN></SPAN> </P>
      <P class=3D"clnComment">Select population </P>
      <P class=3D"clnParam"><SPAN class=3D"clnItemName1">Region<SPAN =
class=3D"clnStatus">(fixed,=20
      string)</SPAN> :</SPAN>  <SPAN>Cell<SPAN class=3D"clnStatus">(,=20
      menu)</SPAN></SPAN> </P>
      <P class=3D"clnComment">Select a region which should be =
characterized=20
</P></TD>
    <TD class=3D"clnBetweenColumns"></TD>
    <TD style=3D"width: 27%;">
      <DIV class=3D"clnMethodTitle">
      <H4>Method</H4></DIV>
      <DIV class=3D"clnMethod1">
      <P class=3D"clnParam"><SPAN class=3D"clnItemName1">Method<SPAN =
class=3D"clnStatus">(fixed,=20
      string)</SPAN> :</SPAN>  <SPAN>Standard<SPAN =
class=3D"clnStatus">(,=20
      menu)</SPAN></SPAN> </P>
      <P class=3D"clnComment">Select a method. </P>
      <P class=3D"clnParam">Contact Area with Neighbors<SPAN=20
      class=3D"clnStatus">(fixed, string)</SPAN></P>
      <P class=3D"clnComment">Calculate contact area with neighbor =
objects in %=20
      units. </P></DIV></TD>
    <TD class=3D"clnBetweenColumns"></TD>
    <TD>
      <DIV class=3D"clnOutput">
      <P class=3D"clnParam">Property Prefix<SPAN =
class=3D"clnStatus">(fixed,=20
      string)</SPAN> : Position_Cell_NeighborContactArea<SPAN=20
      class=3D"clnStatus">(, string)</SPAN></P>
      <P class=3D"clnComment">Common prefix for the property names=20
  </P></DIV></TD></TR></TBODY></TABLE><BR></DIV>
<DIV class=3D"clnNonTabular">
<H2>Calculate Position Properties (3)</H2>
<P class=3D"clnComment"></P>
<DIV class=3D"clnInput">
<H3>Input</H3>
<P class=3D"clnParam"><SPAN class=3D"clnItemName1">Population<SPAN=20
class=3D"clnStatus">(fixed, string)</SPAN> :</SPAN>  <SPAN>Cells<SPAN =
class=3D"clnStatus">(,=20
menu)</SPAN></SPAN> </P>
<P class=3D"clnComment">Select population </P>
<P class=3D"clnParam"><SPAN class=3D"clnItemName1">Region<SPAN=20
class=3D"clnStatus">(fixed, string)</SPAN> :</SPAN>  <SPAN>Cell<SPAN =
class=3D"clnStatus">(,=20
menu)</SPAN></SPAN> </P>
<P class=3D"clnComment">Select a region which should be characterized =
</P></DIV>
<DIV class=3D"clnOutput">
<H3>Output</H3>
<P class=3D"clnParam">Property Prefix<SPAN class=3D"clnStatus">(fixed,=20
string)</SPAN> : Position_Cell_NeighborContactArea<SPAN =
class=3D"clnStatus">(,=20
string)</SPAN></P>
<P class=3D"clnComment">Common prefix for the property names =
</P></DIV></DIV>
<DIV class=3D"clnTabular">
<TABLE class=3D"clnTableBackground2" border=3D"0" cellspacing=3D"0">
  <TBODY>
  <TR>
    <TD class=3D"clnTableHeader1" style=3D"width: 19%;">Find Spots</TD>
    <TD class=3D"clnAfterFirstColumn"></TD>
    <TD class=3D"clnTableHeader2" style=3D"width: 27%;">Input</TD>
    <TD class=3D"clnBetweenColumns"></TD>
    <TD class=3D"clnTableHeader2" style=3D"width: 27%;">Method</TD>
    <TD class=3D"clnBetweenColumns"></TD>
    <TD class=3D"clnTableHeader2">Output</TD></TR>
  <TR>
    <TD style=3D"width: 19%;"><SPAN class=3D"clnBBComment">
<PRE></PRE></SPAN></TD>
    <TD class=3D"clnAfterFirstColumn"></TD>
    <TD style=3D"width: 27%;">
      <P class=3D"clnParam"><SPAN class=3D"clnItemName1">Channel<SPAN =
class=3D"clnStatus">(fixed,=20
      string)</SPAN> :</SPAN>  <SPAN>Alexa 488<SPAN =
class=3D"clnStatus">(,=20
      menu)</SPAN></SPAN> </P>
      <P class=3D"clnComment">Select channel for spot detection </P>
      <P class=3D"clnParam"><SPAN class=3D"clnItemName1">ROI<SPAN=20
      class=3D"clnStatus">(fixed, string)</SPAN> :</SPAN>  =
<SPAN>Cells<SPAN class=3D"clnStatus">(,=20
      menu)</SPAN></SPAN> </P>
      <P class=3D"clnComment">Select a ROI population </P>
      <P class=3D"clnParam"><SPAN class=3D"clnItemName1">ROI Region<SPAN =
class=3D"clnStatus">(fixed,=20
      string)</SPAN> :</SPAN>  <SPAN>Nucleus<SPAN class=3D"clnStatus">(, =

      menu)</SPAN></SPAN> </P>
      <P class=3D"clnComment">Select ROI region </P></TD>
    <TD class=3D"clnBetweenColumns"></TD>
    <TD style=3D"width: 27%;">
      <DIV class=3D"clnMethodTitle">
      <H4>Method</H4></DIV>
      <DIV class=3D"clnMethod1">
      <P class=3D"clnParam"><SPAN class=3D"clnItemName1">Method<SPAN =
class=3D"clnStatus">(fixed,=20
      string)</SPAN> :</SPAN>  <SPAN>A<SPAN class=3D"clnStatus">(,=20
      menu)</SPAN></SPAN> </P>
      <P class=3D"clnComment">Select a method for detecting or =
characterizing=20
      spot-like features </P>
      <P class=3D"clnParam"><SPAN class=3D"clnItemName2">Relative Spot=20
      Intensity<SPAN class=3D"clnStatus">(fixed, string)</SPAN> :</SPAN> =
&gt;<SPAN=20
      class=3D"clnStatus">(fixed, string)</SPAN> <SPAN =
style=3D"text-decoration: underline;">0.04<SPAN=20
      class=3D"clnStatus">(, numeric)</SPAN></SPAN> </P>
      <P class=3D"clnComment">Lower limit for relative spot intensity, =
spot=20
      candidates with property value less than the limit are discarded. =
Range:=20
      0..1 </P>
      <P class=3D"clnParam"><SPAN class=3D"clnItemName2">Splitting =
Sensitivity<SPAN=20
      class=3D"clnStatus">(fixed, string)</SPAN> :</SPAN>  <SPAN =
style=3D"text-decoration: underline;">0.9<SPAN=20
      class=3D"clnStatus">(, numeric)</SPAN></SPAN> </P>
      <P class=3D"clnComment">Controls splitting of stuck spot =
candidates. Higher=20
      values return increasingly more splitting events. Range: 0..1.0.=20
    </P></DIV></TD>
    <TD class=3D"clnBetweenColumns"></TD>
    <TD>
      <DIV class=3D"clnOutput">
      <P class=3D"clnParam">Output Population<SPAN =
class=3D"clnStatus">(fixed,=20
      string)</SPAN> : Nucleoli<SPAN class=3D"clnStatus">(, =
string)</SPAN></P>
      <P class=3D"clnComment">Name of the output population of spot-like =
features=20
      </P></DIV></TD></TR></TBODY></TABLE><BR></DIV>
<DIV class=3D"clnNonTabular">
<H2>Find Spots</H2>
<P class=3D"clnComment"></P>
<DIV class=3D"clnInput">
<H3>Input</H3>
<P class=3D"clnParam"><SPAN class=3D"clnItemName1">Channel<SPAN=20
class=3D"clnStatus">(fixed, string)</SPAN> :</SPAN>  <SPAN>Alexa =
488<SPAN class=3D"clnStatus">(,=20
menu)</SPAN></SPAN> </P>
<P class=3D"clnComment">Select channel for spot detection </P>
<P class=3D"clnParam"><SPAN class=3D"clnItemName1">ROI<SPAN=20
class=3D"clnStatus">(fixed, string)</SPAN> :</SPAN>  <SPAN>Cells<SPAN =
class=3D"clnStatus">(,=20
menu)</SPAN></SPAN> </P>
<P class=3D"clnComment">Select a ROI population </P>
<P class=3D"clnParam"><SPAN class=3D"clnItemName1">ROI Region<SPAN=20
class=3D"clnStatus">(fixed, string)</SPAN> :</SPAN>  <SPAN>Nucleus<SPAN =
class=3D"clnStatus">(,=20
menu)</SPAN></SPAN> </P>
<P class=3D"clnComment">Select ROI region </P></DIV>
<DIV class=3D"clnOutput">
<H3>Output</H3>
<P class=3D"clnParam">Output Population<SPAN class=3D"clnStatus">(fixed, =

string)</SPAN> : Nucleoli<SPAN class=3D"clnStatus">(, string)</SPAN></P>
<P class=3D"clnComment">Name of the output population of spot-like =
features=20
</P></DIV></DIV>
<DIV class=3D"clnTabular">
<TABLE class=3D"clnTableBackground2" border=3D"0" cellspacing=3D"0">
  <TBODY>
  <TR>
    <TD class=3D"clnTableHeader1" style=3D"width: 19%;">Select Cell =
Region</TD>
    <TD class=3D"clnAfterFirstColumn"></TD>
    <TD class=3D"clnTableHeader2" style=3D"width: 27%;">Input</TD>
    <TD class=3D"clnBetweenColumns"></TD>
    <TD class=3D"clnTableHeader2" style=3D"width: 27%;">Method</TD>
    <TD class=3D"clnBetweenColumns"></TD>
    <TD class=3D"clnTableHeader2">Output</TD></TR>
  <TR>
    <TD style=3D"width: 19%;"><SPAN class=3D"clnBBComment">
<PRE></PRE></SPAN></TD>
    <TD class=3D"clnAfterFirstColumn"></TD>
    <TD style=3D"width: 27%;">
      <P class=3D"clnParam"><SPAN class=3D"clnItemName1">Population<SPAN =
class=3D"clnStatus">(fixed,=20
      string)</SPAN> :</SPAN>  <SPAN>Cells<SPAN class=3D"clnStatus">(,=20
      menu)</SPAN></SPAN> </P>
      <P class=3D"clnComment">Select population </P></TD>
    <TD class=3D"clnBetweenColumns"></TD>
    <TD style=3D"width: 27%;">
      <DIV class=3D"clnMethodTitle">
      <H4>Method</H4></DIV>
      <DIV class=3D"clnMethod1">
      <P class=3D"clnParam"><SPAN class=3D"clnItemName1">Method<SPAN =
class=3D"clnStatus">(fixed,=20
      string)</SPAN> :</SPAN>  <SPAN>Resize Region [%]<SPAN =
class=3D"clnStatus">(,=20
      menu)</SPAN></SPAN> </P>
      <P class=3D"clnComment">Select a method </P>
      <P class=3D"clnParam"><SPAN class=3D"clnItemName2">Region =
Type<SPAN class=3D"clnStatus">(fixed,=20
      string)</SPAN> :</SPAN>  <SPAN>Ring Region<SPAN =
class=3D"clnStatus">(,=20
      menu)</SPAN></SPAN> </P>
      <P class=3D"clnComment">Select region type </P>
      <P class=3D"clnParam"><SPAN class=3D"clnItemName2">Outer =
Border<SPAN class=3D"clnStatus">(fixed,=20
      string)</SPAN> :</SPAN>  <SPAN>25<SPAN =
class=3D"clnStatus">(default,=20
      numeric)</SPAN></SPAN> %<SPAN class=3D"clnStatus">(fixed, =
string)</SPAN></P>
      <P class=3D"clnComment">Outer border shift </P>
      <P class=3D"clnParam"><SPAN class=3D"clnItemName2">Inner =
Border<SPAN class=3D"clnStatus">(fixed,=20
      string)</SPAN> :</SPAN>  <SPAN style=3D"text-decoration: =
underline;">50<SPAN=20
      class=3D"clnStatus">(, numeric)</SPAN></SPAN> %<SPAN=20
      class=3D"clnStatus">(fixed, string)</SPAN></P>
      <P class=3D"clnComment">Inner border shift </P></DIV></TD>
    <TD class=3D"clnBetweenColumns"></TD>
    <TD>
      <DIV class=3D"clnOutput">
      <P class=3D"clnParam">Output Region<SPAN =
class=3D"clnStatus">(fixed,=20
      string)</SPAN> : RingRegion<SPAN class=3D"clnStatus">(, =
string)</SPAN></P>
      <P class=3D"clnComment">Name of the output region=20
</P></DIV></TD></TR></TBODY></TABLE><BR></DIV>
<DIV class=3D"clnNonTabular">
<H2>Select Cell Region</H2>
<P class=3D"clnComment"></P>
<DIV class=3D"clnInput">
<H3>Input</H3>
<P class=3D"clnParam"><SPAN class=3D"clnItemName1">Population<SPAN=20
class=3D"clnStatus">(fixed, string)</SPAN> :</SPAN>  <SPAN>Cells<SPAN =
class=3D"clnStatus">(,=20
menu)</SPAN></SPAN> </P>
<P class=3D"clnComment">Select population </P></DIV>
<DIV class=3D"clnOutput">
<H3>Output</H3>
<P class=3D"clnParam">Output Region<SPAN class=3D"clnStatus">(fixed, =
string)</SPAN>=20
: RingRegion<SPAN class=3D"clnStatus">(, string)</SPAN></P>
<P class=3D"clnComment">Name of the output region </P></DIV></DIV>
<DIV class=3D"clnTabular">
<TABLE class=3D"clnTableBackground2" border=3D"0" cellspacing=3D"0">
  <TBODY>
  <TR>
    <TD class=3D"clnTableHeader1" style=3D"width: 19%;">Select Cell =
Region (2)</TD>
    <TD class=3D"clnAfterFirstColumn"></TD>
    <TD class=3D"clnTableHeader2" style=3D"width: 27%;">Input</TD>
    <TD class=3D"clnBetweenColumns"></TD>
    <TD class=3D"clnTableHeader2" style=3D"width: 27%;">Method</TD>
    <TD class=3D"clnBetweenColumns"></TD>
    <TD class=3D"clnTableHeader2">Output</TD></TR>
  <TR>
    <TD style=3D"width: 19%;"><SPAN class=3D"clnBBComment">
<PRE></PRE></SPAN></TD>
    <TD class=3D"clnAfterFirstColumn"></TD>
    <TD style=3D"width: 27%;">
      <P class=3D"clnParam"><SPAN class=3D"clnItemName1">Population<SPAN =
class=3D"clnStatus">(fixed,=20
      string)</SPAN> :</SPAN>  <SPAN>Cells<SPAN class=3D"clnStatus">(,=20
      menu)</SPAN></SPAN> </P>
      <P class=3D"clnComment">Select population </P></TD>
    <TD class=3D"clnBetweenColumns"></TD>
    <TD style=3D"width: 27%;">
      <DIV class=3D"clnMethodTitle">
      <H4>Method</H4></DIV>
      <DIV class=3D"clnMethod1">
      <P class=3D"clnParam"><SPAN class=3D"clnItemName1">Method<SPAN =
class=3D"clnStatus">(fixed,=20
      string)</SPAN> :</SPAN>  <SPAN>Resize Region [%]<SPAN =
class=3D"clnStatus">(,=20
      menu)</SPAN></SPAN> </P>
      <P class=3D"clnComment">Select a method </P>
      <P class=3D"clnParam"><SPAN class=3D"clnItemName2">Region =
Type<SPAN class=3D"clnStatus">(fixed,=20
      string)</SPAN> :</SPAN>  <SPAN>Membrane Region<SPAN =
class=3D"clnStatus">(,=20
      menu)</SPAN></SPAN> </P>
      <P class=3D"clnComment">Select region type </P>
      <P class=3D"clnParam"><SPAN class=3D"clnItemName2">Outer =
Border<SPAN class=3D"clnStatus">(fixed,=20
      string)</SPAN> :</SPAN>  <SPAN style=3D"text-decoration: =
underline;">0<SPAN=20
      class=3D"clnStatus">(, numeric)</SPAN></SPAN> %<SPAN=20
      class=3D"clnStatus">(fixed, string)</SPAN></P>
      <P class=3D"clnComment">Outer border shift </P>
      <P class=3D"clnParam"><SPAN class=3D"clnItemName2">Inner =
Border<SPAN class=3D"clnStatus">(fixed,=20
      string)</SPAN> :</SPAN>  <SPAN style=3D"text-decoration: =
underline;">10<SPAN=20
      class=3D"clnStatus">(, numeric)</SPAN></SPAN> %<SPAN=20
      class=3D"clnStatus">(fixed, string)</SPAN></P>
      <P class=3D"clnComment">Inner border shift </P></DIV></TD>
    <TD class=3D"clnBetweenColumns"></TD>
    <TD>
      <DIV class=3D"clnOutput">
      <P class=3D"clnParam">Output Region<SPAN =
class=3D"clnStatus">(fixed,=20
      string)</SPAN> : MembraneRegion<SPAN class=3D"clnStatus">(,=20
      string)</SPAN></P>
      <P class=3D"clnComment">Name of the output region=20
</P></DIV></TD></TR></TBODY></TABLE><BR></DIV>
<DIV class=3D"clnNonTabular">
<H2>Select Cell Region (2)</H2>
<P class=3D"clnComment"></P>
<DIV class=3D"clnInput">
<H3>Input</H3>
<P class=3D"clnParam"><SPAN class=3D"clnItemName1">Population<SPAN=20
class=3D"clnStatus">(fixed, string)</SPAN> :</SPAN>  <SPAN>Cells<SPAN =
class=3D"clnStatus">(,=20
menu)</SPAN></SPAN> </P>
<P class=3D"clnComment">Select population </P></DIV>
<DIV class=3D"clnOutput">
<H3>Output</H3>
<P class=3D"clnParam">Output Region<SPAN class=3D"clnStatus">(fixed, =
string)</SPAN>=20
: MembraneRegion<SPAN class=3D"clnStatus">(, string)</SPAN></P>
<P class=3D"clnComment">Name of the output region </P></DIV></DIV>
<DIV class=3D"clnTabular">
<TABLE class=3D"clnTableBackground2" border=3D"0" cellspacing=3D"0">
  <TBODY>
  <TR>
    <TD class=3D"clnTableHeader1" style=3D"width: 19%;">Calculate =
Properties</TD>
    <TD class=3D"clnAfterFirstColumn"></TD>
    <TD class=3D"clnTableHeader2" style=3D"width: 27%;">Input</TD>
    <TD class=3D"clnBetweenColumns"></TD>
    <TD class=3D"clnTableHeader2" style=3D"width: 27%;">Method</TD>
    <TD class=3D"clnBetweenColumns"></TD>
    <TD class=3D"clnTableHeader2">Output</TD></TR>
  <TR>
    <TD style=3D"width: 19%;"><SPAN class=3D"clnBBComment">
<PRE></PRE></SPAN></TD>
    <TD class=3D"clnAfterFirstColumn"></TD>
    <TD style=3D"width: 27%;">
      <P class=3D"clnParam"><SPAN class=3D"clnItemName1">Population<SPAN =
class=3D"clnStatus">(fixed,=20
      string)</SPAN> :</SPAN>  <SPAN>Cells<SPAN class=3D"clnStatus">(,=20
      menu)</SPAN></SPAN> </P>
      <P class=3D"clnComment">Select population, for which a custom =
defined=20
      property should be calculated. </P></TD>
    <TD class=3D"clnBetweenColumns"></TD>
    <TD style=3D"width: 27%;">
      <DIV class=3D"clnMethodTitle">
      <H4>Method</H4></DIV>
      <DIV class=3D"clnMethod1">
      <P class=3D"clnParam"><SPAN class=3D"clnItemName1">Method<SPAN =
class=3D"clnStatus">(fixed,=20
      string)</SPAN> :</SPAN>  <SPAN>By Related Population<SPAN =
class=3D"clnStatus">(,=20
      menu)</SPAN></SPAN> </P>
      <P class=3D"clnComment">Select a method </P>
      <P class=3D"clnParam"><SPAN class=3D"clnItemName2">Related =
Population<SPAN=20
      class=3D"clnStatus">(fixed, string)</SPAN> :</SPAN>  =
<SPAN>Nucleoli<SPAN=20
      class=3D"clnStatus">(, menu)</SPAN></SPAN> </P>
      <P class=3D"clnComment">Select a related population </P>
      <P class=3D"clnParam">Number of Nucleoli<SPAN =
class=3D"clnStatus">(fixed,=20
      string)</SPAN></P>
      <P class=3D"clnComment">Carry a property Number of Nucleoli to =
population=20
      Cells </P></DIV></TD>
    <TD class=3D"clnBetweenColumns"></TD>
    <TD>
      <DIV class=3D"clnOutput">
      <P class=3D"clnParam">Property Suffix<SPAN =
class=3D"clnStatus">(fixed,=20
      string)</SPAN> : per Cell<SPAN class=3D"clnStatus">(, =
string)</SPAN></P>
      <P class=3D"clnComment">Common prefix for calculated properties=20
  </P></DIV></TD></TR></TBODY></TABLE><BR></DIV>
<DIV class=3D"clnNonTabular">
<H2>Calculate Properties</H2>
<P class=3D"clnComment"></P>
<DIV class=3D"clnInput">
<H3>Input</H3>
<P class=3D"clnParam"><SPAN class=3D"clnItemName1">Population<SPAN=20
class=3D"clnStatus">(fixed, string)</SPAN> :</SPAN>  <SPAN>Cells<SPAN =
class=3D"clnStatus">(,=20
menu)</SPAN></SPAN> </P>
<P class=3D"clnComment">Select population, for which a custom defined =
property=20
should be calculated. </P></DIV>
<DIV class=3D"clnOutput">
<H3>Output</H3>
<P class=3D"clnParam">Property Suffix<SPAN class=3D"clnStatus">(fixed,=20
string)</SPAN> : per Cell<SPAN class=3D"clnStatus">(, string)</SPAN></P>
<P class=3D"clnComment">Common prefix for calculated properties =
</P></DIV></DIV>
<DIV class=3D"clnTabular">
<TABLE class=3D"clnTableBackground2" border=3D"0" cellspacing=3D"0">
  <TBODY>
  <TR>
    <TD class=3D"clnTableHeader1" style=3D"width: 19%;">Calculate =
Morphology=20
      Properties (6)</TD>
    <TD class=3D"clnAfterFirstColumn"></TD>
    <TD class=3D"clnTableHeader2" style=3D"width: 27%;">Input</TD>
    <TD class=3D"clnBetweenColumns"></TD>
    <TD class=3D"clnTableHeader2" style=3D"width: 27%;">Method</TD>
    <TD class=3D"clnBetweenColumns"></TD>
    <TD class=3D"clnTableHeader2">Output</TD></TR>
  <TR>
    <TD style=3D"width: 19%;"><SPAN class=3D"clnBBComment">
<PRE></PRE></SPAN></TD>
    <TD class=3D"clnAfterFirstColumn"></TD>
    <TD style=3D"width: 27%;">
      <P class=3D"clnParam"><SPAN class=3D"clnItemName1">Population<SPAN =
class=3D"clnStatus">(fixed,=20
      string)</SPAN> :</SPAN>  <SPAN>Cells<SPAN class=3D"clnStatus">(,=20
      menu)</SPAN></SPAN> </P>
      <P class=3D"clnComment">Select population </P>
      <P class=3D"clnParam"><SPAN class=3D"clnItemName1">Region<SPAN =
class=3D"clnStatus">(fixed,=20
      string)</SPAN> :</SPAN>  <SPAN>Nucleus<SPAN class=3D"clnStatus">(, =

      menu)</SPAN></SPAN> </P>
      <P class=3D"clnComment">Select region which should be =
characterized. </P></TD>
    <TD class=3D"clnBetweenColumns"></TD>
    <TD style=3D"width: 27%;">
      <DIV class=3D"clnMethodTitle">
      <H4>Method</H4></DIV>
      <DIV class=3D"clnMethod1">
      <P class=3D"clnParam"><SPAN class=3D"clnItemName1">Method<SPAN =
class=3D"clnStatus">(fixed,=20
      string)</SPAN> :</SPAN>  <SPAN>Standard<SPAN =
class=3D"clnStatus">(,=20
      menu)</SPAN></SPAN> </P>
      <P class=3D"clnComment">Select a method </P>
      <P class=3D"clnParam">Area<SPAN class=3D"clnStatus">(fixed, =
string)</SPAN></P>
      <P class=3D"clnComment">Turn the area calculation ON/OFF Unit for =
area=20
      property </P>
      <P class=3D"clnParam">Roundness<SPAN class=3D"clnStatus">(fixed,=20
      string)</SPAN></P>
      <P class=3D"clnComment">Turn the roundness calculation ON/OFF </P>
      <P class=3D"clnParam">Width<SPAN class=3D"clnStatus">(fixed,=20
string)</SPAN></P>
      <P class=3D"clnComment">Turn the width calculation ON/OFF Unit for =
width=20
      property </P>
      <P class=3D"clnParam">Length<SPAN class=3D"clnStatus">(fixed,=20
      string)</SPAN></P>
      <P class=3D"clnComment">Turn the length calculation ON/OFF Unit =
for length=20
      property </P>
      <P class=3D"clnParam">Ratio Width to Length<SPAN =
class=3D"clnStatus">(fixed,=20
      string)</SPAN></P>
      <P class=3D"clnComment">Turn the ratio width to length calculation =
ON/OFF=20
      </P></DIV></TD>
    <TD class=3D"clnBetweenColumns"></TD>
    <TD>
      <DIV class=3D"clnOutput">
      <P class=3D"clnParam">Property Prefix<SPAN =
class=3D"clnStatus">(fixed,=20
      string)</SPAN> : Morphology_Nucleus<SPAN class=3D"clnStatus">(,=20
      string)</SPAN></P>
      <P class=3D"clnComment">Common prefix for the property names=20
  </P></DIV></TD></TR></TBODY></TABLE><BR></DIV>
<DIV class=3D"clnNonTabular">
<H2>Calculate Morphology Properties (6)</H2>
<P class=3D"clnComment"></P>
<DIV class=3D"clnInput">
<H3>Input</H3>
<P class=3D"clnParam"><SPAN class=3D"clnItemName1">Population<SPAN=20
class=3D"clnStatus">(fixed, string)</SPAN> :</SPAN>  <SPAN>Cells<SPAN =
class=3D"clnStatus">(,=20
menu)</SPAN></SPAN> </P>
<P class=3D"clnComment">Select population </P>
<P class=3D"clnParam"><SPAN class=3D"clnItemName1">Region<SPAN=20
class=3D"clnStatus">(fixed, string)</SPAN> :</SPAN>  <SPAN>Nucleus<SPAN =
class=3D"clnStatus">(,=20
menu)</SPAN></SPAN> </P>
<P class=3D"clnComment">Select region which should be characterized. =
</P></DIV>
<DIV class=3D"clnOutput">
<H3>Output</H3>
<P class=3D"clnParam">Property Prefix<SPAN class=3D"clnStatus">(fixed,=20
string)</SPAN> : Morphology_Nucleus<SPAN class=3D"clnStatus">(, =
string)</SPAN></P>
<P class=3D"clnComment">Common prefix for the property names =
</P></DIV></DIV>
<DIV class=3D"clnTabular">
<TABLE class=3D"clnTableBackground2" border=3D"0" cellspacing=3D"0">
  <TBODY>
  <TR>
    <TD class=3D"clnTableHeader1" style=3D"width: 19%;">Calculate =
Morphology=20
      Properties (7)</TD>
    <TD class=3D"clnAfterFirstColumn"></TD>
    <TD class=3D"clnTableHeader2" style=3D"width: 27%;">Input</TD>
    <TD class=3D"clnBetweenColumns"></TD>
    <TD class=3D"clnTableHeader2" style=3D"width: 27%;">Method</TD>
    <TD class=3D"clnBetweenColumns"></TD>
    <TD class=3D"clnTableHeader2">Output</TD></TR>
  <TR>
    <TD style=3D"width: 19%;"><SPAN class=3D"clnBBComment">
<PRE></PRE></SPAN></TD>
    <TD class=3D"clnAfterFirstColumn"></TD>
    <TD style=3D"width: 27%;">
      <P class=3D"clnParam"><SPAN class=3D"clnItemName1">Population<SPAN =
class=3D"clnStatus">(fixed,=20
      string)</SPAN> :</SPAN>  <SPAN>Cells<SPAN class=3D"clnStatus">(,=20
      menu)</SPAN></SPAN> </P>
      <P class=3D"clnComment">Select population </P>
      <P class=3D"clnParam"><SPAN class=3D"clnItemName1">Region<SPAN =
class=3D"clnStatus">(fixed,=20
      string)</SPAN> :</SPAN>  <SPAN>Cell<SPAN class=3D"clnStatus">(,=20
      menu)</SPAN></SPAN> </P>
      <P class=3D"clnComment">Select region which should be =
characterized. </P></TD>
    <TD class=3D"clnBetweenColumns"></TD>
    <TD style=3D"width: 27%;">
      <DIV class=3D"clnMethodTitle">
      <H4>Method</H4></DIV>
      <DIV class=3D"clnMethod1">
      <P class=3D"clnParam"><SPAN class=3D"clnItemName1">Method<SPAN =
class=3D"clnStatus">(fixed,=20
      string)</SPAN> :</SPAN>  <SPAN>Standard<SPAN =
class=3D"clnStatus">(,=20
      menu)</SPAN></SPAN> </P>
      <P class=3D"clnComment">Select a method </P>
      <P class=3D"clnParam">Area<SPAN class=3D"clnStatus">(fixed, =
string)</SPAN></P>
      <P class=3D"clnComment">Turn the area calculation ON/OFF Unit for =
area=20
      property </P>
      <P class=3D"clnParam">Roundness<SPAN class=3D"clnStatus">(fixed,=20
      string)</SPAN></P>
      <P class=3D"clnComment">Turn the roundness calculation ON/OFF </P>
      <P class=3D"clnParam">Width<SPAN class=3D"clnStatus">(fixed,=20
string)</SPAN></P>
      <P class=3D"clnComment">Turn the width calculation ON/OFF Unit for =
width=20
      property </P>
      <P class=3D"clnParam">Length<SPAN class=3D"clnStatus">(fixed,=20
      string)</SPAN></P>
      <P class=3D"clnComment">Turn the length calculation ON/OFF Unit =
for length=20
      property </P>
      <P class=3D"clnParam">Ratio Width to Length<SPAN =
class=3D"clnStatus">(fixed,=20
      string)</SPAN></P>
      <P class=3D"clnComment">Turn the ratio width to length calculation =
ON/OFF=20
      </P></DIV></TD>
    <TD class=3D"clnBetweenColumns"></TD>
    <TD>
      <DIV class=3D"clnOutput">
      <P class=3D"clnParam">Property Prefix<SPAN =
class=3D"clnStatus">(fixed,=20
      string)</SPAN> : Morphology_Cell<SPAN class=3D"clnStatus">(,=20
      string)</SPAN></P>
      <P class=3D"clnComment">Common prefix for the property names=20
  </P></DIV></TD></TR></TBODY></TABLE><BR></DIV>
<DIV class=3D"clnNonTabular">
<H2>Calculate Morphology Properties (7)</H2>
<P class=3D"clnComment"></P>
<DIV class=3D"clnInput">
<H3>Input</H3>
<P class=3D"clnParam"><SPAN class=3D"clnItemName1">Population<SPAN=20
class=3D"clnStatus">(fixed, string)</SPAN> :</SPAN>  <SPAN>Cells<SPAN =
class=3D"clnStatus">(,=20
menu)</SPAN></SPAN> </P>
<P class=3D"clnComment">Select population </P>
<P class=3D"clnParam"><SPAN class=3D"clnItemName1">Region<SPAN=20
class=3D"clnStatus">(fixed, string)</SPAN> :</SPAN>  <SPAN>Cell<SPAN =
class=3D"clnStatus">(,=20
menu)</SPAN></SPAN> </P>
<P class=3D"clnComment">Select region which should be characterized. =
</P></DIV>
<DIV class=3D"clnOutput">
<H3>Output</H3>
<P class=3D"clnParam">Property Prefix<SPAN class=3D"clnStatus">(fixed,=20
string)</SPAN> : Morphology_Cell<SPAN class=3D"clnStatus">(, =
string)</SPAN></P>
<P class=3D"clnComment">Common prefix for the property names =
</P></DIV></DIV>
<DIV class=3D"clnTabular">
<TABLE class=3D"clnTableBackground2" border=3D"0" cellspacing=3D"0">
  <TBODY>
  <TR>
    <TD class=3D"clnTableHeader1" style=3D"width: 19%;">Calculate =
Morphology=20
      Properties (8)</TD>
    <TD class=3D"clnAfterFirstColumn"></TD>
    <TD class=3D"clnTableHeader2" style=3D"width: 27%;">Input</TD>
    <TD class=3D"clnBetweenColumns"></TD>
    <TD class=3D"clnTableHeader2" style=3D"width: 27%;">Method</TD>
    <TD class=3D"clnBetweenColumns"></TD>
    <TD class=3D"clnTableHeader2">Output</TD></TR>
  <TR>
    <TD style=3D"width: 19%;"><SPAN class=3D"clnBBComment">
<PRE></PRE></SPAN></TD>
    <TD class=3D"clnAfterFirstColumn"></TD>
    <TD style=3D"width: 27%;">
      <P class=3D"clnParam"><SPAN class=3D"clnItemName1">Population<SPAN =
class=3D"clnStatus">(fixed,=20
      string)</SPAN> :</SPAN>  <SPAN>Nucleoli<SPAN =
class=3D"clnStatus">(,=20
      menu)</SPAN></SPAN> </P>
      <P class=3D"clnComment">Select population </P>
      <P class=3D"clnParam"><SPAN class=3D"clnItemName1">Region<SPAN =
class=3D"clnStatus">(fixed,=20
      string)</SPAN> :</SPAN>  <SPAN>Spot<SPAN class=3D"clnStatus">(,=20
      menu)</SPAN></SPAN> </P>
      <P class=3D"clnComment">Select region which should be =
characterized. </P></TD>
    <TD class=3D"clnBetweenColumns"></TD>
    <TD style=3D"width: 27%;">
      <DIV class=3D"clnMethodTitle">
      <H4>Method</H4></DIV>
      <DIV class=3D"clnMethod1">
      <P class=3D"clnParam"><SPAN class=3D"clnItemName1">Method<SPAN =
class=3D"clnStatus">(fixed,=20
      string)</SPAN> :</SPAN>  <SPAN>Standard<SPAN =
class=3D"clnStatus">(,=20
      menu)</SPAN></SPAN> </P>
      <P class=3D"clnComment">Select a method </P>
      <P class=3D"clnParam">Area<SPAN class=3D"clnStatus">(fixed, =
string)</SPAN></P>
      <P class=3D"clnComment">Turn the area calculation ON/OFF Unit for =
area=20
      property </P>
      <P class=3D"clnParam">Roundness<SPAN class=3D"clnStatus">(fixed,=20
      string)</SPAN></P>
      <P class=3D"clnComment">Turn the roundness calculation ON/OFF </P>
      <P class=3D"clnParam">Width<SPAN class=3D"clnStatus">(fixed,=20
string)</SPAN></P>
      <P class=3D"clnComment">Turn the width calculation ON/OFF Unit for =
width=20
      property </P>
      <P class=3D"clnParam">Length<SPAN class=3D"clnStatus">(fixed,=20
      string)</SPAN></P>
      <P class=3D"clnComment">Turn the length calculation ON/OFF Unit =
for length=20
      property </P>
      <P class=3D"clnParam">Ratio Width to Length<SPAN =
class=3D"clnStatus">(fixed,=20
      string)</SPAN></P>
      <P class=3D"clnComment">Turn the ratio width to length calculation =
ON/OFF=20
      </P></DIV></TD>
    <TD class=3D"clnBetweenColumns"></TD>
    <TD>
      <DIV class=3D"clnOutput">
      <P class=3D"clnParam">Property Prefix<SPAN =
class=3D"clnStatus">(fixed,=20
      string)</SPAN> : Morphology_Nucleolus<SPAN class=3D"clnStatus">(,=20
      string)</SPAN></P>
      <P class=3D"clnComment">Common prefix for the property names=20
  </P></DIV></TD></TR></TBODY></TABLE><BR></DIV>
<DIV class=3D"clnNonTabular">
<H2>Calculate Morphology Properties (8)</H2>
<P class=3D"clnComment"></P>
<DIV class=3D"clnInput">
<H3>Input</H3>
<P class=3D"clnParam"><SPAN class=3D"clnItemName1">Population<SPAN=20
class=3D"clnStatus">(fixed, string)</SPAN> :</SPAN>  <SPAN>Nucleoli<SPAN =
class=3D"clnStatus">(,=20
menu)</SPAN></SPAN> </P>
<P class=3D"clnComment">Select population </P>
<P class=3D"clnParam"><SPAN class=3D"clnItemName1">Region<SPAN=20
class=3D"clnStatus">(fixed, string)</SPAN> :</SPAN>  <SPAN>Spot<SPAN =
class=3D"clnStatus">(,=20
menu)</SPAN></SPAN> </P>
<P class=3D"clnComment">Select region which should be characterized. =
</P></DIV>
<DIV class=3D"clnOutput">
<H3>Output</H3>
<P class=3D"clnParam">Property Prefix<SPAN class=3D"clnStatus">(fixed,=20
string)</SPAN> : Morphology_Nucleolus<SPAN class=3D"clnStatus">(,=20
string)</SPAN></P>
<P class=3D"clnComment">Common prefix for the property names =
</P></DIV></DIV>
<DIV class=3D"clnTabular">
<TABLE class=3D"clnTableBackground2" border=3D"0" cellspacing=3D"0">
  <TBODY>
  <TR>
    <TD class=3D"clnTableHeader1" style=3D"width: 19%;">Calculate =
Morphology=20
      Properties</TD>
    <TD class=3D"clnAfterFirstColumn"></TD>
    <TD class=3D"clnTableHeader2" style=3D"width: 27%;">Input</TD>
    <TD class=3D"clnBetweenColumns"></TD>
    <TD class=3D"clnTableHeader2" style=3D"width: 27%;">Method</TD>
    <TD class=3D"clnBetweenColumns"></TD>
    <TD class=3D"clnTableHeader2">Output</TD></TR>
  <TR>
    <TD style=3D"width: 19%;"><SPAN class=3D"clnBBComment">
<PRE></PRE></SPAN></TD>
    <TD class=3D"clnAfterFirstColumn"></TD>
    <TD style=3D"width: 27%;">
      <P class=3D"clnParam"><SPAN class=3D"clnItemName1">Population<SPAN =
class=3D"clnStatus">(fixed,=20
      string)</SPAN> :</SPAN>  <SPAN>Cells<SPAN class=3D"clnStatus">(,=20
      menu)</SPAN></SPAN> </P>
      <P class=3D"clnComment">Select population </P>
      <P class=3D"clnParam"><SPAN class=3D"clnItemName1">Region<SPAN =
class=3D"clnStatus">(fixed,=20
      string)</SPAN> :</SPAN>  <SPAN>Nucleus<SPAN class=3D"clnStatus">(, =

      menu)</SPAN></SPAN> </P>
      <P class=3D"clnComment">Select region which should be =
characterized. </P></TD>
    <TD class=3D"clnBetweenColumns"></TD>
    <TD style=3D"width: 27%;">
      <DIV class=3D"clnMethodTitle">
      <H4>Method</H4></DIV>
      <DIV class=3D"clnMethod1">
      <P class=3D"clnParam"><SPAN class=3D"clnItemName1">Method<SPAN =
class=3D"clnStatus">(fixed,=20
      string)</SPAN> :</SPAN>  <SPAN>STAR<SPAN class=3D"clnStatus">(,=20
      menu)</SPAN></SPAN> </P>
      <P class=3D"clnComment">Select a method </P>
      <P class=3D"clnParam"><SPAN class=3D"clnItemName2">Channel<SPAN =
class=3D"clnStatus">(fixed,=20
      string)</SPAN> :</SPAN>  <SPAN>HOECHST 33342_2<SPAN =
class=3D"clnStatus">(,=20
      menu)</SPAN></SPAN> </P>
      <P class=3D"clnComment">Select channel by which the STAR =
properties should=20
      be calculated </P>
      <P class=3D"clnParam">Symmetry<SPAN class=3D"clnStatus">(fixed,=20
      string)</SPAN></P>
      <P class=3D"clnComment">Calculate symmetry properties </P>
      <P class=3D"clnParam">Threshold Compactness<SPAN =
class=3D"clnStatus">(fixed,=20
      string)</SPAN></P>
      <P class=3D"clnComment">Calculate threshold compactness properties =
</P>
      <P class=3D"clnParam">Axial<SPAN class=3D"clnStatus">(fixed,=20
string)</SPAN></P>
      <P class=3D"clnComment">Calculate axial properties </P>
      <P class=3D"clnParam">Radial<SPAN class=3D"clnStatus">(fixed,=20
      string)</SPAN></P>
      <P class=3D"clnComment">Calculate radial properties </P>
      <P class=3D"clnParam">Profile<SPAN class=3D"clnStatus">(fixed,=20
      string)</SPAN></P>
      <P class=3D"clnComment">Calculate profile properties </P>
      <P class=3D"clnParam"><SPAN class=3D"clnItemName2">Profile =
Width<SPAN class=3D"clnStatus">(fixed,=20
      string)</SPAN> :</SPAN>  <SPAN>4<SPAN =
class=3D"clnStatus">(default,=20
      numeric)</SPAN></SPAN> px<SPAN class=3D"clnStatus">(fixed, =
menu)</SPAN></P>
      <P class=3D"clnComment">Characteristic profile width, adjust by =
profile=20
      illustrations Unit for input profile width </P>
      <DIV class=3D"clnMethodTitle">
      <H4>Sub-method</H4></DIV>
      <DIV class=3D"clnMethod2">
      <P class=3D"clnParam"><SPAN class=3D"clnItemName1">Sliding =
Parabola<SPAN=20
      class=3D"clnStatus">(fixed, string)</SPAN></SPAN>  <SPAN></SPAN> =
</P>
      <P class=3D"clnComment"></P>
      <P class=3D"clnParam"><SPAN class=3D"clnItemName2">Curvature<SPAN =
class=3D"clnStatus">(fixed,=20
      string)</SPAN> :</SPAN>  <SPAN>10<SPAN =
class=3D"clnStatus">(default,=20
      numeric)</SPAN></SPAN> </P>
      <P class=3D"clnComment">Parabola curvature, adjust by illustration =
Sliding=20
      Parabola Image </P></DIV><BR>
      <DIV class=3D"clnMethodTitle">
      <H4>Sub-method</H4></DIV>
      <DIV class=3D"clnMethod2">
      <P class=3D"clnParam"><SPAN class=3D"clnItemName1">Texture =
SER<SPAN class=3D"clnStatus">(fixed,=20
      string)</SPAN></SPAN>  <SPAN></SPAN> </P>
      <P class=3D"clnComment"></P>
      <P class=3D"clnParam"><SPAN class=3D"clnItemName2">Scale<SPAN =
class=3D"clnStatus">(fixed,=20
      string)</SPAN> :</SPAN>  <SPAN>1<SPAN =
class=3D"clnStatus">(default,=20
      numeric)</SPAN></SPAN> px<SPAN class=3D"clnStatus">(fixed, =
menu)</SPAN></P>
      <P class=3D"clnComment">Scale at which the SER images should be =
calculated=20
      Unit for input Scale </P>
      <P class=3D"clnParam"><SPAN class=3D"clnItemName2">Normalization =
by<SPAN=20
      class=3D"clnStatus">(fixed, string)</SPAN> :</SPAN>  =
<SPAN>Kernel<SPAN=20
      class=3D"clnStatus">(, menu)</SPAN></SPAN> </P>
      <P class=3D"clnComment">Select normalization mode =
</P></DIV></DIV></TD>
    <TD class=3D"clnBetweenColumns"></TD>
    <TD>
      <DIV class=3D"clnOutput">
      <P class=3D"clnParam">Property Prefix<SPAN =
class=3D"clnStatus">(fixed,=20
      string)</SPAN> : Morphology_STAR_Nucleus_HOECHST 33342_2<SPAN =
class=3D"clnStatus">(,=20
      string)</SPAN></P>
      <P class=3D"clnComment">Common prefix for the property names=20
  </P></DIV></TD></TR></TBODY></TABLE><BR></DIV>
<DIV class=3D"clnNonTabular">
<H2>Calculate Morphology Properties</H2>
<P class=3D"clnComment"></P>
<DIV class=3D"clnInput">
<H3>Input</H3>
<P class=3D"clnParam"><SPAN class=3D"clnItemName1">Population<SPAN=20
class=3D"clnStatus">(fixed, string)</SPAN> :</SPAN>  <SPAN>Cells<SPAN =
class=3D"clnStatus">(,=20
menu)</SPAN></SPAN> </P>
<P class=3D"clnComment">Select population </P>
<P class=3D"clnParam"><SPAN class=3D"clnItemName1">Region<SPAN=20
class=3D"clnStatus">(fixed, string)</SPAN> :</SPAN>  <SPAN>Nucleus<SPAN =
class=3D"clnStatus">(,=20
menu)</SPAN></SPAN> </P>
<P class=3D"clnComment">Select region which should be characterized. =
</P></DIV>
<DIV class=3D"clnOutput">
<H3>Output</H3>
<P class=3D"clnParam">Property Prefix<SPAN class=3D"clnStatus">(fixed,=20
string)</SPAN> : Morphology_STAR_Nucleus_HOECHST 33342_2<SPAN=20
class=3D"clnStatus">(, string)</SPAN></P>
<P class=3D"clnComment">Common prefix for the property names =
</P></DIV></DIV>
<DIV class=3D"clnTabular">
<TABLE class=3D"clnTableBackground2" border=3D"0" cellspacing=3D"0">
  <TBODY>
  <TR>
    <TD class=3D"clnTableHeader1" style=3D"width: 19%;">Calculate =
Morphology=20
      Properties (2)</TD>
    <TD class=3D"clnAfterFirstColumn"></TD>
    <TD class=3D"clnTableHeader2" style=3D"width: 27%;">Input</TD>
    <TD class=3D"clnBetweenColumns"></TD>
    <TD class=3D"clnTableHeader2" style=3D"width: 27%;">Method</TD>
    <TD class=3D"clnBetweenColumns"></TD>
    <TD class=3D"clnTableHeader2">Output</TD></TR>
  <TR>
    <TD style=3D"width: 19%;"><SPAN class=3D"clnBBComment">
<PRE></PRE></SPAN></TD>
    <TD class=3D"clnAfterFirstColumn"></TD>
    <TD style=3D"width: 27%;">
      <P class=3D"clnParam"><SPAN class=3D"clnItemName1">Population<SPAN =
class=3D"clnStatus">(fixed,=20
      string)</SPAN> :</SPAN>  <SPAN>Cells<SPAN class=3D"clnStatus">(,=20
      menu)</SPAN></SPAN> </P>
      <P class=3D"clnComment">Select population </P>
      <P class=3D"clnParam"><SPAN class=3D"clnItemName1">Region<SPAN =
class=3D"clnStatus">(fixed,=20
      string)</SPAN> :</SPAN>  <SPAN>Nucleus<SPAN class=3D"clnStatus">(, =

      menu)</SPAN></SPAN> </P>
      <P class=3D"clnComment">Select region which should be =
characterized. </P></TD>
    <TD class=3D"clnBetweenColumns"></TD>
    <TD style=3D"width: 27%;">
      <DIV class=3D"clnMethodTitle">
      <H4>Method</H4></DIV>
      <DIV class=3D"clnMethod1">
      <P class=3D"clnParam"><SPAN class=3D"clnItemName1">Method<SPAN =
class=3D"clnStatus">(fixed,=20
      string)</SPAN> :</SPAN>  <SPAN>STAR<SPAN class=3D"clnStatus">(,=20
      menu)</SPAN></SPAN> </P>
      <P class=3D"clnComment">Select a method </P>
      <P class=3D"clnParam"><SPAN class=3D"clnItemName2">Channel<SPAN =
class=3D"clnStatus">(fixed,=20
      string)</SPAN> :</SPAN>  <SPAN>Alexa 488<SPAN =
class=3D"clnStatus">(,=20
      menu)</SPAN></SPAN> </P>
      <P class=3D"clnComment">Select channel by which the STAR =
properties should=20
      be calculated </P>
      <P class=3D"clnParam">Symmetry<SPAN class=3D"clnStatus">(fixed,=20
      string)</SPAN></P>
      <P class=3D"clnComment">Calculate symmetry properties </P>
      <P class=3D"clnParam">Threshold Compactness<SPAN =
class=3D"clnStatus">(fixed,=20
      string)</SPAN></P>
      <P class=3D"clnComment">Calculate threshold compactness properties =
</P>
      <P class=3D"clnParam">Axial<SPAN class=3D"clnStatus">(fixed,=20
string)</SPAN></P>
      <P class=3D"clnComment">Calculate axial properties </P>
      <P class=3D"clnParam">Radial<SPAN class=3D"clnStatus">(fixed,=20
      string)</SPAN></P>
      <P class=3D"clnComment">Calculate radial properties </P>
      <P class=3D"clnParam">Profile<SPAN class=3D"clnStatus">(fixed,=20
      string)</SPAN></P>
      <P class=3D"clnComment">Calculate profile properties </P>
      <P class=3D"clnParam"><SPAN class=3D"clnItemName2">Profile =
Width<SPAN class=3D"clnStatus">(fixed,=20
      string)</SPAN> :</SPAN>  <SPAN>4<SPAN =
class=3D"clnStatus">(default,=20
      numeric)</SPAN></SPAN> px<SPAN class=3D"clnStatus">(fixed, =
menu)</SPAN></P>
      <P class=3D"clnComment">Characteristic profile width, adjust by =
profile=20
      illustrations Unit for input profile width </P>
      <DIV class=3D"clnMethodTitle">
      <H4>Sub-method</H4></DIV>
      <DIV class=3D"clnMethod2">
      <P class=3D"clnParam"><SPAN class=3D"clnItemName1">Sliding =
Parabola<SPAN=20
      class=3D"clnStatus">(fixed, string)</SPAN></SPAN>  <SPAN></SPAN> =
</P>
      <P class=3D"clnComment"></P>
      <P class=3D"clnParam"><SPAN class=3D"clnItemName2">Curvature<SPAN =
class=3D"clnStatus">(fixed,=20
      string)</SPAN> :</SPAN>  <SPAN>10<SPAN =
class=3D"clnStatus">(default,=20
      numeric)</SPAN></SPAN> </P>
      <P class=3D"clnComment">Parabola curvature, adjust by illustration =
Sliding=20
      Parabola Image </P></DIV><BR>
      <DIV class=3D"clnMethodTitle">
      <H4>Sub-method</H4></DIV>
      <DIV class=3D"clnMethod2">
      <P class=3D"clnParam"><SPAN class=3D"clnItemName1">Texture =
SER<SPAN class=3D"clnStatus">(fixed,=20
      string)</SPAN></SPAN>  <SPAN></SPAN> </P>
      <P class=3D"clnComment"></P>
      <P class=3D"clnParam"><SPAN class=3D"clnItemName2">Scale<SPAN =
class=3D"clnStatus">(fixed,=20
      string)</SPAN> :</SPAN>  <SPAN>1<SPAN =
class=3D"clnStatus">(default,=20
      numeric)</SPAN></SPAN> px<SPAN class=3D"clnStatus">(fixed, =
menu)</SPAN></P>
      <P class=3D"clnComment">Scale at which the SER images should be =
calculated=20
      Unit for input Scale </P>
      <P class=3D"clnParam"><SPAN class=3D"clnItemName2">Normalization =
by<SPAN=20
      class=3D"clnStatus">(fixed, string)</SPAN> :</SPAN>  =
<SPAN>Kernel<SPAN=20
      class=3D"clnStatus">(, menu)</SPAN></SPAN> </P>
      <P class=3D"clnComment">Select normalization mode =
</P></DIV></DIV></TD>
    <TD class=3D"clnBetweenColumns"></TD>
    <TD>
      <DIV class=3D"clnOutput">
      <P class=3D"clnParam">Property Prefix<SPAN =
class=3D"clnStatus">(fixed,=20
      string)</SPAN> : Morphology_STAR_Nucleus_Alexa 488<SPAN=20
      class=3D"clnStatus">(, string)</SPAN></P>
      <P class=3D"clnComment">Common prefix for the property names=20
  </P></DIV></TD></TR></TBODY></TABLE><BR></DIV>
<DIV class=3D"clnNonTabular">
<H2>Calculate Morphology Properties (2)</H2>
<P class=3D"clnComment"></P>
<DIV class=3D"clnInput">
<H3>Input</H3>
<P class=3D"clnParam"><SPAN class=3D"clnItemName1">Population<SPAN=20
class=3D"clnStatus">(fixed, string)</SPAN> :</SPAN>  <SPAN>Cells<SPAN =
class=3D"clnStatus">(,=20
menu)</SPAN></SPAN> </P>
<P class=3D"clnComment">Select population </P>
<P class=3D"clnParam"><SPAN class=3D"clnItemName1">Region<SPAN=20
class=3D"clnStatus">(fixed, string)</SPAN> :</SPAN>  <SPAN>Nucleus<SPAN =
class=3D"clnStatus">(,=20
menu)</SPAN></SPAN> </P>
<P class=3D"clnComment">Select region which should be characterized. =
</P></DIV>
<DIV class=3D"clnOutput">
<H3>Output</H3>
<P class=3D"clnParam">Property Prefix<SPAN class=3D"clnStatus">(fixed,=20
string)</SPAN> : Morphology_STAR_Nucleus_Alexa 488<SPAN =
class=3D"clnStatus">(,=20
string)</SPAN></P>
<P class=3D"clnComment">Common prefix for the property names =
</P></DIV></DIV>
<DIV class=3D"clnTabular">
<TABLE class=3D"clnTableBackground2" border=3D"0" cellspacing=3D"0">
  <TBODY>
  <TR>
    <TD class=3D"clnTableHeader1" style=3D"width: 19%;">Calculate =
Morphology=20
      Properties (3)</TD>
    <TD class=3D"clnAfterFirstColumn"></TD>
    <TD class=3D"clnTableHeader2" style=3D"width: 27%;">Input</TD>
    <TD class=3D"clnBetweenColumns"></TD>
    <TD class=3D"clnTableHeader2" style=3D"width: 27%;">Method</TD>
    <TD class=3D"clnBetweenColumns"></TD>
    <TD class=3D"clnTableHeader2">Output</TD></TR>
  <TR>
    <TD style=3D"width: 19%;"><SPAN class=3D"clnBBComment">
<PRE></PRE></SPAN></TD>
    <TD class=3D"clnAfterFirstColumn"></TD>
    <TD style=3D"width: 27%;">
      <P class=3D"clnParam"><SPAN class=3D"clnItemName1">Population<SPAN =
class=3D"clnStatus">(fixed,=20
      string)</SPAN> :</SPAN>  <SPAN>Cells<SPAN class=3D"clnStatus">(,=20
      menu)</SPAN></SPAN> </P>
      <P class=3D"clnComment">Select population </P>
      <P class=3D"clnParam"><SPAN class=3D"clnItemName1">Region<SPAN =
class=3D"clnStatus">(fixed,=20
      string)</SPAN> :</SPAN>  <SPAN>Cytoplasm<SPAN =
class=3D"clnStatus">(,=20
      menu)</SPAN></SPAN> </P>
      <P class=3D"clnComment">Select region which should be =
characterized. </P></TD>
    <TD class=3D"clnBetweenColumns"></TD>
    <TD style=3D"width: 27%;">
      <DIV class=3D"clnMethodTitle">
      <H4>Method</H4></DIV>
      <DIV class=3D"clnMethod1">
      <P class=3D"clnParam"><SPAN class=3D"clnItemName1">Method<SPAN =
class=3D"clnStatus">(fixed,=20
      string)</SPAN> :</SPAN>  <SPAN>STAR<SPAN class=3D"clnStatus">(,=20
      menu)</SPAN></SPAN> </P>
      <P class=3D"clnComment">Select a method </P>
      <P class=3D"clnParam"><SPAN class=3D"clnItemName2">Channel<SPAN =
class=3D"clnStatus">(fixed,=20
      string)</SPAN> :</SPAN>  <SPAN>Alexa 488<SPAN =
class=3D"clnStatus">(,=20
      menu)</SPAN></SPAN> </P>
      <P class=3D"clnComment">Select channel by which the STAR =
properties should=20
      be calculated </P>
      <P class=3D"clnParam">Symmetry<SPAN class=3D"clnStatus">(fixed,=20
      string)</SPAN></P>
      <P class=3D"clnComment">Calculate symmetry properties </P>
      <P class=3D"clnParam">Threshold Compactness<SPAN =
class=3D"clnStatus">(fixed,=20
      string)</SPAN></P>
      <P class=3D"clnComment">Calculate threshold compactness properties =
</P>
      <P class=3D"clnParam">Axial<SPAN class=3D"clnStatus">(fixed,=20
string)</SPAN></P>
      <P class=3D"clnComment">Calculate axial properties </P>
      <P class=3D"clnParam">Radial<SPAN class=3D"clnStatus">(fixed,=20
      string)</SPAN></P>
      <P class=3D"clnComment">Calculate radial properties </P>
      <P class=3D"clnParam">Profile<SPAN class=3D"clnStatus">(fixed,=20
      string)</SPAN></P>
      <P class=3D"clnComment">Calculate profile properties </P>
      <P class=3D"clnParam"><SPAN class=3D"clnItemName2">Profile =
Width<SPAN class=3D"clnStatus">(fixed,=20
      string)</SPAN> :</SPAN>  <SPAN>4<SPAN =
class=3D"clnStatus">(default,=20
      numeric)</SPAN></SPAN> px<SPAN class=3D"clnStatus">(fixed, =
menu)</SPAN></P>
      <P class=3D"clnComment">Characteristic profile width, adjust by =
profile=20
      illustrations Unit for input profile width </P>
      <DIV class=3D"clnMethodTitle">
      <H4>Sub-method</H4></DIV>
      <DIV class=3D"clnMethod2">
      <P class=3D"clnParam"><SPAN class=3D"clnItemName1">Sliding =
Parabola<SPAN=20
      class=3D"clnStatus">(fixed, string)</SPAN></SPAN>  <SPAN></SPAN> =
</P>
      <P class=3D"clnComment"></P>
      <P class=3D"clnParam"><SPAN class=3D"clnItemName2">Curvature<SPAN =
class=3D"clnStatus">(fixed,=20
      string)</SPAN> :</SPAN>  <SPAN>10<SPAN =
class=3D"clnStatus">(default,=20
      numeric)</SPAN></SPAN> </P>
      <P class=3D"clnComment">Parabola curvature, adjust by illustration =
Sliding=20
      Parabola Image </P></DIV><BR>
      <DIV class=3D"clnMethodTitle">
      <H4>Sub-method</H4></DIV>
      <DIV class=3D"clnMethod2">
      <P class=3D"clnParam"><SPAN class=3D"clnItemName1">Texture =
SER<SPAN class=3D"clnStatus">(fixed,=20
      string)</SPAN></SPAN>  <SPAN></SPAN> </P>
      <P class=3D"clnComment"></P>
      <P class=3D"clnParam"><SPAN class=3D"clnItemName2">Scale<SPAN =
class=3D"clnStatus">(fixed,=20
      string)</SPAN> :</SPAN>  <SPAN>1<SPAN =
class=3D"clnStatus">(default,=20
      numeric)</SPAN></SPAN> px<SPAN class=3D"clnStatus">(fixed, =
menu)</SPAN></P>
      <P class=3D"clnComment">Scale at which the SER images should be =
calculated=20
      Unit for input Scale </P>
      <P class=3D"clnParam"><SPAN class=3D"clnItemName2">Normalization =
by<SPAN=20
      class=3D"clnStatus">(fixed, string)</SPAN> :</SPAN>  =
<SPAN>Kernel<SPAN=20
      class=3D"clnStatus">(, menu)</SPAN></SPAN> </P>
      <P class=3D"clnComment">Select normalization mode =
</P></DIV></DIV></TD>
    <TD class=3D"clnBetweenColumns"></TD>
    <TD>
      <DIV class=3D"clnOutput">
      <P class=3D"clnParam">Property Prefix<SPAN =
class=3D"clnStatus">(fixed,=20
      string)</SPAN> : Morphology_STAR_Cytoplasm_Alexa 488<SPAN =
class=3D"clnStatus">(,=20
      string)</SPAN></P>
      <P class=3D"clnComment">Common prefix for the property names=20
  </P></DIV></TD></TR></TBODY></TABLE><BR></DIV>
<DIV class=3D"clnNonTabular">
<H2>Calculate Morphology Properties (3)</H2>
<P class=3D"clnComment"></P>
<DIV class=3D"clnInput">
<H3>Input</H3>
<P class=3D"clnParam"><SPAN class=3D"clnItemName1">Population<SPAN=20
class=3D"clnStatus">(fixed, string)</SPAN> :</SPAN>  <SPAN>Cells<SPAN =
class=3D"clnStatus">(,=20
menu)</SPAN></SPAN> </P>
<P class=3D"clnComment">Select population </P>
<P class=3D"clnParam"><SPAN class=3D"clnItemName1">Region<SPAN=20
class=3D"clnStatus">(fixed, string)</SPAN> :</SPAN>  =
<SPAN>Cytoplasm<SPAN class=3D"clnStatus">(,=20
menu)</SPAN></SPAN> </P>
<P class=3D"clnComment">Select region which should be characterized. =
</P></DIV>
<DIV class=3D"clnOutput">
<H3>Output</H3>
<P class=3D"clnParam">Property Prefix<SPAN class=3D"clnStatus">(fixed,=20
string)</SPAN> : Morphology_STAR_Cytoplasm_Alexa 488<SPAN =
class=3D"clnStatus">(,=20
string)</SPAN></P>
<P class=3D"clnComment">Common prefix for the property names =
</P></DIV></DIV>
<DIV class=3D"clnTabular">
<TABLE class=3D"clnTableBackground2" border=3D"0" cellspacing=3D"0">
  <TBODY>
  <TR>
    <TD class=3D"clnTableHeader1" style=3D"width: 19%;">Calculate =
Morphology=20
      Properties (4)</TD>
    <TD class=3D"clnAfterFirstColumn"></TD>
    <TD class=3D"clnTableHeader2" style=3D"width: 27%;">Input</TD>
    <TD class=3D"clnBetweenColumns"></TD>
    <TD class=3D"clnTableHeader2" style=3D"width: 27%;">Method</TD>
    <TD class=3D"clnBetweenColumns"></TD>
    <TD class=3D"clnTableHeader2">Output</TD></TR>
  <TR>
    <TD style=3D"width: 19%;"><SPAN class=3D"clnBBComment">
<PRE></PRE></SPAN></TD>
    <TD class=3D"clnAfterFirstColumn"></TD>
    <TD style=3D"width: 27%;">
      <P class=3D"clnParam"><SPAN class=3D"clnItemName1">Population<SPAN =
class=3D"clnStatus">(fixed,=20
      string)</SPAN> :</SPAN>  <SPAN>Cells<SPAN class=3D"clnStatus">(,=20
      menu)</SPAN></SPAN> </P>
      <P class=3D"clnComment">Select population </P>
      <P class=3D"clnParam"><SPAN class=3D"clnItemName1">Region<SPAN =
class=3D"clnStatus">(fixed,=20
      string)</SPAN> :</SPAN>  <SPAN>Cytoplasm<SPAN =
class=3D"clnStatus">(,=20
      menu)</SPAN></SPAN> </P>
      <P class=3D"clnComment">Select region which should be =
characterized. </P></TD>
    <TD class=3D"clnBetweenColumns"></TD>
    <TD style=3D"width: 27%;">
      <DIV class=3D"clnMethodTitle">
      <H4>Method</H4></DIV>
      <DIV class=3D"clnMethod1">
      <P class=3D"clnParam"><SPAN class=3D"clnItemName1">Method<SPAN =
class=3D"clnStatus">(fixed,=20
      string)</SPAN> :</SPAN>  <SPAN>STAR<SPAN class=3D"clnStatus">(,=20
      menu)</SPAN></SPAN> </P>
      <P class=3D"clnComment">Select a method </P>
      <P class=3D"clnParam"><SPAN class=3D"clnItemName2">Channel<SPAN =
class=3D"clnStatus">(fixed,=20
      string)</SPAN> :</SPAN>  <SPAN>Alexa 647<SPAN =
class=3D"clnStatus">(,=20
      menu)</SPAN></SPAN> </P>
      <P class=3D"clnComment">Select channel by which the STAR =
properties should=20
      be calculated </P>
      <P class=3D"clnParam">Symmetry<SPAN class=3D"clnStatus">(fixed,=20
      string)</SPAN></P>
      <P class=3D"clnComment">Calculate symmetry properties </P>
      <P class=3D"clnParam">Threshold Compactness<SPAN =
class=3D"clnStatus">(fixed,=20
      string)</SPAN></P>
      <P class=3D"clnComment">Calculate threshold compactness properties =
</P>
      <P class=3D"clnParam">Axial<SPAN class=3D"clnStatus">(fixed,=20
string)</SPAN></P>
      <P class=3D"clnComment">Calculate axial properties </P>
      <P class=3D"clnParam">Radial<SPAN class=3D"clnStatus">(fixed,=20
      string)</SPAN></P>
      <P class=3D"clnComment">Calculate radial properties </P>
      <P class=3D"clnParam">Profile<SPAN class=3D"clnStatus">(fixed,=20
      string)</SPAN></P>
      <P class=3D"clnComment">Calculate profile properties </P>
      <P class=3D"clnParam"><SPAN class=3D"clnItemName2">Profile =
Width<SPAN class=3D"clnStatus">(fixed,=20
      string)</SPAN> :</SPAN>  <SPAN>4<SPAN =
class=3D"clnStatus">(default,=20
      numeric)</SPAN></SPAN> px<SPAN class=3D"clnStatus">(fixed, =
menu)</SPAN></P>
      <P class=3D"clnComment">Characteristic profile width, adjust by =
profile=20
      illustrations Unit for input profile width </P>
      <DIV class=3D"clnMethodTitle">
      <H4>Sub-method</H4></DIV>
      <DIV class=3D"clnMethod2">
      <P class=3D"clnParam"><SPAN class=3D"clnItemName1">Sliding =
Parabola<SPAN=20
      class=3D"clnStatus">(fixed, string)</SPAN></SPAN>  <SPAN></SPAN> =
</P>
      <P class=3D"clnComment"></P>
      <P class=3D"clnParam"><SPAN class=3D"clnItemName2">Curvature<SPAN =
class=3D"clnStatus">(fixed,=20
      string)</SPAN> :</SPAN>  <SPAN>10<SPAN =
class=3D"clnStatus">(default,=20
      numeric)</SPAN></SPAN> </P>
      <P class=3D"clnComment">Parabola curvature, adjust by illustration =
Sliding=20
      Parabola Image </P></DIV><BR>
      <DIV class=3D"clnMethodTitle">
      <H4>Sub-method</H4></DIV>
      <DIV class=3D"clnMethod2">
      <P class=3D"clnParam"><SPAN class=3D"clnItemName1">Texture =
SER<SPAN class=3D"clnStatus">(fixed,=20
      string)</SPAN></SPAN>  <SPAN></SPAN> </P>
      <P class=3D"clnComment"></P>
      <P class=3D"clnParam"><SPAN class=3D"clnItemName2">Scale<SPAN =
class=3D"clnStatus">(fixed,=20
      string)</SPAN> :</SPAN>  <SPAN>1<SPAN =
class=3D"clnStatus">(default,=20
      numeric)</SPAN></SPAN> px<SPAN class=3D"clnStatus">(fixed, =
menu)</SPAN></P>
      <P class=3D"clnComment">Scale at which the SER images should be =
calculated=20
      Unit for input Scale </P>
      <P class=3D"clnParam"><SPAN class=3D"clnItemName2">Normalization =
by<SPAN=20
      class=3D"clnStatus">(fixed, string)</SPAN> :</SPAN>  =
<SPAN>Kernel<SPAN=20
      class=3D"clnStatus">(, menu)</SPAN></SPAN> </P>
      <P class=3D"clnComment">Select normalization mode =
</P></DIV></DIV></TD>
    <TD class=3D"clnBetweenColumns"></TD>
    <TD>
      <DIV class=3D"clnOutput">
      <P class=3D"clnParam">Property Prefix<SPAN =
class=3D"clnStatus">(fixed,=20
      string)</SPAN> : Morphology_STAR_Cytoplasm_Alexa 647<SPAN =
class=3D"clnStatus">(,=20
      string)</SPAN></P>
      <P class=3D"clnComment">Common prefix for the property names=20
  </P></DIV></TD></TR></TBODY></TABLE><BR></DIV>
<DIV class=3D"clnNonTabular">
<H2>Calculate Morphology Properties (4)</H2>
<P class=3D"clnComment"></P>
<DIV class=3D"clnInput">
<H3>Input</H3>
<P class=3D"clnParam"><SPAN class=3D"clnItemName1">Population<SPAN=20
class=3D"clnStatus">(fixed, string)</SPAN> :</SPAN>  <SPAN>Cells<SPAN =
class=3D"clnStatus">(,=20
menu)</SPAN></SPAN> </P>
<P class=3D"clnComment">Select population </P>
<P class=3D"clnParam"><SPAN class=3D"clnItemName1">Region<SPAN=20
class=3D"clnStatus">(fixed, string)</SPAN> :</SPAN>  =
<SPAN>Cytoplasm<SPAN class=3D"clnStatus">(,=20
menu)</SPAN></SPAN> </P>
<P class=3D"clnComment">Select region which should be characterized. =
</P></DIV>
<DIV class=3D"clnOutput">
<H3>Output</H3>
<P class=3D"clnParam">Property Prefix<SPAN class=3D"clnStatus">(fixed,=20
string)</SPAN> : Morphology_STAR_Cytoplasm_Alexa 647<SPAN =
class=3D"clnStatus">(,=20
string)</SPAN></P>
<P class=3D"clnComment">Common prefix for the property names =
</P></DIV></DIV>
<DIV class=3D"clnTabular">
<TABLE class=3D"clnTableBackground2" border=3D"0" cellspacing=3D"0">
  <TBODY>
  <TR>
    <TD class=3D"clnTableHeader1" style=3D"width: 19%;">Calculate =
Morphology=20
      Properties (5)</TD>
    <TD class=3D"clnAfterFirstColumn"></TD>
    <TD class=3D"clnTableHeader2" style=3D"width: 27%;">Input</TD>
    <TD class=3D"clnBetweenColumns"></TD>
    <TD class=3D"clnTableHeader2" style=3D"width: 27%;">Method</TD>
    <TD class=3D"clnBetweenColumns"></TD>
    <TD class=3D"clnTableHeader2">Output</TD></TR>
  <TR>
    <TD style=3D"width: 19%;"><SPAN class=3D"clnBBComment">
<PRE></PRE></SPAN></TD>
    <TD class=3D"clnAfterFirstColumn"></TD>
    <TD style=3D"width: 27%;">
      <P class=3D"clnParam"><SPAN class=3D"clnItemName1">Population<SPAN =
class=3D"clnStatus">(fixed,=20
      string)</SPAN> :</SPAN>  <SPAN>Cells<SPAN class=3D"clnStatus">(,=20
      menu)</SPAN></SPAN> </P>
      <P class=3D"clnComment">Select population </P>
      <P class=3D"clnParam"><SPAN class=3D"clnItemName1">Region<SPAN =
class=3D"clnStatus">(fixed,=20
      string)</SPAN> :</SPAN>  <SPAN>Cytoplasm<SPAN =
class=3D"clnStatus">(,=20
      menu)</SPAN></SPAN> </P>
      <P class=3D"clnComment">Select region which should be =
characterized. </P></TD>
    <TD class=3D"clnBetweenColumns"></TD>
    <TD style=3D"width: 27%;">
      <DIV class=3D"clnMethodTitle">
      <H4>Method</H4></DIV>
      <DIV class=3D"clnMethod1">
      <P class=3D"clnParam"><SPAN class=3D"clnItemName1">Method<SPAN =
class=3D"clnStatus">(fixed,=20
      string)</SPAN> :</SPAN>  <SPAN>STAR<SPAN class=3D"clnStatus">(,=20
      menu)</SPAN></SPAN> </P>
      <P class=3D"clnComment">Select a method </P>
      <P class=3D"clnParam"><SPAN class=3D"clnItemName2">Channel<SPAN =
class=3D"clnStatus">(fixed,=20
      string)</SPAN> :</SPAN>  <SPAN>HOECHST 33342<SPAN =
class=3D"clnStatus">(,=20
      menu)</SPAN></SPAN> </P>
      <P class=3D"clnComment">Select channel by which the STAR =
properties should=20
      be calculated </P>
      <P class=3D"clnParam">Symmetry<SPAN class=3D"clnStatus">(fixed,=20
      string)</SPAN></P>
      <P class=3D"clnComment">Calculate symmetry properties </P>
      <P class=3D"clnParam">Threshold Compactness<SPAN =
class=3D"clnStatus">(fixed,=20
      string)</SPAN></P>
      <P class=3D"clnComment">Calculate threshold compactness properties =
</P>
      <P class=3D"clnParam">Axial<SPAN class=3D"clnStatus">(fixed,=20
string)</SPAN></P>
      <P class=3D"clnComment">Calculate axial properties </P>
      <P class=3D"clnParam">Radial<SPAN class=3D"clnStatus">(fixed,=20
      string)</SPAN></P>
      <P class=3D"clnComment">Calculate radial properties </P>
      <P class=3D"clnParam">Profile<SPAN class=3D"clnStatus">(fixed,=20
      string)</SPAN></P>
      <P class=3D"clnComment">Calculate profile properties </P>
      <P class=3D"clnParam"><SPAN class=3D"clnItemName2">Profile =
Width<SPAN class=3D"clnStatus">(fixed,=20
      string)</SPAN> :</SPAN>  <SPAN>4<SPAN =
class=3D"clnStatus">(default,=20
      numeric)</SPAN></SPAN> px<SPAN class=3D"clnStatus">(fixed, =
menu)</SPAN></P>
      <P class=3D"clnComment">Characteristic profile width, adjust by =
profile=20
      illustrations Unit for input profile width </P>
      <DIV class=3D"clnMethodTitle">
      <H4>Sub-method</H4></DIV>
      <DIV class=3D"clnMethod2">
      <P class=3D"clnParam"><SPAN class=3D"clnItemName1">Sliding =
Parabola<SPAN=20
      class=3D"clnStatus">(fixed, string)</SPAN></SPAN>  <SPAN></SPAN> =
</P>
      <P class=3D"clnComment"></P>
      <P class=3D"clnParam"><SPAN class=3D"clnItemName2">Curvature<SPAN =
class=3D"clnStatus">(fixed,=20
      string)</SPAN> :</SPAN>  <SPAN>10<SPAN =
class=3D"clnStatus">(default,=20
      numeric)</SPAN></SPAN> </P>
      <P class=3D"clnComment">Parabola curvature, adjust by illustration =
Sliding=20
      Parabola Image </P></DIV><BR>
      <DIV class=3D"clnMethodTitle">
      <H4>Sub-method</H4></DIV>
      <DIV class=3D"clnMethod2">
      <P class=3D"clnParam"><SPAN class=3D"clnItemName1">Texture =
SER<SPAN class=3D"clnStatus">(fixed,=20
      string)</SPAN></SPAN>  <SPAN></SPAN> </P>
      <P class=3D"clnComment"></P>
      <P class=3D"clnParam"><SPAN class=3D"clnItemName2">Scale<SPAN =
class=3D"clnStatus">(fixed,=20
      string)</SPAN> :</SPAN>  <SPAN>1<SPAN =
class=3D"clnStatus">(default,=20
      numeric)</SPAN></SPAN> px<SPAN class=3D"clnStatus">(fixed, =
menu)</SPAN></P>
      <P class=3D"clnComment">Scale at which the SER images should be =
calculated=20
      Unit for input Scale </P>
      <P class=3D"clnParam"><SPAN class=3D"clnItemName2">Normalization =
by<SPAN=20
      class=3D"clnStatus">(fixed, string)</SPAN> :</SPAN>  =
<SPAN>Kernel<SPAN=20
      class=3D"clnStatus">(, menu)</SPAN></SPAN> </P>
      <P class=3D"clnComment">Select normalization mode =
</P></DIV></DIV></TD>
    <TD class=3D"clnBetweenColumns"></TD>
    <TD>
      <DIV class=3D"clnOutput">
      <P class=3D"clnParam">Property Prefix<SPAN =
class=3D"clnStatus">(fixed,=20
      string)</SPAN> : Morphology_STAR_Cytoplasm_HOECHST 33342<SPAN =
class=3D"clnStatus">(,=20
      string)</SPAN></P>
      <P class=3D"clnComment">Common prefix for the property names=20
  </P></DIV></TD></TR></TBODY></TABLE><BR></DIV>
<DIV class=3D"clnNonTabular">
<H2>Calculate Morphology Properties (5)</H2>
<P class=3D"clnComment"></P>
<DIV class=3D"clnInput">
<H3>Input</H3>
<P class=3D"clnParam"><SPAN class=3D"clnItemName1">Population<SPAN=20
class=3D"clnStatus">(fixed, string)</SPAN> :</SPAN>  <SPAN>Cells<SPAN =
class=3D"clnStatus">(,=20
menu)</SPAN></SPAN> </P>
<P class=3D"clnComment">Select population </P>
<P class=3D"clnParam"><SPAN class=3D"clnItemName1">Region<SPAN=20
class=3D"clnStatus">(fixed, string)</SPAN> :</SPAN>  =
<SPAN>Cytoplasm<SPAN class=3D"clnStatus">(,=20
menu)</SPAN></SPAN> </P>
<P class=3D"clnComment">Select region which should be characterized. =
</P></DIV>
<DIV class=3D"clnOutput">
<H3>Output</H3>
<P class=3D"clnParam">Property Prefix<SPAN class=3D"clnStatus">(fixed,=20
string)</SPAN> : Morphology_STAR_Cytoplasm_HOECHST 33342<SPAN=20
class=3D"clnStatus">(, string)</SPAN></P>
<P class=3D"clnComment">Common prefix for the property names =
</P></DIV></DIV>
<DIV class=3D"clnTabular">
<TABLE class=3D"clnTableBackground2" border=3D"0" cellspacing=3D"0">
  <TBODY>
  <TR>
    <TD class=3D"clnTableHeader1" style=3D"width: 19%;">Calculate =
Morphology=20
      Properties (9)</TD>
    <TD class=3D"clnAfterFirstColumn"></TD>
    <TD class=3D"clnTableHeader2" style=3D"width: 27%;">Input</TD>
    <TD class=3D"clnBetweenColumns"></TD>
    <TD class=3D"clnTableHeader2" style=3D"width: 27%;">Method</TD>
    <TD class=3D"clnBetweenColumns"></TD>
    <TD class=3D"clnTableHeader2">Output</TD></TR>
  <TR>
    <TD style=3D"width: 19%;"><SPAN class=3D"clnBBComment">
<PRE></PRE></SPAN></TD>
    <TD class=3D"clnAfterFirstColumn"></TD>
    <TD style=3D"width: 27%;">
      <P class=3D"clnParam"><SPAN class=3D"clnItemName1">Population<SPAN =
class=3D"clnStatus">(fixed,=20
      string)</SPAN> :</SPAN>  <SPAN>Cells<SPAN class=3D"clnStatus">(,=20
      menu)</SPAN></SPAN> </P>
      <P class=3D"clnComment">Select population </P>
      <P class=3D"clnParam"><SPAN class=3D"clnItemName1">Region<SPAN =
class=3D"clnStatus">(fixed,=20
      string)</SPAN> :</SPAN>  <SPAN>Cytoplasm<SPAN =
class=3D"clnStatus">(,=20
      menu)</SPAN></SPAN> </P>
      <P class=3D"clnComment">Select region which should be =
characterized. </P></TD>
    <TD class=3D"clnBetweenColumns"></TD>
    <TD style=3D"width: 27%;">
      <DIV class=3D"clnMethodTitle">
      <H4>Method</H4></DIV>
      <DIV class=3D"clnMethod1">
      <P class=3D"clnParam"><SPAN class=3D"clnItemName1">Method<SPAN =
class=3D"clnStatus">(fixed,=20
      string)</SPAN> :</SPAN>  <SPAN>STAR<SPAN class=3D"clnStatus">(,=20
      menu)</SPAN></SPAN> </P>
      <P class=3D"clnComment">Select a method </P>
      <P class=3D"clnParam"><SPAN class=3D"clnItemName2">Channel<SPAN =
class=3D"clnStatus">(fixed,=20
      string)</SPAN> :</SPAN>  <SPAN>Alexa 488_2<SPAN =
class=3D"clnStatus">(,=20
      menu)</SPAN></SPAN> </P>
      <P class=3D"clnComment">Select channel by which the STAR =
properties should=20
      be calculated </P>
      <P class=3D"clnParam">Symmetry<SPAN class=3D"clnStatus">(fixed,=20
      string)</SPAN></P>
      <P class=3D"clnComment">Calculate symmetry properties </P>
      <P class=3D"clnParam">Threshold Compactness<SPAN =
class=3D"clnStatus">(fixed,=20
      string)</SPAN></P>
      <P class=3D"clnComment">Calculate threshold compactness properties =
</P>
      <P class=3D"clnParam">Axial<SPAN class=3D"clnStatus">(fixed,=20
string)</SPAN></P>
      <P class=3D"clnComment">Calculate axial properties </P>
      <P class=3D"clnParam">Radial<SPAN class=3D"clnStatus">(fixed,=20
      string)</SPAN></P>
      <P class=3D"clnComment">Calculate radial properties </P>
      <P class=3D"clnParam">Profile<SPAN class=3D"clnStatus">(fixed,=20
      string)</SPAN></P>
      <P class=3D"clnComment">Calculate profile properties </P>
      <P class=3D"clnParam"><SPAN class=3D"clnItemName2">Profile =
Width<SPAN class=3D"clnStatus">(fixed,=20
      string)</SPAN> :</SPAN>  <SPAN>4<SPAN =
class=3D"clnStatus">(default,=20
      numeric)</SPAN></SPAN> px<SPAN class=3D"clnStatus">(fixed, =
menu)</SPAN></P>
      <P class=3D"clnComment">Characteristic profile width, adjust by =
profile=20
      illustrations Unit for input profile width </P>
      <DIV class=3D"clnMethodTitle">
      <H4>Sub-method</H4></DIV>
      <DIV class=3D"clnMethod2">
      <P class=3D"clnParam"><SPAN class=3D"clnItemName1">Sliding =
Parabola<SPAN=20
      class=3D"clnStatus">(fixed, string)</SPAN></SPAN>  <SPAN></SPAN> =
</P>
      <P class=3D"clnComment"></P>
      <P class=3D"clnParam"><SPAN class=3D"clnItemName2">Curvature<SPAN =
class=3D"clnStatus">(fixed,=20
      string)</SPAN> :</SPAN>  <SPAN>10<SPAN =
class=3D"clnStatus">(default,=20
      numeric)</SPAN></SPAN> </P>
      <P class=3D"clnComment">Parabola curvature, adjust by illustration =
Sliding=20
      Parabola Image </P></DIV><BR>
      <DIV class=3D"clnMethodTitle">
      <H4>Sub-method</H4></DIV>
      <DIV class=3D"clnMethod2">
      <P class=3D"clnParam"><SPAN class=3D"clnItemName1">Texture =
SER<SPAN class=3D"clnStatus">(fixed,=20
      string)</SPAN></SPAN>  <SPAN></SPAN> </P>
      <P class=3D"clnComment"></P>
      <P class=3D"clnParam"><SPAN class=3D"clnItemName2">Scale<SPAN =
class=3D"clnStatus">(fixed,=20
      string)</SPAN> :</SPAN>  <SPAN>1<SPAN =
class=3D"clnStatus">(default,=20
      numeric)</SPAN></SPAN> px<SPAN class=3D"clnStatus">(fixed, =
menu)</SPAN></P>
      <P class=3D"clnComment">Scale at which the SER images should be =
calculated=20
      Unit for input Scale </P>
      <P class=3D"clnParam"><SPAN class=3D"clnItemName2">Normalization =
by<SPAN=20
      class=3D"clnStatus">(fixed, string)</SPAN> :</SPAN>  =
<SPAN>Kernel<SPAN=20
      class=3D"clnStatus">(, menu)</SPAN></SPAN> </P>
      <P class=3D"clnComment">Select normalization mode =
</P></DIV></DIV></TD>
    <TD class=3D"clnBetweenColumns"></TD>
    <TD>
      <DIV class=3D"clnOutput">
      <P class=3D"clnParam">Property Prefix<SPAN =
class=3D"clnStatus">(fixed,=20
      string)</SPAN> : Morphology_STAR_Cytoplasm_Alexa 488_2<SPAN =
class=3D"clnStatus">(,=20
      string)</SPAN></P>
      <P class=3D"clnComment">Common prefix for the property names=20
  </P></DIV></TD></TR></TBODY></TABLE><BR></DIV>
<DIV class=3D"clnNonTabular">
<H2>Calculate Morphology Properties (9)</H2>
<P class=3D"clnComment"></P>
<DIV class=3D"clnInput">
<H3>Input</H3>
<P class=3D"clnParam"><SPAN class=3D"clnItemName1">Population<SPAN=20
class=3D"clnStatus">(fixed, string)</SPAN> :</SPAN>  <SPAN>Cells<SPAN =
class=3D"clnStatus">(,=20
menu)</SPAN></SPAN> </P>
<P class=3D"clnComment">Select population </P>
<P class=3D"clnParam"><SPAN class=3D"clnItemName1">Region<SPAN=20
class=3D"clnStatus">(fixed, string)</SPAN> :</SPAN>  =
<SPAN>Cytoplasm<SPAN class=3D"clnStatus">(,=20
menu)</SPAN></SPAN> </P>
<P class=3D"clnComment">Select region which should be characterized. =
</P></DIV>
<DIV class=3D"clnOutput">
<H3>Output</H3>
<P class=3D"clnParam">Property Prefix<SPAN class=3D"clnStatus">(fixed,=20
string)</SPAN> : Morphology_STAR_Cytoplasm_Alexa 488_2<SPAN =
class=3D"clnStatus">(,=20
string)</SPAN></P>
<P class=3D"clnComment">Common prefix for the property names =
</P></DIV></DIV>
<DIV class=3D"clnTabular">
<TABLE class=3D"clnTableBackground2" border=3D"0" cellspacing=3D"0">
  <TBODY>
  <TR>
    <TD class=3D"clnTableHeader1" style=3D"width: 19%;">Calculate =
Morphology=20
      Properties (10)</TD>
    <TD class=3D"clnAfterFirstColumn"></TD>
    <TD class=3D"clnTableHeader2" style=3D"width: 27%;">Input</TD>
    <TD class=3D"clnBetweenColumns"></TD>
    <TD class=3D"clnTableHeader2" style=3D"width: 27%;">Method</TD>
    <TD class=3D"clnBetweenColumns"></TD>
    <TD class=3D"clnTableHeader2">Output</TD></TR>
  <TR>
    <TD style=3D"width: 19%;"><SPAN class=3D"clnBBComment">
<PRE></PRE></SPAN></TD>
    <TD class=3D"clnAfterFirstColumn"></TD>
    <TD style=3D"width: 27%;">
      <P class=3D"clnParam"><SPAN class=3D"clnItemName1">Population<SPAN =
class=3D"clnStatus">(fixed,=20
      string)</SPAN> :</SPAN>  <SPAN>Cells<SPAN class=3D"clnStatus">(,=20
      menu)</SPAN></SPAN> </P>
      <P class=3D"clnComment">Select population </P>
      <P class=3D"clnParam"><SPAN class=3D"clnItemName1">Region<SPAN =
class=3D"clnStatus">(fixed,=20
      string)</SPAN> :</SPAN>  <SPAN>Cytoplasm<SPAN =
class=3D"clnStatus">(,=20
      menu)</SPAN></SPAN> </P>
      <P class=3D"clnComment">Select region which should be =
characterized. </P></TD>
    <TD class=3D"clnBetweenColumns"></TD>
    <TD style=3D"width: 27%;">
      <DIV class=3D"clnMethodTitle">
      <H4>Method</H4></DIV>
      <DIV class=3D"clnMethod1">
      <P class=3D"clnParam"><SPAN class=3D"clnItemName1">Method<SPAN =
class=3D"clnStatus">(fixed,=20
      string)</SPAN> :</SPAN>  <SPAN>STAR<SPAN class=3D"clnStatus">(,=20
      menu)</SPAN></SPAN> </P>
      <P class=3D"clnComment">Select a method </P>
      <P class=3D"clnParam"><SPAN class=3D"clnItemName2">Channel<SPAN =
class=3D"clnStatus">(fixed,=20
      string)</SPAN> :</SPAN>  <SPAN>Alexa 568_2<SPAN =
class=3D"clnStatus">(,=20
      menu)</SPAN></SPAN> </P>
      <P class=3D"clnComment">Select channel by which the STAR =
properties should=20
      be calculated </P>
      <P class=3D"clnParam">Symmetry<SPAN class=3D"clnStatus">(fixed,=20
      string)</SPAN></P>
      <P class=3D"clnComment">Calculate symmetry properties </P>
      <P class=3D"clnParam">Threshold Compactness<SPAN =
class=3D"clnStatus">(fixed,=20
      string)</SPAN></P>
      <P class=3D"clnComment">Calculate threshold compactness properties =
</P>
      <P class=3D"clnParam">Axial<SPAN class=3D"clnStatus">(fixed,=20
string)</SPAN></P>
      <P class=3D"clnComment">Calculate axial properties </P>
      <P class=3D"clnParam">Radial<SPAN class=3D"clnStatus">(fixed,=20
      string)</SPAN></P>
      <P class=3D"clnComment">Calculate radial properties </P>
      <P class=3D"clnParam">Profile<SPAN class=3D"clnStatus">(fixed,=20
      string)</SPAN></P>
      <P class=3D"clnComment">Calculate profile properties </P>
      <P class=3D"clnParam"><SPAN class=3D"clnItemName2">Profile =
Width<SPAN class=3D"clnStatus">(fixed,=20
      string)</SPAN> :</SPAN>  <SPAN>4<SPAN =
class=3D"clnStatus">(default,=20
      numeric)</SPAN></SPAN> px<SPAN class=3D"clnStatus">(fixed, =
menu)</SPAN></P>
      <P class=3D"clnComment">Characteristic profile width, adjust by =
profile=20
      illustrations Unit for input profile width </P>
      <DIV class=3D"clnMethodTitle">
      <H4>Sub-method</H4></DIV>
      <DIV class=3D"clnMethod2">
      <P class=3D"clnParam"><SPAN class=3D"clnItemName1">Sliding =
Parabola<SPAN=20
      class=3D"clnStatus">(fixed, string)</SPAN></SPAN>  <SPAN></SPAN> =
</P>
      <P class=3D"clnComment"></P>
      <P class=3D"clnParam"><SPAN class=3D"clnItemName2">Curvature<SPAN =
class=3D"clnStatus">(fixed,=20
      string)</SPAN> :</SPAN>  <SPAN>10<SPAN =
class=3D"clnStatus">(default,=20
      numeric)</SPAN></SPAN> </P>
      <P class=3D"clnComment">Parabola curvature, adjust by illustration =
Sliding=20
      Parabola Image </P></DIV><BR>
      <DIV class=3D"clnMethodTitle">
      <H4>Sub-method</H4></DIV>
      <DIV class=3D"clnMethod2">
      <P class=3D"clnParam"><SPAN class=3D"clnItemName1">Texture =
SER<SPAN class=3D"clnStatus">(fixed,=20
      string)</SPAN></SPAN>  <SPAN></SPAN> </P>
      <P class=3D"clnComment"></P>
      <P class=3D"clnParam"><SPAN class=3D"clnItemName2">Scale<SPAN =
class=3D"clnStatus">(fixed,=20
      string)</SPAN> :</SPAN>  <SPAN>1<SPAN =
class=3D"clnStatus">(default,=20
      numeric)</SPAN></SPAN> px<SPAN class=3D"clnStatus">(fixed, =
menu)</SPAN></P>
      <P class=3D"clnComment">Scale at which the SER images should be =
calculated=20
      Unit for input Scale </P>
      <P class=3D"clnParam"><SPAN class=3D"clnItemName2">Normalization =
by<SPAN=20
      class=3D"clnStatus">(fixed, string)</SPAN> :</SPAN>  =
<SPAN>Kernel<SPAN=20
      class=3D"clnStatus">(, menu)</SPAN></SPAN> </P>
      <P class=3D"clnComment">Select normalization mode =
</P></DIV></DIV></TD>
    <TD class=3D"clnBetweenColumns"></TD>
    <TD>
      <DIV class=3D"clnOutput">
      <P class=3D"clnParam">Property Prefix<SPAN =
class=3D"clnStatus">(fixed,=20
      string)</SPAN> : Morphology_STAR_Cytoplasm_Alexa 568_2<SPAN =
class=3D"clnStatus">(,=20
      string)</SPAN></P>
      <P class=3D"clnComment">Common prefix for the property names=20
  </P></DIV></TD></TR></TBODY></TABLE><BR></DIV>
<DIV class=3D"clnNonTabular">
<H2>Calculate Morphology Properties (10)</H2>
<P class=3D"clnComment"></P>
<DIV class=3D"clnInput">
<H3>Input</H3>
<P class=3D"clnParam"><SPAN class=3D"clnItemName1">Population<SPAN=20
class=3D"clnStatus">(fixed, string)</SPAN> :</SPAN>  <SPAN>Cells<SPAN =
class=3D"clnStatus">(,=20
menu)</SPAN></SPAN> </P>
<P class=3D"clnComment">Select population </P>
<P class=3D"clnParam"><SPAN class=3D"clnItemName1">Region<SPAN=20
class=3D"clnStatus">(fixed, string)</SPAN> :</SPAN>  =
<SPAN>Cytoplasm<SPAN class=3D"clnStatus">(,=20
menu)</SPAN></SPAN> </P>
<P class=3D"clnComment">Select region which should be characterized. =
</P></DIV>
<DIV class=3D"clnOutput">
<H3>Output</H3>
<P class=3D"clnParam">Property Prefix<SPAN class=3D"clnStatus">(fixed,=20
string)</SPAN> : Morphology_STAR_Cytoplasm_Alexa 568_2<SPAN =
class=3D"clnStatus">(,=20
string)</SPAN></P>
<P class=3D"clnComment">Common prefix for the property names =
</P></DIV></DIV>
<DIV class=3D"clnTabular">
<TABLE class=3D"clnTableBackground2" border=3D"0" cellspacing=3D"0">
  <TBODY>
  <TR>
    <TD class=3D"clnTableHeader1" style=3D"width: 19%;">Calculate =
Morphology=20
      Properties (11)</TD>
    <TD class=3D"clnAfterFirstColumn"></TD>
    <TD class=3D"clnTableHeader2" style=3D"width: 27%;">Input</TD>
    <TD class=3D"clnBetweenColumns"></TD>
    <TD class=3D"clnTableHeader2" style=3D"width: 27%;">Method</TD>
    <TD class=3D"clnBetweenColumns"></TD>
    <TD class=3D"clnTableHeader2">Output</TD></TR>
  <TR>
    <TD style=3D"width: 19%;"><SPAN class=3D"clnBBComment">
<PRE></PRE></SPAN></TD>
    <TD class=3D"clnAfterFirstColumn"></TD>
    <TD style=3D"width: 27%;">
      <P class=3D"clnParam"><SPAN class=3D"clnItemName1">Population<SPAN =
class=3D"clnStatus">(fixed,=20
      string)</SPAN> :</SPAN>  <SPAN>Cells<SPAN class=3D"clnStatus">(,=20
      menu)</SPAN></SPAN> </P>
      <P class=3D"clnComment">Select population </P>
      <P class=3D"clnParam"><SPAN class=3D"clnItemName1">Region<SPAN =
class=3D"clnStatus">(fixed,=20
      string)</SPAN> :</SPAN>  <SPAN>Cytoplasm<SPAN =
class=3D"clnStatus">(,=20
      menu)</SPAN></SPAN> </P>
      <P class=3D"clnComment">Select region which should be =
characterized. </P></TD>
    <TD class=3D"clnBetweenColumns"></TD>
    <TD style=3D"width: 27%;">
      <DIV class=3D"clnMethodTitle">
      <H4>Method</H4></DIV>
      <DIV class=3D"clnMethod1">
      <P class=3D"clnParam"><SPAN class=3D"clnItemName1">Method<SPAN =
class=3D"clnStatus">(fixed,=20
      string)</SPAN> :</SPAN>  <SPAN>STAR<SPAN class=3D"clnStatus">(,=20
      menu)</SPAN></SPAN> </P>
      <P class=3D"clnComment">Select a method </P>
      <P class=3D"clnParam"><SPAN class=3D"clnItemName2">Channel<SPAN =
class=3D"clnStatus">(fixed,=20
      string)</SPAN> :</SPAN>  <SPAN>Alexa 647_2<SPAN =
class=3D"clnStatus">(,=20
      menu)</SPAN></SPAN> </P>
      <P class=3D"clnComment">Select channel by which the STAR =
properties should=20
      be calculated </P>
      <P class=3D"clnParam">Symmetry<SPAN class=3D"clnStatus">(fixed,=20
      string)</SPAN></P>
      <P class=3D"clnComment">Calculate symmetry properties </P>
      <P class=3D"clnParam">Threshold Compactness<SPAN =
class=3D"clnStatus">(fixed,=20
      string)</SPAN></P>
      <P class=3D"clnComment">Calculate threshold compactness properties =
</P>
      <P class=3D"clnParam">Axial<SPAN class=3D"clnStatus">(fixed,=20
string)</SPAN></P>
      <P class=3D"clnComment">Calculate axial properties </P>
      <P class=3D"clnParam">Radial<SPAN class=3D"clnStatus">(fixed,=20
      string)</SPAN></P>
      <P class=3D"clnComment">Calculate radial properties </P>
      <P class=3D"clnParam">Profile<SPAN class=3D"clnStatus">(fixed,=20
      string)</SPAN></P>
      <P class=3D"clnComment">Calculate profile properties </P>
      <P class=3D"clnParam"><SPAN class=3D"clnItemName2">Profile =
Width<SPAN class=3D"clnStatus">(fixed,=20
      string)</SPAN> :</SPAN>  <SPAN>4<SPAN =
class=3D"clnStatus">(default,=20
      numeric)</SPAN></SPAN> px<SPAN class=3D"clnStatus">(fixed, =
menu)</SPAN></P>
      <P class=3D"clnComment">Characteristic profile width, adjust by =
profile=20
      illustrations Unit for input profile width </P>
      <DIV class=3D"clnMethodTitle">
      <H4>Sub-method</H4></DIV>
      <DIV class=3D"clnMethod2">
      <P class=3D"clnParam"><SPAN class=3D"clnItemName1">Sliding =
Parabola<SPAN=20
      class=3D"clnStatus">(fixed, string)</SPAN></SPAN>  <SPAN></SPAN> =
</P>
      <P class=3D"clnComment"></P>
      <P class=3D"clnParam"><SPAN class=3D"clnItemName2">Curvature<SPAN =
class=3D"clnStatus">(fixed,=20
      string)</SPAN> :</SPAN>  <SPAN>10<SPAN =
class=3D"clnStatus">(default,=20
      numeric)</SPAN></SPAN> </P>
      <P class=3D"clnComment">Parabola curvature, adjust by illustration =
Sliding=20
      Parabola Image </P></DIV><BR>
      <DIV class=3D"clnMethodTitle">
      <H4>Sub-method</H4></DIV>
      <DIV class=3D"clnMethod2">
      <P class=3D"clnParam"><SPAN class=3D"clnItemName1">Texture =
SER<SPAN class=3D"clnStatus">(fixed,=20
      string)</SPAN></SPAN>  <SPAN></SPAN> </P>
      <P class=3D"clnComment"></P>
      <P class=3D"clnParam"><SPAN class=3D"clnItemName2">Scale<SPAN =
class=3D"clnStatus">(fixed,=20
      string)</SPAN> :</SPAN>  <SPAN>1<SPAN =
class=3D"clnStatus">(default,=20
      numeric)</SPAN></SPAN> px<SPAN class=3D"clnStatus">(fixed, =
menu)</SPAN></P>
      <P class=3D"clnComment">Scale at which the SER images should be =
calculated=20
      Unit for input Scale </P>
      <P class=3D"clnParam"><SPAN class=3D"clnItemName2">Normalization =
by<SPAN=20
      class=3D"clnStatus">(fixed, string)</SPAN> :</SPAN>  =
<SPAN>Kernel<SPAN=20
      class=3D"clnStatus">(, menu)</SPAN></SPAN> </P>
      <P class=3D"clnComment">Select normalization mode =
</P></DIV></DIV></TD>
    <TD class=3D"clnBetweenColumns"></TD>
    <TD>
      <DIV class=3D"clnOutput">
      <P class=3D"clnParam">Property Prefix<SPAN =
class=3D"clnStatus">(fixed,=20
      string)</SPAN> : Morphology_STAR_Cytoplasm_Alexa 647_2<SPAN =
class=3D"clnStatus">(,=20
      string)</SPAN></P>
      <P class=3D"clnComment">Common prefix for the property names=20
  </P></DIV></TD></TR></TBODY></TABLE><BR></DIV>
<DIV class=3D"clnNonTabular">
<H2>Calculate Morphology Properties (11)</H2>
<P class=3D"clnComment"></P>
<DIV class=3D"clnInput">
<H3>Input</H3>
<P class=3D"clnParam"><SPAN class=3D"clnItemName1">Population<SPAN=20
class=3D"clnStatus">(fixed, string)</SPAN> :</SPAN>  <SPAN>Cells<SPAN =
class=3D"clnStatus">(,=20
menu)</SPAN></SPAN> </P>
<P class=3D"clnComment">Select population </P>
<P class=3D"clnParam"><SPAN class=3D"clnItemName1">Region<SPAN=20
class=3D"clnStatus">(fixed, string)</SPAN> :</SPAN>  =
<SPAN>Cytoplasm<SPAN class=3D"clnStatus">(,=20
menu)</SPAN></SPAN> </P>
<P class=3D"clnComment">Select region which should be characterized. =
</P></DIV>
<DIV class=3D"clnOutput">
<H3>Output</H3>
<P class=3D"clnParam">Property Prefix<SPAN class=3D"clnStatus">(fixed,=20
string)</SPAN> : Morphology_STAR_Cytoplasm_Alexa 647_2<SPAN =
class=3D"clnStatus">(,=20
string)</SPAN></P>
<P class=3D"clnComment">Common prefix for the property names =
</P></DIV></DIV>
<DIV class=3D"clnTabular">
<TABLE class=3D"clnTableBackground2" border=3D"0" cellspacing=3D"0">
  <TBODY>
  <TR>
    <TD class=3D"clnTableHeader1" style=3D"width: 19%;">Calculate =
Morphology=20
      Properties (12)</TD>
    <TD class=3D"clnAfterFirstColumn"></TD>
    <TD class=3D"clnTableHeader2" style=3D"width: 27%;">Input</TD>
    <TD class=3D"clnBetweenColumns"></TD>
    <TD class=3D"clnTableHeader2" style=3D"width: 27%;">Method</TD>
    <TD class=3D"clnBetweenColumns"></TD>
    <TD class=3D"clnTableHeader2">Output</TD></TR>
  <TR>
    <TD style=3D"width: 19%;"><SPAN class=3D"clnBBComment">
<PRE></PRE></SPAN></TD>
    <TD class=3D"clnAfterFirstColumn"></TD>
    <TD style=3D"width: 27%;">
      <P class=3D"clnParam"><SPAN class=3D"clnItemName1">Population<SPAN =
class=3D"clnStatus">(fixed,=20
      string)</SPAN> :</SPAN>  <SPAN>Nucleoli<SPAN =
class=3D"clnStatus">(,=20
      menu)</SPAN></SPAN> </P>
      <P class=3D"clnComment">Select population </P>
      <P class=3D"clnParam"><SPAN class=3D"clnItemName1">Region<SPAN =
class=3D"clnStatus">(fixed,=20
      string)</SPAN> :</SPAN>  <SPAN>Spot<SPAN class=3D"clnStatus">(,=20
      menu)</SPAN></SPAN> </P>
      <P class=3D"clnComment">Select region which should be =
characterized. </P></TD>
    <TD class=3D"clnBetweenColumns"></TD>
    <TD style=3D"width: 27%;">
      <DIV class=3D"clnMethodTitle">
      <H4>Method</H4></DIV>
      <DIV class=3D"clnMethod1">
      <P class=3D"clnParam"><SPAN class=3D"clnItemName1">Method<SPAN =
class=3D"clnStatus">(fixed,=20
      string)</SPAN> :</SPAN>  <SPAN>STAR<SPAN class=3D"clnStatus">(,=20
      menu)</SPAN></SPAN> </P>
      <P class=3D"clnComment">Select a method </P>
      <P class=3D"clnParam"><SPAN class=3D"clnItemName2">Channel<SPAN =
class=3D"clnStatus">(fixed,=20
      string)</SPAN> :</SPAN>  <SPAN>Alexa 488<SPAN =
class=3D"clnStatus">(,=20
      menu)</SPAN></SPAN> </P>
      <P class=3D"clnComment">Select channel by which the STAR =
properties should=20
      be calculated </P>
      <P class=3D"clnParam">Symmetry<SPAN class=3D"clnStatus">(fixed,=20
      string)</SPAN></P>
      <P class=3D"clnComment">Calculate symmetry properties </P>
      <P class=3D"clnParam">Threshold Compactness<SPAN =
class=3D"clnStatus">(fixed,=20
      string)</SPAN></P>
      <P class=3D"clnComment">Calculate threshold compactness properties =
</P>
      <P class=3D"clnParam">Axial<SPAN class=3D"clnStatus">(fixed,=20
string)</SPAN></P>
      <P class=3D"clnComment">Calculate axial properties </P>
      <P class=3D"clnParam">Radial<SPAN class=3D"clnStatus">(fixed,=20
      string)</SPAN></P>
      <P class=3D"clnComment">Calculate radial properties </P>
      <P class=3D"clnParam">Profile<SPAN class=3D"clnStatus">(fixed,=20
      string)</SPAN></P>
      <P class=3D"clnComment">Calculate profile properties </P>
      <P class=3D"clnParam"><SPAN class=3D"clnItemName2">Profile =
Width<SPAN class=3D"clnStatus">(fixed,=20
      string)</SPAN> :</SPAN>  <SPAN>4<SPAN =
class=3D"clnStatus">(default,=20
      numeric)</SPAN></SPAN> px<SPAN class=3D"clnStatus">(fixed, =
menu)</SPAN></P>
      <P class=3D"clnComment">Characteristic profile width, adjust by =
profile=20
      illustrations Unit for input profile width </P>
      <DIV class=3D"clnMethodTitle">
      <H4>Sub-method</H4></DIV>
      <DIV class=3D"clnMethod2">
      <P class=3D"clnParam"><SPAN class=3D"clnItemName1">Sliding =
Parabola<SPAN=20
      class=3D"clnStatus">(fixed, string)</SPAN></SPAN>  <SPAN></SPAN> =
</P>
      <P class=3D"clnComment"></P>
      <P class=3D"clnParam"><SPAN class=3D"clnItemName2">Curvature<SPAN =
class=3D"clnStatus">(fixed,=20
      string)</SPAN> :</SPAN>  <SPAN>10<SPAN =
class=3D"clnStatus">(default,=20
      numeric)</SPAN></SPAN> </P>
      <P class=3D"clnComment">Parabola curvature, adjust by illustration =
Sliding=20
      Parabola Image </P></DIV><BR>
      <DIV class=3D"clnMethodTitle">
      <H4>Sub-method</H4></DIV>
      <DIV class=3D"clnMethod2">
      <P class=3D"clnParam"><SPAN class=3D"clnItemName1">Texture =
SER<SPAN class=3D"clnStatus">(fixed,=20
      string)</SPAN></SPAN>  <SPAN></SPAN> </P>
      <P class=3D"clnComment"></P>
      <P class=3D"clnParam"><SPAN class=3D"clnItemName2">Scale<SPAN =
class=3D"clnStatus">(fixed,=20
      string)</SPAN> :</SPAN>  <SPAN>1<SPAN =
class=3D"clnStatus">(default,=20
      numeric)</SPAN></SPAN> px<SPAN class=3D"clnStatus">(fixed, =
menu)</SPAN></P>
      <P class=3D"clnComment">Scale at which the SER images should be =
calculated=20
      Unit for input Scale </P>
      <P class=3D"clnParam"><SPAN class=3D"clnItemName2">Normalization =
by<SPAN=20
      class=3D"clnStatus">(fixed, string)</SPAN> :</SPAN>  =
<SPAN>Kernel<SPAN=20
      class=3D"clnStatus">(, menu)</SPAN></SPAN> </P>
      <P class=3D"clnComment">Select normalization mode =
</P></DIV></DIV></TD>
    <TD class=3D"clnBetweenColumns"></TD>
    <TD>
      <DIV class=3D"clnOutput">
      <P class=3D"clnParam">Property Prefix<SPAN =
class=3D"clnStatus">(fixed,=20
      string)</SPAN> : Morphology_STAR_Spot_Alexa 488<SPAN =
class=3D"clnStatus">(,=20
      string)</SPAN></P>
      <P class=3D"clnComment">Common prefix for the property names=20
  </P></DIV></TD></TR></TBODY></TABLE><BR></DIV>
<DIV class=3D"clnNonTabular">
<H2>Calculate Morphology Properties (12)</H2>
<P class=3D"clnComment"></P>
<DIV class=3D"clnInput">
<H3>Input</H3>
<P class=3D"clnParam"><SPAN class=3D"clnItemName1">Population<SPAN=20
class=3D"clnStatus">(fixed, string)</SPAN> :</SPAN>  <SPAN>Nucleoli<SPAN =
class=3D"clnStatus">(,=20
menu)</SPAN></SPAN> </P>
<P class=3D"clnComment">Select population </P>
<P class=3D"clnParam"><SPAN class=3D"clnItemName1">Region<SPAN=20
class=3D"clnStatus">(fixed, string)</SPAN> :</SPAN>  <SPAN>Spot<SPAN =
class=3D"clnStatus">(,=20
menu)</SPAN></SPAN> </P>
<P class=3D"clnComment">Select region which should be characterized. =
</P></DIV>
<DIV class=3D"clnOutput">
<H3>Output</H3>
<P class=3D"clnParam">Property Prefix<SPAN class=3D"clnStatus">(fixed,=20
string)</SPAN> : Morphology_STAR_Spot_Alexa 488<SPAN =
class=3D"clnStatus">(,=20
string)</SPAN></P>
<P class=3D"clnComment">Common prefix for the property names =
</P></DIV></DIV>
<DIV class=3D"clnTabular">
<TABLE class=3D"clnTableBackground2" border=3D"0" cellspacing=3D"0">
  <TBODY>
  <TR>
    <TD class=3D"clnTableHeader1" style=3D"width: 19%;">Calculate =
Intensity=20
      Properties</TD>
    <TD class=3D"clnAfterFirstColumn"></TD>
    <TD class=3D"clnTableHeader2" style=3D"width: 27%;">Input</TD>
    <TD class=3D"clnBetweenColumns"></TD>
    <TD class=3D"clnTableHeader2" style=3D"width: 27%;">Method</TD>
    <TD class=3D"clnBetweenColumns"></TD>
    <TD class=3D"clnTableHeader2">Output</TD></TR>
  <TR>
    <TD style=3D"width: 19%;"><SPAN class=3D"clnBBComment">
<PRE></PRE></SPAN></TD>
    <TD class=3D"clnAfterFirstColumn"></TD>
    <TD style=3D"width: 27%;">
      <P class=3D"clnParam"><SPAN class=3D"clnItemName1">Channel<SPAN =
class=3D"clnStatus">(fixed,=20
      string)</SPAN> :</SPAN>  <SPAN>HOECHST 33342_2<SPAN =
class=3D"clnStatus">(,=20
      menu)</SPAN></SPAN> </P>
      <P class=3D"clnComment">Select channel by which the intensity =
statistics=20
      should be calculated </P>
      <P class=3D"clnParam"><SPAN class=3D"clnItemName1">Population<SPAN =
class=3D"clnStatus">(fixed,=20
      string)</SPAN> :</SPAN>  <SPAN>Cells<SPAN class=3D"clnStatus">(,=20
      menu)</SPAN></SPAN> </P>
      <P class=3D"clnComment">Select population </P>
      <P class=3D"clnParam"><SPAN class=3D"clnItemName1">Region<SPAN =
class=3D"clnStatus">(fixed,=20
      string)</SPAN> :</SPAN>  <SPAN>Nucleus<SPAN class=3D"clnStatus">(, =

      menu)</SPAN></SPAN> </P>
      <P class=3D"clnComment">Select a region which should be =
characterized=20
</P></TD>
    <TD class=3D"clnBetweenColumns"></TD>
    <TD style=3D"width: 27%;">
      <DIV class=3D"clnMethodTitle">
      <H4>Method</H4></DIV>
      <DIV class=3D"clnMethod1">
      <P class=3D"clnParam"><SPAN class=3D"clnItemName1">Method<SPAN =
class=3D"clnStatus">(fixed,=20
      string)</SPAN> :</SPAN>  <SPAN>Standard<SPAN =
class=3D"clnStatus">(,=20
      menu)</SPAN></SPAN> </P>
      <P class=3D"clnComment">Select a method. Please note that you can =
enter=20
      method sub-section and switch the individual properties ON/OFF. =
</P>
      <P class=3D"clnParam">Mean<SPAN class=3D"clnStatus">(fixed, =
string)</SPAN></P>
      <P class=3D"clnComment">Calculate the mean intensity </P>
      <P class=3D"clnParam">Standard Deviation<SPAN =
class=3D"clnStatus">(fixed,=20
      string)</SPAN></P>
      <P class=3D"clnComment">Calculate the standard deviation </P>
      <P class=3D"clnParam">Coefficient of Variance<SPAN =
class=3D"clnStatus">(fixed,=20
      string)</SPAN></P>
      <P class=3D"clnComment">Calculate the coefficient of variance </P>
      <P class=3D"clnParam">Median<SPAN class=3D"clnStatus">(fixed,=20
      string)</SPAN></P>
      <P class=3D"clnComment">Calculate the median intensity </P>
      <P class=3D"clnParam">Sum<SPAN class=3D"clnStatus">(fixed, =
string)</SPAN></P>
      <P class=3D"clnComment">Calculate the sum/integral intensity </P>
      <P class=3D"clnParam">Maximum<SPAN class=3D"clnStatus">(fixed,=20
      string)</SPAN></P>
      <P class=3D"clnComment">Calculate the maximum intensity </P>
      <P class=3D"clnParam">Minimum<SPAN class=3D"clnStatus">(fixed,=20
      string)</SPAN></P>
      <P class=3D"clnComment">Calculate the minimum intensity </P>
      <P class=3D"clnParam"><SPAN class=3D"clnItemName2">Quantile =
Fraction<SPAN=20
      class=3D"clnStatus">(fixed, string)</SPAN> :</SPAN> <SPAN =
style=3D"text-decoration: underline;">75<SPAN=20
      class=3D"clnStatus">(, numeric)</SPAN></SPAN> %<SPAN=20
      class=3D"clnStatus">(fixed, string)</SPAN></P>
      <P class=3D"clnComment">Quantile fraction Calculate the quantile =
intensity=20
      </P>
      <P class=3D"clnParam">Contrast<SPAN class=3D"clnStatus">(fixed,=20
      string)</SPAN></P>
      <P class=3D"clnComment">Calculate the contrast </P></DIV></TD>
    <TD class=3D"clnBetweenColumns"></TD>
    <TD>
      <DIV class=3D"clnOutput">
      <P class=3D"clnParam">Property Prefix<SPAN =
class=3D"clnStatus">(fixed,=20
      string)</SPAN> : Intensity_Nucleus_HOECHST 33342_2<SPAN=20
      class=3D"clnStatus">(, string)</SPAN></P>
      <P class=3D"clnComment">Common prefix for the property names=20
  </P></DIV></TD></TR></TBODY></TABLE><BR></DIV>
<DIV class=3D"clnNonTabular">
<H2>Calculate Intensity Properties</H2>
<P class=3D"clnComment"></P>
<DIV class=3D"clnInput">
<H3>Input</H3>
<P class=3D"clnParam"><SPAN class=3D"clnItemName1">Channel<SPAN=20
class=3D"clnStatus">(fixed, string)</SPAN> :</SPAN>  <SPAN>HOECHST =
33342_2<SPAN=20
class=3D"clnStatus">(, menu)</SPAN></SPAN> </P>
<P class=3D"clnComment">Select channel by which the intensity statistics =
should be=20
calculated </P>
<P class=3D"clnParam"><SPAN class=3D"clnItemName1">Population<SPAN=20
class=3D"clnStatus">(fixed, string)</SPAN> :</SPAN>  <SPAN>Cells<SPAN =
class=3D"clnStatus">(,=20
menu)</SPAN></SPAN> </P>
<P class=3D"clnComment">Select population </P>
<P class=3D"clnParam"><SPAN class=3D"clnItemName1">Region<SPAN=20
class=3D"clnStatus">(fixed, string)</SPAN> :</SPAN>  <SPAN>Nucleus<SPAN =
class=3D"clnStatus">(,=20
menu)</SPAN></SPAN> </P>
<P class=3D"clnComment">Select a region which should be characterized =
</P></DIV>
<DIV class=3D"clnOutput">
<H3>Output</H3>
<P class=3D"clnParam">Property Prefix<SPAN class=3D"clnStatus">(fixed,=20
string)</SPAN> : Intensity_Nucleus_HOECHST 33342_2<SPAN =
class=3D"clnStatus">(,=20
string)</SPAN></P>
<P class=3D"clnComment">Common prefix for the property names =
</P></DIV></DIV>
<DIV class=3D"clnTabular">
<TABLE class=3D"clnTableBackground2" border=3D"0" cellspacing=3D"0">
  <TBODY>
  <TR>
    <TD class=3D"clnTableHeader1" style=3D"width: 19%;">Calculate =
Intensity=20
      Properties (2)</TD>
    <TD class=3D"clnAfterFirstColumn"></TD>
    <TD class=3D"clnTableHeader2" style=3D"width: 27%;">Input</TD>
    <TD class=3D"clnBetweenColumns"></TD>
    <TD class=3D"clnTableHeader2" style=3D"width: 27%;">Method</TD>
    <TD class=3D"clnBetweenColumns"></TD>
    <TD class=3D"clnTableHeader2">Output</TD></TR>
  <TR>
    <TD style=3D"width: 19%;"><SPAN class=3D"clnBBComment">
<PRE></PRE></SPAN></TD>
    <TD class=3D"clnAfterFirstColumn"></TD>
    <TD style=3D"width: 27%;">
      <P class=3D"clnParam"><SPAN class=3D"clnItemName1">Channel<SPAN =
class=3D"clnStatus">(fixed,=20
      string)</SPAN> :</SPAN>  <SPAN>Alexa 488<SPAN =
class=3D"clnStatus">(,=20
      menu)</SPAN></SPAN> </P>
      <P class=3D"clnComment">Select channel by which the intensity =
statistics=20
      should be calculated </P>
      <P class=3D"clnParam"><SPAN class=3D"clnItemName1">Population<SPAN =
class=3D"clnStatus">(fixed,=20
      string)</SPAN> :</SPAN>  <SPAN>Cells<SPAN class=3D"clnStatus">(,=20
      menu)</SPAN></SPAN> </P>
      <P class=3D"clnComment">Select population </P>
      <P class=3D"clnParam"><SPAN class=3D"clnItemName1">Region<SPAN =
class=3D"clnStatus">(fixed,=20
      string)</SPAN> :</SPAN>  <SPAN>Nucleus<SPAN class=3D"clnStatus">(, =

      menu)</SPAN></SPAN> </P>
      <P class=3D"clnComment">Select a region which should be =
characterized=20
</P></TD>
    <TD class=3D"clnBetweenColumns"></TD>
    <TD style=3D"width: 27%;">
      <DIV class=3D"clnMethodTitle">
      <H4>Method</H4></DIV>
      <DIV class=3D"clnMethod1">
      <P class=3D"clnParam"><SPAN class=3D"clnItemName1">Method<SPAN =
class=3D"clnStatus">(fixed,=20
      string)</SPAN> :</SPAN>  <SPAN>Standard<SPAN =
class=3D"clnStatus">(,=20
      menu)</SPAN></SPAN> </P>
      <P class=3D"clnComment">Select a method. Please note that you can =
enter=20
      method sub-section and switch the individual properties ON/OFF. =
</P>
      <P class=3D"clnParam">Mean<SPAN class=3D"clnStatus">(fixed, =
string)</SPAN></P>
      <P class=3D"clnComment">Calculate the mean intensity </P>
      <P class=3D"clnParam">Standard Deviation<SPAN =
class=3D"clnStatus">(fixed,=20
      string)</SPAN></P>
      <P class=3D"clnComment">Calculate the standard deviation </P>
      <P class=3D"clnParam">Coefficient of Variance<SPAN =
class=3D"clnStatus">(fixed,=20
      string)</SPAN></P>
      <P class=3D"clnComment">Calculate the coefficient of variance </P>
      <P class=3D"clnParam">Median<SPAN class=3D"clnStatus">(fixed,=20
      string)</SPAN></P>
      <P class=3D"clnComment">Calculate the median intensity </P>
      <P class=3D"clnParam">Sum<SPAN class=3D"clnStatus">(fixed, =
string)</SPAN></P>
      <P class=3D"clnComment">Calculate the sum/integral intensity </P>
      <P class=3D"clnParam">Maximum<SPAN class=3D"clnStatus">(fixed,=20
      string)</SPAN></P>
      <P class=3D"clnComment">Calculate the maximum intensity </P>
      <P class=3D"clnParam">Minimum<SPAN class=3D"clnStatus">(fixed,=20
      string)</SPAN></P>
      <P class=3D"clnComment">Calculate the minimum intensity </P>
      <P class=3D"clnParam"><SPAN class=3D"clnItemName2">Quantile =
Fraction<SPAN=20
      class=3D"clnStatus">(fixed, string)</SPAN> :</SPAN> <SPAN =
style=3D"text-decoration: underline;">75<SPAN=20
      class=3D"clnStatus">(, numeric)</SPAN></SPAN> %<SPAN=20
      class=3D"clnStatus">(fixed, string)</SPAN></P>
      <P class=3D"clnComment">Quantile fraction Calculate the quantile =
intensity=20
      </P>
      <P class=3D"clnParam">Contrast<SPAN class=3D"clnStatus">(fixed,=20
      string)</SPAN></P>
      <P class=3D"clnComment">Calculate the contrast </P></DIV></TD>
    <TD class=3D"clnBetweenColumns"></TD>
    <TD>
      <DIV class=3D"clnOutput">
      <P class=3D"clnParam">Property Prefix<SPAN =
class=3D"clnStatus">(fixed,=20
      string)</SPAN> : Intensity_Nucleus_Alexa 488<SPAN =
class=3D"clnStatus">(,=20
      string)</SPAN></P>
      <P class=3D"clnComment">Common prefix for the property names=20
  </P></DIV></TD></TR></TBODY></TABLE><BR></DIV>
<DIV class=3D"clnNonTabular">
<H2>Calculate Intensity Properties (2)</H2>
<P class=3D"clnComment"></P>
<DIV class=3D"clnInput">
<H3>Input</H3>
<P class=3D"clnParam"><SPAN class=3D"clnItemName1">Channel<SPAN=20
class=3D"clnStatus">(fixed, string)</SPAN> :</SPAN>  <SPAN>Alexa =
488<SPAN class=3D"clnStatus">(,=20
menu)</SPAN></SPAN> </P>
<P class=3D"clnComment">Select channel by which the intensity statistics =
should be=20
calculated </P>
<P class=3D"clnParam"><SPAN class=3D"clnItemName1">Population<SPAN=20
class=3D"clnStatus">(fixed, string)</SPAN> :</SPAN>  <SPAN>Cells<SPAN =
class=3D"clnStatus">(,=20
menu)</SPAN></SPAN> </P>
<P class=3D"clnComment">Select population </P>
<P class=3D"clnParam"><SPAN class=3D"clnItemName1">Region<SPAN=20
class=3D"clnStatus">(fixed, string)</SPAN> :</SPAN>  <SPAN>Nucleus<SPAN =
class=3D"clnStatus">(,=20
menu)</SPAN></SPAN> </P>
<P class=3D"clnComment">Select a region which should be characterized =
</P></DIV>
<DIV class=3D"clnOutput">
<H3>Output</H3>
<P class=3D"clnParam">Property Prefix<SPAN class=3D"clnStatus">(fixed,=20
string)</SPAN> : Intensity_Nucleus_Alexa 488<SPAN class=3D"clnStatus">(, =

string)</SPAN></P>
<P class=3D"clnComment">Common prefix for the property names =
</P></DIV></DIV>
<DIV class=3D"clnTabular">
<TABLE class=3D"clnTableBackground2" border=3D"0" cellspacing=3D"0">
  <TBODY>
  <TR>
    <TD class=3D"clnTableHeader1" style=3D"width: 19%;">Calculate =
Intensity=20
      Properties (3)</TD>
    <TD class=3D"clnAfterFirstColumn"></TD>
    <TD class=3D"clnTableHeader2" style=3D"width: 27%;">Input</TD>
    <TD class=3D"clnBetweenColumns"></TD>
    <TD class=3D"clnTableHeader2" style=3D"width: 27%;">Method</TD>
    <TD class=3D"clnBetweenColumns"></TD>
    <TD class=3D"clnTableHeader2">Output</TD></TR>
  <TR>
    <TD style=3D"width: 19%;"><SPAN class=3D"clnBBComment">
<PRE></PRE></SPAN></TD>
    <TD class=3D"clnAfterFirstColumn"></TD>
    <TD style=3D"width: 27%;">
      <P class=3D"clnParam"><SPAN class=3D"clnItemName1">Channel<SPAN =
class=3D"clnStatus">(fixed,=20
      string)</SPAN> :</SPAN>  <SPAN>Alexa 488<SPAN =
class=3D"clnStatus">(,=20
      menu)</SPAN></SPAN> </P>
      <P class=3D"clnComment">Select channel by which the intensity =
statistics=20
      should be calculated </P>
      <P class=3D"clnParam"><SPAN class=3D"clnItemName1">Population<SPAN =
class=3D"clnStatus">(fixed,=20
      string)</SPAN> :</SPAN>  <SPAN>Cells<SPAN class=3D"clnStatus">(,=20
      menu)</SPAN></SPAN> </P>
      <P class=3D"clnComment">Select population </P>
      <P class=3D"clnParam"><SPAN class=3D"clnItemName1">Region<SPAN =
class=3D"clnStatus">(fixed,=20
      string)</SPAN> :</SPAN>  <SPAN>Cytoplasm<SPAN =
class=3D"clnStatus">(,=20
      menu)</SPAN></SPAN> </P>
      <P class=3D"clnComment">Select a region which should be =
characterized=20
</P></TD>
    <TD class=3D"clnBetweenColumns"></TD>
    <TD style=3D"width: 27%;">
      <DIV class=3D"clnMethodTitle">
      <H4>Method</H4></DIV>
      <DIV class=3D"clnMethod1">
      <P class=3D"clnParam"><SPAN class=3D"clnItemName1">Method<SPAN =
class=3D"clnStatus">(fixed,=20
      string)</SPAN> :</SPAN>  <SPAN>Standard<SPAN =
class=3D"clnStatus">(,=20
      menu)</SPAN></SPAN> </P>
      <P class=3D"clnComment">Select a method. Please note that you can =
enter=20
      method sub-section and switch the individual properties ON/OFF. =
</P>
      <P class=3D"clnParam">Mean<SPAN class=3D"clnStatus">(fixed, =
string)</SPAN></P>
      <P class=3D"clnComment">Calculate the mean intensity </P>
      <P class=3D"clnParam">Standard Deviation<SPAN =
class=3D"clnStatus">(fixed,=20
      string)</SPAN></P>
      <P class=3D"clnComment">Calculate the standard deviation </P>
      <P class=3D"clnParam">Coefficient of Variance<SPAN =
class=3D"clnStatus">(fixed,=20
      string)</SPAN></P>
      <P class=3D"clnComment">Calculate the coefficient of variance </P>
      <P class=3D"clnParam">Median<SPAN class=3D"clnStatus">(fixed,=20
      string)</SPAN></P>
      <P class=3D"clnComment">Calculate the median intensity </P>
      <P class=3D"clnParam">Sum<SPAN class=3D"clnStatus">(fixed, =
string)</SPAN></P>
      <P class=3D"clnComment">Calculate the sum/integral intensity </P>
      <P class=3D"clnParam">Maximum<SPAN class=3D"clnStatus">(fixed,=20
      string)</SPAN></P>
      <P class=3D"clnComment">Calculate the maximum intensity </P>
      <P class=3D"clnParam">Minimum<SPAN class=3D"clnStatus">(fixed,=20
      string)</SPAN></P>
      <P class=3D"clnComment">Calculate the minimum intensity </P>
      <P class=3D"clnParam"><SPAN class=3D"clnItemName2">Quantile =
Fraction<SPAN=20
      class=3D"clnStatus">(fixed, string)</SPAN> :</SPAN> <SPAN =
style=3D"text-decoration: underline;">75<SPAN=20
      class=3D"clnStatus">(, numeric)</SPAN></SPAN> %<SPAN=20
      class=3D"clnStatus">(fixed, string)</SPAN></P>
      <P class=3D"clnComment">Quantile fraction Calculate the quantile =
intensity=20
      </P>
      <P class=3D"clnParam">Contrast<SPAN class=3D"clnStatus">(fixed,=20
      string)</SPAN></P>
      <P class=3D"clnComment">Calculate the contrast </P></DIV></TD>
    <TD class=3D"clnBetweenColumns"></TD>
    <TD>
      <DIV class=3D"clnOutput">
      <P class=3D"clnParam">Property Prefix<SPAN =
class=3D"clnStatus">(fixed,=20
      string)</SPAN> : Intensity_Cytoplasm_Alexa 488<SPAN =
class=3D"clnStatus">(,=20
      string)</SPAN></P>
      <P class=3D"clnComment">Common prefix for the property names=20
  </P></DIV></TD></TR></TBODY></TABLE><BR></DIV>
<DIV class=3D"clnNonTabular">
<H2>Calculate Intensity Properties (3)</H2>
<P class=3D"clnComment"></P>
<DIV class=3D"clnInput">
<H3>Input</H3>
<P class=3D"clnParam"><SPAN class=3D"clnItemName1">Channel<SPAN=20
class=3D"clnStatus">(fixed, string)</SPAN> :</SPAN>  <SPAN>Alexa =
488<SPAN class=3D"clnStatus">(,=20
menu)</SPAN></SPAN> </P>
<P class=3D"clnComment">Select channel by which the intensity statistics =
should be=20
calculated </P>
<P class=3D"clnParam"><SPAN class=3D"clnItemName1">Population<SPAN=20
class=3D"clnStatus">(fixed, string)</SPAN> :</SPAN>  <SPAN>Cells<SPAN =
class=3D"clnStatus">(,=20
menu)</SPAN></SPAN> </P>
<P class=3D"clnComment">Select population </P>
<P class=3D"clnParam"><SPAN class=3D"clnItemName1">Region<SPAN=20
class=3D"clnStatus">(fixed, string)</SPAN> :</SPAN>  =
<SPAN>Cytoplasm<SPAN class=3D"clnStatus">(,=20
menu)</SPAN></SPAN> </P>
<P class=3D"clnComment">Select a region which should be characterized =
</P></DIV>
<DIV class=3D"clnOutput">
<H3>Output</H3>
<P class=3D"clnParam">Property Prefix<SPAN class=3D"clnStatus">(fixed,=20
string)</SPAN> : Intensity_Cytoplasm_Alexa 488<SPAN =
class=3D"clnStatus">(,=20
string)</SPAN></P>
<P class=3D"clnComment">Common prefix for the property names =
</P></DIV></DIV>
<DIV class=3D"clnTabular">
<TABLE class=3D"clnTableBackground2" border=3D"0" cellspacing=3D"0">
  <TBODY>
  <TR>
    <TD class=3D"clnTableHeader1" style=3D"width: 19%;">Calculate =
Intensity=20
      Properties (4)</TD>
    <TD class=3D"clnAfterFirstColumn"></TD>
    <TD class=3D"clnTableHeader2" style=3D"width: 27%;">Input</TD>
    <TD class=3D"clnBetweenColumns"></TD>
    <TD class=3D"clnTableHeader2" style=3D"width: 27%;">Method</TD>
    <TD class=3D"clnBetweenColumns"></TD>
    <TD class=3D"clnTableHeader2">Output</TD></TR>
  <TR>
    <TD style=3D"width: 19%;"><SPAN class=3D"clnBBComment">
<PRE></PRE></SPAN></TD>
    <TD class=3D"clnAfterFirstColumn"></TD>
    <TD style=3D"width: 27%;">
      <P class=3D"clnParam"><SPAN class=3D"clnItemName1">Channel<SPAN =
class=3D"clnStatus">(fixed,=20
      string)</SPAN> :</SPAN>  <SPAN>Alexa 647<SPAN =
class=3D"clnStatus">(,=20
      menu)</SPAN></SPAN> </P>
      <P class=3D"clnComment">Select channel by which the intensity =
statistics=20
      should be calculated </P>
      <P class=3D"clnParam"><SPAN class=3D"clnItemName1">Population<SPAN =
class=3D"clnStatus">(fixed,=20
      string)</SPAN> :</SPAN>  <SPAN>Cells<SPAN class=3D"clnStatus">(,=20
      menu)</SPAN></SPAN> </P>
      <P class=3D"clnComment">Select population </P>
      <P class=3D"clnParam"><SPAN class=3D"clnItemName1">Region<SPAN =
class=3D"clnStatus">(fixed,=20
      string)</SPAN> :</SPAN>  <SPAN>Cytoplasm<SPAN =
class=3D"clnStatus">(,=20
      menu)</SPAN></SPAN> </P>
      <P class=3D"clnComment">Select a region which should be =
characterized=20
</P></TD>
    <TD class=3D"clnBetweenColumns"></TD>
    <TD style=3D"width: 27%;">
      <DIV class=3D"clnMethodTitle">
      <H4>Method</H4></DIV>
      <DIV class=3D"clnMethod1">
      <P class=3D"clnParam"><SPAN class=3D"clnItemName1">Method<SPAN =
class=3D"clnStatus">(fixed,=20
      string)</SPAN> :</SPAN>  <SPAN>Standard<SPAN =
class=3D"clnStatus">(,=20
      menu)</SPAN></SPAN> </P>
      <P class=3D"clnComment">Select a method. Please note that you can =
enter=20
      method sub-section and switch the individual properties ON/OFF. =
</P>
      <P class=3D"clnParam">Mean<SPAN class=3D"clnStatus">(fixed, =
string)</SPAN></P>
      <P class=3D"clnComment">Calculate the mean intensity </P>
      <P class=3D"clnParam">Standard Deviation<SPAN =
class=3D"clnStatus">(fixed,=20
      string)</SPAN></P>
      <P class=3D"clnComment">Calculate the standard deviation </P>
      <P class=3D"clnParam">Coefficient of Variance<SPAN =
class=3D"clnStatus">(fixed,=20
      string)</SPAN></P>
      <P class=3D"clnComment">Calculate the coefficient of variance </P>
      <P class=3D"clnParam">Median<SPAN class=3D"clnStatus">(fixed,=20
      string)</SPAN></P>
      <P class=3D"clnComment">Calculate the median intensity </P>
      <P class=3D"clnParam">Sum<SPAN class=3D"clnStatus">(fixed, =
string)</SPAN></P>
      <P class=3D"clnComment">Calculate the sum/integral intensity </P>
      <P class=3D"clnParam">Maximum<SPAN class=3D"clnStatus">(fixed,=20
      string)</SPAN></P>
      <P class=3D"clnComment">Calculate the maximum intensity </P>
      <P class=3D"clnParam">Minimum<SPAN class=3D"clnStatus">(fixed,=20
      string)</SPAN></P>
      <P class=3D"clnComment">Calculate the minimum intensity </P>
      <P class=3D"clnParam"><SPAN class=3D"clnItemName2">Quantile =
Fraction<SPAN=20
      class=3D"clnStatus">(fixed, string)</SPAN> :</SPAN> <SPAN =
style=3D"text-decoration: underline;">75<SPAN=20
      class=3D"clnStatus">(, numeric)</SPAN></SPAN> %<SPAN=20
      class=3D"clnStatus">(fixed, string)</SPAN></P>
      <P class=3D"clnComment">Quantile fraction Calculate the quantile =
intensity=20
      </P>
      <P class=3D"clnParam">Contrast<SPAN class=3D"clnStatus">(fixed,=20
      string)</SPAN></P>
      <P class=3D"clnComment">Calculate the contrast </P></DIV></TD>
    <TD class=3D"clnBetweenColumns"></TD>
    <TD>
      <DIV class=3D"clnOutput">
      <P class=3D"clnParam">Property Prefix<SPAN =
class=3D"clnStatus">(fixed,=20
      string)</SPAN> : Intensity_Cytoplasm_Alexa 647<SPAN =
class=3D"clnStatus">(,=20
      string)</SPAN></P>
      <P class=3D"clnComment">Common prefix for the property names=20
  </P></DIV></TD></TR></TBODY></TABLE><BR></DIV>
<DIV class=3D"clnNonTabular">
<H2>Calculate Intensity Properties (4)</H2>
<P class=3D"clnComment"></P>
<DIV class=3D"clnInput">
<H3>Input</H3>
<P class=3D"clnParam"><SPAN class=3D"clnItemName1">Channel<SPAN=20
class=3D"clnStatus">(fixed, string)</SPAN> :</SPAN>  <SPAN>Alexa =
647<SPAN class=3D"clnStatus">(,=20
menu)</SPAN></SPAN> </P>
<P class=3D"clnComment">Select channel by which the intensity statistics =
should be=20
calculated </P>
<P class=3D"clnParam"><SPAN class=3D"clnItemName1">Population<SPAN=20
class=3D"clnStatus">(fixed, string)</SPAN> :</SPAN>  <SPAN>Cells<SPAN =
class=3D"clnStatus">(,=20
menu)</SPAN></SPAN> </P>
<P class=3D"clnComment">Select population </P>
<P class=3D"clnParam"><SPAN class=3D"clnItemName1">Region<SPAN=20
class=3D"clnStatus">(fixed, string)</SPAN> :</SPAN>  =
<SPAN>Cytoplasm<SPAN class=3D"clnStatus">(,=20
menu)</SPAN></SPAN> </P>
<P class=3D"clnComment">Select a region which should be characterized =
</P></DIV>
<DIV class=3D"clnOutput">
<H3>Output</H3>
<P class=3D"clnParam">Property Prefix<SPAN class=3D"clnStatus">(fixed,=20
string)</SPAN> : Intensity_Cytoplasm_Alexa 647<SPAN =
class=3D"clnStatus">(,=20
string)</SPAN></P>
<P class=3D"clnComment">Common prefix for the property names =
</P></DIV></DIV>
<DIV class=3D"clnTabular">
<TABLE class=3D"clnTableBackground2" border=3D"0" cellspacing=3D"0">
  <TBODY>
  <TR>
    <TD class=3D"clnTableHeader1" style=3D"width: 19%;">Calculate =
Intensity=20
      Properties (5)</TD>
    <TD class=3D"clnAfterFirstColumn"></TD>
    <TD class=3D"clnTableHeader2" style=3D"width: 27%;">Input</TD>
    <TD class=3D"clnBetweenColumns"></TD>
    <TD class=3D"clnTableHeader2" style=3D"width: 27%;">Method</TD>
    <TD class=3D"clnBetweenColumns"></TD>
    <TD class=3D"clnTableHeader2">Output</TD></TR>
  <TR>
    <TD style=3D"width: 19%;"><SPAN class=3D"clnBBComment">
<PRE></PRE></SPAN></TD>
    <TD class=3D"clnAfterFirstColumn"></TD>
    <TD style=3D"width: 27%;">
      <P class=3D"clnParam"><SPAN class=3D"clnItemName1">Channel<SPAN =
class=3D"clnStatus">(fixed,=20
      string)</SPAN> :</SPAN>  <SPAN>Alexa 647<SPAN =
class=3D"clnStatus">(,=20
      menu)</SPAN></SPAN> </P>
      <P class=3D"clnComment">Select channel by which the intensity =
statistics=20
      should be calculated </P>
      <P class=3D"clnParam"><SPAN class=3D"clnItemName1">Population<SPAN =
class=3D"clnStatus">(fixed,=20
      string)</SPAN> :</SPAN>  <SPAN>Cells<SPAN class=3D"clnStatus">(,=20
      menu)</SPAN></SPAN> </P>
      <P class=3D"clnComment">Select population </P>
      <P class=3D"clnParam"><SPAN class=3D"clnItemName1">Region<SPAN =
class=3D"clnStatus">(fixed,=20
      string)</SPAN> :</SPAN>  <SPAN>RingRegion<SPAN =
class=3D"clnStatus">(,=20
      menu)</SPAN></SPAN> </P>
      <P class=3D"clnComment">Select a region which should be =
characterized=20
</P></TD>
    <TD class=3D"clnBetweenColumns"></TD>
    <TD style=3D"width: 27%;">
      <DIV class=3D"clnMethodTitle">
      <H4>Method</H4></DIV>
      <DIV class=3D"clnMethod1">
      <P class=3D"clnParam"><SPAN class=3D"clnItemName1">Method<SPAN =
class=3D"clnStatus">(fixed,=20
      string)</SPAN> :</SPAN>  <SPAN>Standard<SPAN =
class=3D"clnStatus">(,=20
      menu)</SPAN></SPAN> </P>
      <P class=3D"clnComment">Select a method. Please note that you can =
enter=20
      method sub-section and switch the individual properties ON/OFF. =
</P>
      <P class=3D"clnParam">Mean<SPAN class=3D"clnStatus">(fixed, =
string)</SPAN></P>
      <P class=3D"clnComment">Calculate the mean intensity </P>
      <P class=3D"clnParam">Standard Deviation<SPAN =
class=3D"clnStatus">(fixed,=20
      string)</SPAN></P>
      <P class=3D"clnComment">Calculate the standard deviation </P>
      <P class=3D"clnParam">Coefficient of Variance<SPAN =
class=3D"clnStatus">(fixed,=20
      string)</SPAN></P>
      <P class=3D"clnComment">Calculate the coefficient of variance </P>
      <P class=3D"clnParam">Median<SPAN class=3D"clnStatus">(fixed,=20
      string)</SPAN></P>
      <P class=3D"clnComment">Calculate the median intensity </P>
      <P class=3D"clnParam">Sum<SPAN class=3D"clnStatus">(fixed, =
string)</SPAN></P>
      <P class=3D"clnComment">Calculate the sum/integral intensity </P>
      <P class=3D"clnParam">Maximum<SPAN class=3D"clnStatus">(fixed,=20
      string)</SPAN></P>
      <P class=3D"clnComment">Calculate the maximum intensity </P>
      <P class=3D"clnParam">Minimum<SPAN class=3D"clnStatus">(fixed,=20
      string)</SPAN></P>
      <P class=3D"clnComment">Calculate the minimum intensity </P>
      <P class=3D"clnParam"><SPAN class=3D"clnItemName2">Quantile =
Fraction<SPAN=20
      class=3D"clnStatus">(fixed, string)</SPAN> :</SPAN> <SPAN =
style=3D"text-decoration: underline;">75<SPAN=20
      class=3D"clnStatus">(, numeric)</SPAN></SPAN> %<SPAN=20
      class=3D"clnStatus">(fixed, string)</SPAN></P>
      <P class=3D"clnComment">Quantile fraction Calculate the quantile =
intensity=20
      </P>
      <P class=3D"clnParam">Contrast<SPAN class=3D"clnStatus">(fixed,=20
      string)</SPAN></P>
      <P class=3D"clnComment">Calculate the contrast </P></DIV></TD>
    <TD class=3D"clnBetweenColumns"></TD>
    <TD>
      <DIV class=3D"clnOutput">
      <P class=3D"clnParam">Property Prefix<SPAN =
class=3D"clnStatus">(fixed,=20
      string)</SPAN> : Intensity_RingRegion_Alexa 647<SPAN =
class=3D"clnStatus">(,=20
      string)</SPAN></P>
      <P class=3D"clnComment">Common prefix for the property names=20
  </P></DIV></TD></TR></TBODY></TABLE><BR></DIV>
<DIV class=3D"clnNonTabular">
<H2>Calculate Intensity Properties (5)</H2>
<P class=3D"clnComment"></P>
<DIV class=3D"clnInput">
<H3>Input</H3>
<P class=3D"clnParam"><SPAN class=3D"clnItemName1">Channel<SPAN=20
class=3D"clnStatus">(fixed, string)</SPAN> :</SPAN>  <SPAN>Alexa =
647<SPAN class=3D"clnStatus">(,=20
menu)</SPAN></SPAN> </P>
<P class=3D"clnComment">Select channel by which the intensity statistics =
should be=20
calculated </P>
<P class=3D"clnParam"><SPAN class=3D"clnItemName1">Population<SPAN=20
class=3D"clnStatus">(fixed, string)</SPAN> :</SPAN>  <SPAN>Cells<SPAN =
class=3D"clnStatus">(,=20
menu)</SPAN></SPAN> </P>
<P class=3D"clnComment">Select population </P>
<P class=3D"clnParam"><SPAN class=3D"clnItemName1">Region<SPAN=20
class=3D"clnStatus">(fixed, string)</SPAN> :</SPAN>  =
<SPAN>RingRegion<SPAN class=3D"clnStatus">(,=20
menu)</SPAN></SPAN> </P>
<P class=3D"clnComment">Select a region which should be characterized =
</P></DIV>
<DIV class=3D"clnOutput">
<H3>Output</H3>
<P class=3D"clnParam">Property Prefix<SPAN class=3D"clnStatus">(fixed,=20
string)</SPAN> : Intensity_RingRegion_Alexa 647<SPAN =
class=3D"clnStatus">(,=20
string)</SPAN></P>
<P class=3D"clnComment">Common prefix for the property names =
</P></DIV></DIV>
<DIV class=3D"clnTabular">
<TABLE class=3D"clnTableBackground2" border=3D"0" cellspacing=3D"0">
  <TBODY>
  <TR>
    <TD class=3D"clnTableHeader1" style=3D"width: 19%;">Calculate =
Intensity=20
      Properties (6)</TD>
    <TD class=3D"clnAfterFirstColumn"></TD>
    <TD class=3D"clnTableHeader2" style=3D"width: 27%;">Input</TD>
    <TD class=3D"clnBetweenColumns"></TD>
    <TD class=3D"clnTableHeader2" style=3D"width: 27%;">Method</TD>
    <TD class=3D"clnBetweenColumns"></TD>
    <TD class=3D"clnTableHeader2">Output</TD></TR>
  <TR>
    <TD style=3D"width: 19%;"><SPAN class=3D"clnBBComment">
<PRE></PRE></SPAN></TD>
    <TD class=3D"clnAfterFirstColumn"></TD>
    <TD style=3D"width: 27%;">
      <P class=3D"clnParam"><SPAN class=3D"clnItemName1">Channel<SPAN =
class=3D"clnStatus">(fixed,=20
      string)</SPAN> :</SPAN>  <SPAN>HOECHST 33342<SPAN =
class=3D"clnStatus">(,=20
      menu)</SPAN></SPAN> </P>
      <P class=3D"clnComment">Select channel by which the intensity =
statistics=20
      should be calculated </P>
      <P class=3D"clnParam"><SPAN class=3D"clnItemName1">Population<SPAN =
class=3D"clnStatus">(fixed,=20
      string)</SPAN> :</SPAN>  <SPAN>Cells<SPAN class=3D"clnStatus">(,=20
      menu)</SPAN></SPAN> </P>
      <P class=3D"clnComment">Select population </P>
      <P class=3D"clnParam"><SPAN class=3D"clnItemName1">Region<SPAN =
class=3D"clnStatus">(fixed,=20
      string)</SPAN> :</SPAN>  <SPAN>Cytoplasm<SPAN =
class=3D"clnStatus">(,=20
      menu)</SPAN></SPAN> </P>
      <P class=3D"clnComment">Select a region which should be =
characterized=20
</P></TD>
    <TD class=3D"clnBetweenColumns"></TD>
    <TD style=3D"width: 27%;">
      <DIV class=3D"clnMethodTitle">
      <H4>Method</H4></DIV>
      <DIV class=3D"clnMethod1">
      <P class=3D"clnParam"><SPAN class=3D"clnItemName1">Method<SPAN =
class=3D"clnStatus">(fixed,=20
      string)</SPAN> :</SPAN>  <SPAN>Standard<SPAN =
class=3D"clnStatus">(,=20
      menu)</SPAN></SPAN> </P>
      <P class=3D"clnComment">Select a method. Please note that you can =
enter=20
      method sub-section and switch the individual properties ON/OFF. =
</P>
      <P class=3D"clnParam">Mean<SPAN class=3D"clnStatus">(fixed, =
string)</SPAN></P>
      <P class=3D"clnComment">Calculate the mean intensity </P>
      <P class=3D"clnParam">Standard Deviation<SPAN =
class=3D"clnStatus">(fixed,=20
      string)</SPAN></P>
      <P class=3D"clnComment">Calculate the standard deviation </P>
      <P class=3D"clnParam">Coefficient of Variance<SPAN =
class=3D"clnStatus">(fixed,=20
      string)</SPAN></P>
      <P class=3D"clnComment">Calculate the coefficient of variance </P>
      <P class=3D"clnParam">Median<SPAN class=3D"clnStatus">(fixed,=20
      string)</SPAN></P>
      <P class=3D"clnComment">Calculate the median intensity </P>
      <P class=3D"clnParam">Sum<SPAN class=3D"clnStatus">(fixed, =
string)</SPAN></P>
      <P class=3D"clnComment">Calculate the sum/integral intensity </P>
      <P class=3D"clnParam">Maximum<SPAN class=3D"clnStatus">(fixed,=20
      string)</SPAN></P>
      <P class=3D"clnComment">Calculate the maximum intensity </P>
      <P class=3D"clnParam">Minimum<SPAN class=3D"clnStatus">(fixed,=20
      string)</SPAN></P>
      <P class=3D"clnComment">Calculate the minimum intensity </P>
      <P class=3D"clnParam"><SPAN class=3D"clnItemName2">Quantile =
Fraction<SPAN=20
      class=3D"clnStatus">(fixed, string)</SPAN> :</SPAN> <SPAN =
style=3D"text-decoration: underline;">75<SPAN=20
      class=3D"clnStatus">(, numeric)</SPAN></SPAN> %<SPAN=20
      class=3D"clnStatus">(fixed, string)</SPAN></P>
      <P class=3D"clnComment">Quantile fraction Calculate the quantile =
intensity=20
      </P>
      <P class=3D"clnParam">Contrast<SPAN class=3D"clnStatus">(fixed,=20
      string)</SPAN></P>
      <P class=3D"clnComment">Calculate the contrast </P></DIV></TD>
    <TD class=3D"clnBetweenColumns"></TD>
    <TD>
      <DIV class=3D"clnOutput">
      <P class=3D"clnParam">Property Prefix<SPAN =
class=3D"clnStatus">(fixed,=20
      string)</SPAN> : Intensity_Cytoplasm_HOECHST 33342<SPAN=20
      class=3D"clnStatus">(, string)</SPAN></P>
      <P class=3D"clnComment">Common prefix for the property names=20
  </P></DIV></TD></TR></TBODY></TABLE><BR></DIV>
<DIV class=3D"clnNonTabular">
<H2>Calculate Intensity Properties (6)</H2>
<P class=3D"clnComment"></P>
<DIV class=3D"clnInput">
<H3>Input</H3>
<P class=3D"clnParam"><SPAN class=3D"clnItemName1">Channel<SPAN=20
class=3D"clnStatus">(fixed, string)</SPAN> :</SPAN>  <SPAN>HOECHST =
33342<SPAN=20
class=3D"clnStatus">(, menu)</SPAN></SPAN> </P>
<P class=3D"clnComment">Select channel by which the intensity statistics =
should be=20
calculated </P>
<P class=3D"clnParam"><SPAN class=3D"clnItemName1">Population<SPAN=20
class=3D"clnStatus">(fixed, string)</SPAN> :</SPAN>  <SPAN>Cells<SPAN =
class=3D"clnStatus">(,=20
menu)</SPAN></SPAN> </P>
<P class=3D"clnComment">Select population </P>
<P class=3D"clnParam"><SPAN class=3D"clnItemName1">Region<SPAN=20
class=3D"clnStatus">(fixed, string)</SPAN> :</SPAN>  =
<SPAN>Cytoplasm<SPAN class=3D"clnStatus">(,=20
menu)</SPAN></SPAN> </P>
<P class=3D"clnComment">Select a region which should be characterized =
</P></DIV>
<DIV class=3D"clnOutput">
<H3>Output</H3>
<P class=3D"clnParam">Property Prefix<SPAN class=3D"clnStatus">(fixed,=20
string)</SPAN> : Intensity_Cytoplasm_HOECHST 33342<SPAN =
class=3D"clnStatus">(,=20
string)</SPAN></P>
<P class=3D"clnComment">Common prefix for the property names =
</P></DIV></DIV>
<DIV class=3D"clnTabular">
<TABLE class=3D"clnTableBackground2" border=3D"0" cellspacing=3D"0">
  <TBODY>
  <TR>
    <TD class=3D"clnTableHeader1" style=3D"width: 19%;">Calculate =
Intensity=20
      Properties (7)</TD>
    <TD class=3D"clnAfterFirstColumn"></TD>
    <TD class=3D"clnTableHeader2" style=3D"width: 27%;">Input</TD>
    <TD class=3D"clnBetweenColumns"></TD>
    <TD class=3D"clnTableHeader2" style=3D"width: 27%;">Method</TD>
    <TD class=3D"clnBetweenColumns"></TD>
    <TD class=3D"clnTableHeader2">Output</TD></TR>
  <TR>
    <TD style=3D"width: 19%;"><SPAN class=3D"clnBBComment">
<PRE></PRE></SPAN></TD>
    <TD class=3D"clnAfterFirstColumn"></TD>
    <TD style=3D"width: 27%;">
      <P class=3D"clnParam"><SPAN class=3D"clnItemName1">Channel<SPAN =
class=3D"clnStatus">(fixed,=20
      string)</SPAN> :</SPAN>  <SPAN>HOECHST 33342<SPAN =
class=3D"clnStatus">(,=20
      menu)</SPAN></SPAN> </P>
      <P class=3D"clnComment">Select channel by which the intensity =
statistics=20
      should be calculated </P>
      <P class=3D"clnParam"><SPAN class=3D"clnItemName1">Population<SPAN =
class=3D"clnStatus">(fixed,=20
      string)</SPAN> :</SPAN>  <SPAN>Cells<SPAN class=3D"clnStatus">(,=20
      menu)</SPAN></SPAN> </P>
      <P class=3D"clnComment">Select population </P>
      <P class=3D"clnParam"><SPAN class=3D"clnItemName1">Region<SPAN =
class=3D"clnStatus">(fixed,=20
      string)</SPAN> :</SPAN>  <SPAN>RingRegion<SPAN =
class=3D"clnStatus">(,=20
      menu)</SPAN></SPAN> </P>
      <P class=3D"clnComment">Select a region which should be =
characterized=20
</P></TD>
    <TD class=3D"clnBetweenColumns"></TD>
    <TD style=3D"width: 27%;">
      <DIV class=3D"clnMethodTitle">
      <H4>Method</H4></DIV>
      <DIV class=3D"clnMethod1">
      <P class=3D"clnParam"><SPAN class=3D"clnItemName1">Method<SPAN =
class=3D"clnStatus">(fixed,=20
      string)</SPAN> :</SPAN>  <SPAN>Standard<SPAN =
class=3D"clnStatus">(,=20
      menu)</SPAN></SPAN> </P>
      <P class=3D"clnComment">Select a method. Please note that you can =
enter=20
      method sub-section and switch the individual properties ON/OFF. =
</P>
      <P class=3D"clnParam">Mean<SPAN class=3D"clnStatus">(fixed, =
string)</SPAN></P>
      <P class=3D"clnComment">Calculate the mean intensity </P>
      <P class=3D"clnParam">Standard Deviation<SPAN =
class=3D"clnStatus">(fixed,=20
      string)</SPAN></P>
      <P class=3D"clnComment">Calculate the standard deviation </P>
      <P class=3D"clnParam">Coefficient of Variance<SPAN =
class=3D"clnStatus">(fixed,=20
      string)</SPAN></P>
      <P class=3D"clnComment">Calculate the coefficient of variance </P>
      <P class=3D"clnParam">Median<SPAN class=3D"clnStatus">(fixed,=20
      string)</SPAN></P>
      <P class=3D"clnComment">Calculate the median intensity </P>
      <P class=3D"clnParam">Sum<SPAN class=3D"clnStatus">(fixed, =
string)</SPAN></P>
      <P class=3D"clnComment">Calculate the sum/integral intensity </P>
      <P class=3D"clnParam">Maximum<SPAN class=3D"clnStatus">(fixed,=20
      string)</SPAN></P>
      <P class=3D"clnComment">Calculate the maximum intensity </P>
      <P class=3D"clnParam">Minimum<SPAN class=3D"clnStatus">(fixed,=20
      string)</SPAN></P>
      <P class=3D"clnComment">Calculate the minimum intensity </P>
      <P class=3D"clnParam"><SPAN class=3D"clnItemName2">Quantile =
Fraction<SPAN=20
      class=3D"clnStatus">(fixed, string)</SPAN> :</SPAN> <SPAN =
style=3D"text-decoration: underline;">75<SPAN=20
      class=3D"clnStatus">(, numeric)</SPAN></SPAN> %<SPAN=20
      class=3D"clnStatus">(fixed, string)</SPAN></P>
      <P class=3D"clnComment">Quantile fraction Calculate the quantile =
intensity=20
      </P>
      <P class=3D"clnParam">Contrast<SPAN class=3D"clnStatus">(fixed,=20
      string)</SPAN></P>
      <P class=3D"clnComment">Calculate the contrast </P></DIV></TD>
    <TD class=3D"clnBetweenColumns"></TD>
    <TD>
      <DIV class=3D"clnOutput">
      <P class=3D"clnParam">Property Prefix<SPAN =
class=3D"clnStatus">(fixed,=20
      string)</SPAN> : Intensity_RingRegion_HOECHST 33342<SPAN=20
      class=3D"clnStatus">(, string)</SPAN></P>
      <P class=3D"clnComment">Common prefix for the property names=20
  </P></DIV></TD></TR></TBODY></TABLE><BR></DIV>
<DIV class=3D"clnNonTabular">
<H2>Calculate Intensity Properties (7)</H2>
<P class=3D"clnComment"></P>
<DIV class=3D"clnInput">
<H3>Input</H3>
<P class=3D"clnParam"><SPAN class=3D"clnItemName1">Channel<SPAN=20
class=3D"clnStatus">(fixed, string)</SPAN> :</SPAN>  <SPAN>HOECHST =
33342<SPAN=20
class=3D"clnStatus">(, menu)</SPAN></SPAN> </P>
<P class=3D"clnComment">Select channel by which the intensity statistics =
should be=20
calculated </P>
<P class=3D"clnParam"><SPAN class=3D"clnItemName1">Population<SPAN=20
class=3D"clnStatus">(fixed, string)</SPAN> :</SPAN>  <SPAN>Cells<SPAN =
class=3D"clnStatus">(,=20
menu)</SPAN></SPAN> </P>
<P class=3D"clnComment">Select population </P>
<P class=3D"clnParam"><SPAN class=3D"clnItemName1">Region<SPAN=20
class=3D"clnStatus">(fixed, string)</SPAN> :</SPAN>  =
<SPAN>RingRegion<SPAN class=3D"clnStatus">(,=20
menu)</SPAN></SPAN> </P>
<P class=3D"clnComment">Select a region which should be characterized =
</P></DIV>
<DIV class=3D"clnOutput">
<H3>Output</H3>
<P class=3D"clnParam">Property Prefix<SPAN class=3D"clnStatus">(fixed,=20
string)</SPAN> : Intensity_RingRegion_HOECHST 33342<SPAN =
class=3D"clnStatus">(,=20
string)</SPAN></P>
<P class=3D"clnComment">Common prefix for the property names =
</P></DIV></DIV>
<DIV class=3D"clnTabular">
<TABLE class=3D"clnTableBackground2" border=3D"0" cellspacing=3D"0">
  <TBODY>
  <TR>
    <TD class=3D"clnTableHeader1" style=3D"width: 19%;">Calculate =
Intensity=20
      Properties (8)</TD>
    <TD class=3D"clnAfterFirstColumn"></TD>
    <TD class=3D"clnTableHeader2" style=3D"width: 27%;">Input</TD>
    <TD class=3D"clnBetweenColumns"></TD>
    <TD class=3D"clnTableHeader2" style=3D"width: 27%;">Method</TD>
    <TD class=3D"clnBetweenColumns"></TD>
    <TD class=3D"clnTableHeader2">Output</TD></TR>
  <TR>
    <TD style=3D"width: 19%;"><SPAN class=3D"clnBBComment">
<PRE></PRE></SPAN></TD>
    <TD class=3D"clnAfterFirstColumn"></TD>
    <TD style=3D"width: 27%;">
      <P class=3D"clnParam"><SPAN class=3D"clnItemName1">Channel<SPAN =
class=3D"clnStatus">(fixed,=20
      string)</SPAN> :</SPAN>  <SPAN>HOECHST 33342<SPAN =
class=3D"clnStatus">(,=20
      menu)</SPAN></SPAN> </P>
      <P class=3D"clnComment">Select channel by which the intensity =
statistics=20
      should be calculated </P>
      <P class=3D"clnParam"><SPAN class=3D"clnItemName1">Population<SPAN =
class=3D"clnStatus">(fixed,=20
      string)</SPAN> :</SPAN>  <SPAN>Cells<SPAN class=3D"clnStatus">(,=20
      menu)</SPAN></SPAN> </P>
      <P class=3D"clnComment">Select population </P>
      <P class=3D"clnParam"><SPAN class=3D"clnItemName1">Region<SPAN =
class=3D"clnStatus">(fixed,=20
      string)</SPAN> :</SPAN>  <SPAN>MembraneRegion<SPAN =
class=3D"clnStatus">(,=20
      menu)</SPAN></SPAN> </P>
      <P class=3D"clnComment">Select a region which should be =
characterized=20
</P></TD>
    <TD class=3D"clnBetweenColumns"></TD>
    <TD style=3D"width: 27%;">
      <DIV class=3D"clnMethodTitle">
      <H4>Method</H4></DIV>
      <DIV class=3D"clnMethod1">
      <P class=3D"clnParam"><SPAN class=3D"clnItemName1">Method<SPAN =
class=3D"clnStatus">(fixed,=20
      string)</SPAN> :</SPAN>  <SPAN>Standard<SPAN =
class=3D"clnStatus">(,=20
      menu)</SPAN></SPAN> </P>
      <P class=3D"clnComment">Select a method. Please note that you can =
enter=20
      method sub-section and switch the individual properties ON/OFF. =
</P>
      <P class=3D"clnParam">Mean<SPAN class=3D"clnStatus">(fixed, =
string)</SPAN></P>
      <P class=3D"clnComment">Calculate the mean intensity </P>
      <P class=3D"clnParam">Standard Deviation<SPAN =
class=3D"clnStatus">(fixed,=20
      string)</SPAN></P>
      <P class=3D"clnComment">Calculate the standard deviation </P>
      <P class=3D"clnParam">Coefficient of Variance<SPAN =
class=3D"clnStatus">(fixed,=20
      string)</SPAN></P>
      <P class=3D"clnComment">Calculate the coefficient of variance </P>
      <P class=3D"clnParam">Median<SPAN class=3D"clnStatus">(fixed,=20
      string)</SPAN></P>
      <P class=3D"clnComment">Calculate the median intensity </P>
      <P class=3D"clnParam">Sum<SPAN class=3D"clnStatus">(fixed, =
string)</SPAN></P>
      <P class=3D"clnComment">Calculate the sum/integral intensity </P>
      <P class=3D"clnParam">Maximum<SPAN class=3D"clnStatus">(fixed,=20
      string)</SPAN></P>
      <P class=3D"clnComment">Calculate the maximum intensity </P>
      <P class=3D"clnParam">Minimum<SPAN class=3D"clnStatus">(fixed,=20
      string)</SPAN></P>
      <P class=3D"clnComment">Calculate the minimum intensity </P>
      <P class=3D"clnParam"><SPAN class=3D"clnItemName2">Quantile =
Fraction<SPAN=20
      class=3D"clnStatus">(fixed, string)</SPAN> :</SPAN> <SPAN =
style=3D"text-decoration: underline;">75<SPAN=20
      class=3D"clnStatus">(, numeric)</SPAN></SPAN> %<SPAN=20
      class=3D"clnStatus">(fixed, string)</SPAN></P>
      <P class=3D"clnComment">Quantile fraction Calculate the quantile =
intensity=20
      </P>
      <P class=3D"clnParam">Contrast<SPAN class=3D"clnStatus">(fixed,=20
      string)</SPAN></P>
      <P class=3D"clnComment">Calculate the contrast </P></DIV></TD>
    <TD class=3D"clnBetweenColumns"></TD>
    <TD>
      <DIV class=3D"clnOutput">
      <P class=3D"clnParam">Property Prefix<SPAN =
class=3D"clnStatus">(fixed,=20
      string)</SPAN> : Intensity_MembraneRegion_HOECHST 33342<SPAN =
class=3D"clnStatus">(,=20
      string)</SPAN></P>
      <P class=3D"clnComment">Common prefix for the property names=20
  </P></DIV></TD></TR></TBODY></TABLE><BR></DIV>
<DIV class=3D"clnNonTabular">
<H2>Calculate Intensity Properties (8)</H2>
<P class=3D"clnComment"></P>
<DIV class=3D"clnInput">
<H3>Input</H3>
<P class=3D"clnParam"><SPAN class=3D"clnItemName1">Channel<SPAN=20
class=3D"clnStatus">(fixed, string)</SPAN> :</SPAN>  <SPAN>HOECHST =
33342<SPAN=20
class=3D"clnStatus">(, menu)</SPAN></SPAN> </P>
<P class=3D"clnComment">Select channel by which the intensity statistics =
should be=20
calculated </P>
<P class=3D"clnParam"><SPAN class=3D"clnItemName1">Population<SPAN=20
class=3D"clnStatus">(fixed, string)</SPAN> :</SPAN>  <SPAN>Cells<SPAN =
class=3D"clnStatus">(,=20
menu)</SPAN></SPAN> </P>
<P class=3D"clnComment">Select population </P>
<P class=3D"clnParam"><SPAN class=3D"clnItemName1">Region<SPAN=20
class=3D"clnStatus">(fixed, string)</SPAN> :</SPAN>  =
<SPAN>MembraneRegion<SPAN=20
class=3D"clnStatus">(, menu)</SPAN></SPAN> </P>
<P class=3D"clnComment">Select a region which should be characterized =
</P></DIV>
<DIV class=3D"clnOutput">
<H3>Output</H3>
<P class=3D"clnParam">Property Prefix<SPAN class=3D"clnStatus">(fixed,=20
string)</SPAN> : Intensity_MembraneRegion_HOECHST 33342<SPAN=20
class=3D"clnStatus">(, string)</SPAN></P>
<P class=3D"clnComment">Common prefix for the property names =
</P></DIV></DIV>
<DIV class=3D"clnTabular">
<TABLE class=3D"clnTableBackground2" border=3D"0" cellspacing=3D"0">
  <TBODY>
  <TR>
    <TD class=3D"clnTableHeader1" style=3D"width: 19%;">Calculate =
Intensity=20
      Properties (9)</TD>
    <TD class=3D"clnAfterFirstColumn"></TD>
    <TD class=3D"clnTableHeader2" style=3D"width: 27%;">Input</TD>
    <TD class=3D"clnBetweenColumns"></TD>
    <TD class=3D"clnTableHeader2" style=3D"width: 27%;">Method</TD>
    <TD class=3D"clnBetweenColumns"></TD>
    <TD class=3D"clnTableHeader2">Output</TD></TR>
  <TR>
    <TD style=3D"width: 19%;"><SPAN class=3D"clnBBComment">
<PRE></PRE></SPAN></TD>
    <TD class=3D"clnAfterFirstColumn"></TD>
    <TD style=3D"width: 27%;">
      <P class=3D"clnParam"><SPAN class=3D"clnItemName1">Channel<SPAN =
class=3D"clnStatus">(fixed,=20
      string)</SPAN> :</SPAN>  <SPAN>Alexa 488_2<SPAN =
class=3D"clnStatus">(,=20
      menu)</SPAN></SPAN> </P>
      <P class=3D"clnComment">Select channel by which the intensity =
statistics=20
      should be calculated </P>
      <P class=3D"clnParam"><SPAN class=3D"clnItemName1">Population<SPAN =
class=3D"clnStatus">(fixed,=20
      string)</SPAN> :</SPAN>  <SPAN>Cells<SPAN class=3D"clnStatus">(,=20
      menu)</SPAN></SPAN> </P>
      <P class=3D"clnComment">Select population </P>
      <P class=3D"clnParam"><SPAN class=3D"clnItemName1">Region<SPAN =
class=3D"clnStatus">(fixed,=20
      string)</SPAN> :</SPAN>  <SPAN>Cytoplasm<SPAN =
class=3D"clnStatus">(,=20
      menu)</SPAN></SPAN> </P>
      <P class=3D"clnComment">Select a region which should be =
characterized=20
</P></TD>
    <TD class=3D"clnBetweenColumns"></TD>
    <TD style=3D"width: 27%;">
      <DIV class=3D"clnMethodTitle">
      <H4>Method</H4></DIV>
      <DIV class=3D"clnMethod1">
      <P class=3D"clnParam"><SPAN class=3D"clnItemName1">Method<SPAN =
class=3D"clnStatus">(fixed,=20
      string)</SPAN> :</SPAN>  <SPAN>Standard<SPAN =
class=3D"clnStatus">(,=20
      menu)</SPAN></SPAN> </P>
      <P class=3D"clnComment">Select a method. Please note that you can =
enter=20
      method sub-section and switch the individual properties ON/OFF. =
</P>
      <P class=3D"clnParam">Mean<SPAN class=3D"clnStatus">(fixed, =
string)</SPAN></P>
      <P class=3D"clnComment">Calculate the mean intensity </P>
      <P class=3D"clnParam">Standard Deviation<SPAN =
class=3D"clnStatus">(fixed,=20
      string)</SPAN></P>
      <P class=3D"clnComment">Calculate the standard deviation </P>
      <P class=3D"clnParam">Coefficient of Variance<SPAN =
class=3D"clnStatus">(fixed,=20
      string)</SPAN></P>
      <P class=3D"clnComment">Calculate the coefficient of variance </P>
      <P class=3D"clnParam">Median<SPAN class=3D"clnStatus">(fixed,=20
      string)</SPAN></P>
      <P class=3D"clnComment">Calculate the median intensity </P>
      <P class=3D"clnParam">Sum<SPAN class=3D"clnStatus">(fixed, =
string)</SPAN></P>
      <P class=3D"clnComment">Calculate the sum/integral intensity </P>
      <P class=3D"clnParam">Maximum<SPAN class=3D"clnStatus">(fixed,=20
      string)</SPAN></P>
      <P class=3D"clnComment">Calculate the maximum intensity </P>
      <P class=3D"clnParam">Minimum<SPAN class=3D"clnStatus">(fixed,=20
      string)</SPAN></P>
      <P class=3D"clnComment">Calculate the minimum intensity </P>
      <P class=3D"clnParam"><SPAN class=3D"clnItemName2">Quantile =
Fraction<SPAN=20
      class=3D"clnStatus">(fixed, string)</SPAN> :</SPAN> <SPAN =
style=3D"text-decoration: underline;">75<SPAN=20
      class=3D"clnStatus">(, numeric)</SPAN></SPAN> %<SPAN=20
      class=3D"clnStatus">(fixed, string)</SPAN></P>
      <P class=3D"clnComment">Quantile fraction Calculate the quantile =
intensity=20
      </P>
      <P class=3D"clnParam">Contrast<SPAN class=3D"clnStatus">(fixed,=20
      string)</SPAN></P>
      <P class=3D"clnComment">Calculate the contrast </P></DIV></TD>
    <TD class=3D"clnBetweenColumns"></TD>
    <TD>
      <DIV class=3D"clnOutput">
      <P class=3D"clnParam">Property Prefix<SPAN =
class=3D"clnStatus">(fixed,=20
      string)</SPAN> : Intensity_Cytoplasm_Alexa 488_2<SPAN =
class=3D"clnStatus">(,=20
      string)</SPAN></P>
      <P class=3D"clnComment">Common prefix for the property names=20
  </P></DIV></TD></TR></TBODY></TABLE><BR></DIV>
<DIV class=3D"clnNonTabular">
<H2>Calculate Intensity Properties (9)</H2>
<P class=3D"clnComment"></P>
<DIV class=3D"clnInput">
<H3>Input</H3>
<P class=3D"clnParam"><SPAN class=3D"clnItemName1">Channel<SPAN=20
class=3D"clnStatus">(fixed, string)</SPAN> :</SPAN>  <SPAN>Alexa =
488_2<SPAN class=3D"clnStatus">(,=20
menu)</SPAN></SPAN> </P>
<P class=3D"clnComment">Select channel by which the intensity statistics =
should be=20
calculated </P>
<P class=3D"clnParam"><SPAN class=3D"clnItemName1">Population<SPAN=20
class=3D"clnStatus">(fixed, string)</SPAN> :</SPAN>  <SPAN>Cells<SPAN =
class=3D"clnStatus">(,=20
menu)</SPAN></SPAN> </P>
<P class=3D"clnComment">Select population </P>
<P class=3D"clnParam"><SPAN class=3D"clnItemName1">Region<SPAN=20
class=3D"clnStatus">(fixed, string)</SPAN> :</SPAN>  =
<SPAN>Cytoplasm<SPAN class=3D"clnStatus">(,=20
menu)</SPAN></SPAN> </P>
<P class=3D"clnComment">Select a region which should be characterized =
</P></DIV>
<DIV class=3D"clnOutput">
<H3>Output</H3>
<P class=3D"clnParam">Property Prefix<SPAN class=3D"clnStatus">(fixed,=20
string)</SPAN> : Intensity_Cytoplasm_Alexa 488_2<SPAN =
class=3D"clnStatus">(,=20
string)</SPAN></P>
<P class=3D"clnComment">Common prefix for the property names =
</P></DIV></DIV>
<DIV class=3D"clnTabular">
<TABLE class=3D"clnTableBackground2" border=3D"0" cellspacing=3D"0">
  <TBODY>
  <TR>
    <TD class=3D"clnTableHeader1" style=3D"width: 19%;">Calculate =
Intensity=20
      Properties (10)</TD>
    <TD class=3D"clnAfterFirstColumn"></TD>
    <TD class=3D"clnTableHeader2" style=3D"width: 27%;">Input</TD>
    <TD class=3D"clnBetweenColumns"></TD>
    <TD class=3D"clnTableHeader2" style=3D"width: 27%;">Method</TD>
    <TD class=3D"clnBetweenColumns"></TD>
    <TD class=3D"clnTableHeader2">Output</TD></TR>
  <TR>
    <TD style=3D"width: 19%;"><SPAN class=3D"clnBBComment">
<PRE></PRE></SPAN></TD>
    <TD class=3D"clnAfterFirstColumn"></TD>
    <TD style=3D"width: 27%;">
      <P class=3D"clnParam"><SPAN class=3D"clnItemName1">Channel<SPAN =
class=3D"clnStatus">(fixed,=20
      string)</SPAN> :</SPAN>  <SPAN>Alexa 488_2<SPAN =
class=3D"clnStatus">(,=20
      menu)</SPAN></SPAN> </P>
      <P class=3D"clnComment">Select channel by which the intensity =
statistics=20
      should be calculated </P>
      <P class=3D"clnParam"><SPAN class=3D"clnItemName1">Population<SPAN =
class=3D"clnStatus">(fixed,=20
      string)</SPAN> :</SPAN>  <SPAN>Cells<SPAN class=3D"clnStatus">(,=20
      menu)</SPAN></SPAN> </P>
      <P class=3D"clnComment">Select population </P>
      <P class=3D"clnParam"><SPAN class=3D"clnItemName1">Region<SPAN =
class=3D"clnStatus">(fixed,=20
      string)</SPAN> :</SPAN>  <SPAN>RingRegion<SPAN =
class=3D"clnStatus">(,=20
      menu)</SPAN></SPAN> </P>
      <P class=3D"clnComment">Select a region which should be =
characterized=20
</P></TD>
    <TD class=3D"clnBetweenColumns"></TD>
    <TD style=3D"width: 27%;">
      <DIV class=3D"clnMethodTitle">
      <H4>Method</H4></DIV>
      <DIV class=3D"clnMethod1">
      <P class=3D"clnParam"><SPAN class=3D"clnItemName1">Method<SPAN =
class=3D"clnStatus">(fixed,=20
      string)</SPAN> :</SPAN>  <SPAN>Standard<SPAN =
class=3D"clnStatus">(,=20
      menu)</SPAN></SPAN> </P>
      <P class=3D"clnComment">Select a method. Please note that you can =
enter=20
      method sub-section and switch the individual properties ON/OFF. =
</P>
      <P class=3D"clnParam">Mean<SPAN class=3D"clnStatus">(fixed, =
string)</SPAN></P>
      <P class=3D"clnComment">Calculate the mean intensity </P>
      <P class=3D"clnParam">Standard Deviation<SPAN =
class=3D"clnStatus">(fixed,=20
      string)</SPAN></P>
      <P class=3D"clnComment">Calculate the standard deviation </P>
      <P class=3D"clnParam">Coefficient of Variance<SPAN =
class=3D"clnStatus">(fixed,=20
      string)</SPAN></P>
      <P class=3D"clnComment">Calculate the coefficient of variance </P>
      <P class=3D"clnParam">Median<SPAN class=3D"clnStatus">(fixed,=20
      string)</SPAN></P>
      <P class=3D"clnComment">Calculate the median intensity </P>
      <P class=3D"clnParam">Sum<SPAN class=3D"clnStatus">(fixed, =
string)</SPAN></P>
      <P class=3D"clnComment">Calculate the sum/integral intensity </P>
      <P class=3D"clnParam">Maximum<SPAN class=3D"clnStatus">(fixed,=20
      string)</SPAN></P>
      <P class=3D"clnComment">Calculate the maximum intensity </P>
      <P class=3D"clnParam">Minimum<SPAN class=3D"clnStatus">(fixed,=20
      string)</SPAN></P>
      <P class=3D"clnComment">Calculate the minimum intensity </P>
      <P class=3D"clnParam"><SPAN class=3D"clnItemName2">Quantile =
Fraction<SPAN=20
      class=3D"clnStatus">(fixed, string)</SPAN> :</SPAN> <SPAN =
style=3D"text-decoration: underline;">75<SPAN=20
      class=3D"clnStatus">(, numeric)</SPAN></SPAN> %<SPAN=20
      class=3D"clnStatus">(fixed, string)</SPAN></P>
      <P class=3D"clnComment">Quantile fraction Calculate the quantile =
intensity=20
      </P>
      <P class=3D"clnParam">Contrast<SPAN class=3D"clnStatus">(fixed,=20
      string)</SPAN></P>
      <P class=3D"clnComment">Calculate the contrast </P></DIV></TD>
    <TD class=3D"clnBetweenColumns"></TD>
    <TD>
      <DIV class=3D"clnOutput">
      <P class=3D"clnParam">Property Prefix<SPAN =
class=3D"clnStatus">(fixed,=20
      string)</SPAN> : Intensity_RingRegion_Alexa 488_2<SPAN=20
      class=3D"clnStatus">(, string)</SPAN></P>
      <P class=3D"clnComment">Common prefix for the property names=20
  </P></DIV></TD></TR></TBODY></TABLE><BR></DIV>
<DIV class=3D"clnNonTabular">
<H2>Calculate Intensity Properties (10)</H2>
<P class=3D"clnComment"></P>
<DIV class=3D"clnInput">
<H3>Input</H3>
<P class=3D"clnParam"><SPAN class=3D"clnItemName1">Channel<SPAN=20
class=3D"clnStatus">(fixed, string)</SPAN> :</SPAN>  <SPAN>Alexa =
488_2<SPAN class=3D"clnStatus">(,=20
menu)</SPAN></SPAN> </P>
<P class=3D"clnComment">Select channel by which the intensity statistics =
should be=20
calculated </P>
<P class=3D"clnParam"><SPAN class=3D"clnItemName1">Population<SPAN=20
class=3D"clnStatus">(fixed, string)</SPAN> :</SPAN>  <SPAN>Cells<SPAN =
class=3D"clnStatus">(,=20
menu)</SPAN></SPAN> </P>
<P class=3D"clnComment">Select population </P>
<P class=3D"clnParam"><SPAN class=3D"clnItemName1">Region<SPAN=20
class=3D"clnStatus">(fixed, string)</SPAN> :</SPAN>  =
<SPAN>RingRegion<SPAN class=3D"clnStatus">(,=20
menu)</SPAN></SPAN> </P>
<P class=3D"clnComment">Select a region which should be characterized =
</P></DIV>
<DIV class=3D"clnOutput">
<H3>Output</H3>
<P class=3D"clnParam">Property Prefix<SPAN class=3D"clnStatus">(fixed,=20
string)</SPAN> : Intensity_RingRegion_Alexa 488_2<SPAN =
class=3D"clnStatus">(,=20
string)</SPAN></P>
<P class=3D"clnComment">Common prefix for the property names =
</P></DIV></DIV>
<DIV class=3D"clnTabular">
<TABLE class=3D"clnTableBackground2" border=3D"0" cellspacing=3D"0">
  <TBODY>
  <TR>
    <TD class=3D"clnTableHeader1" style=3D"width: 19%;">Calculate =
Intensity=20
      Properties (11)</TD>
    <TD class=3D"clnAfterFirstColumn"></TD>
    <TD class=3D"clnTableHeader2" style=3D"width: 27%;">Input</TD>
    <TD class=3D"clnBetweenColumns"></TD>
    <TD class=3D"clnTableHeader2" style=3D"width: 27%;">Method</TD>
    <TD class=3D"clnBetweenColumns"></TD>
    <TD class=3D"clnTableHeader2">Output</TD></TR>
  <TR>
    <TD style=3D"width: 19%;"><SPAN class=3D"clnBBComment">
<PRE></PRE></SPAN></TD>
    <TD class=3D"clnAfterFirstColumn"></TD>
    <TD style=3D"width: 27%;">
      <P class=3D"clnParam"><SPAN class=3D"clnItemName1">Channel<SPAN =
class=3D"clnStatus">(fixed,=20
      string)</SPAN> :</SPAN>  <SPAN>Alexa 488_2<SPAN =
class=3D"clnStatus">(,=20
      menu)</SPAN></SPAN> </P>
      <P class=3D"clnComment">Select channel by which the intensity =
statistics=20
      should be calculated </P>
      <P class=3D"clnParam"><SPAN class=3D"clnItemName1">Population<SPAN =
class=3D"clnStatus">(fixed,=20
      string)</SPAN> :</SPAN>  <SPAN>Cells<SPAN class=3D"clnStatus">(,=20
      menu)</SPAN></SPAN> </P>
      <P class=3D"clnComment">Select population </P>
      <P class=3D"clnParam"><SPAN class=3D"clnItemName1">Region<SPAN =
class=3D"clnStatus">(fixed,=20
      string)</SPAN> :</SPAN>  <SPAN>MembraneRegion<SPAN =
class=3D"clnStatus">(,=20
      menu)</SPAN></SPAN> </P>
      <P class=3D"clnComment">Select a region which should be =
characterized=20
</P></TD>
    <TD class=3D"clnBetweenColumns"></TD>
    <TD style=3D"width: 27%;">
      <DIV class=3D"clnMethodTitle">
      <H4>Method</H4></DIV>
      <DIV class=3D"clnMethod1">
      <P class=3D"clnParam"><SPAN class=3D"clnItemName1">Method<SPAN =
class=3D"clnStatus">(fixed,=20
      string)</SPAN> :</SPAN>  <SPAN>Standard<SPAN =
class=3D"clnStatus">(,=20
      menu)</SPAN></SPAN> </P>
      <P class=3D"clnComment">Select a method. Please note that you can =
enter=20
      method sub-section and switch the individual properties ON/OFF. =
</P>
      <P class=3D"clnParam">Mean<SPAN class=3D"clnStatus">(fixed, =
string)</SPAN></P>
      <P class=3D"clnComment">Calculate the mean intensity </P>
      <P class=3D"clnParam">Standard Deviation<SPAN =
class=3D"clnStatus">(fixed,=20
      string)</SPAN></P>
      <P class=3D"clnComment">Calculate the standard deviation </P>
      <P class=3D"clnParam">Coefficient of Variance<SPAN =
class=3D"clnStatus">(fixed,=20
      string)</SPAN></P>
      <P class=3D"clnComment">Calculate the coefficient of variance </P>
      <P class=3D"clnParam">Median<SPAN class=3D"clnStatus">(fixed,=20
      string)</SPAN></P>
      <P class=3D"clnComment">Calculate the median intensity </P>
      <P class=3D"clnParam">Sum<SPAN class=3D"clnStatus">(fixed, =
string)</SPAN></P>
      <P class=3D"clnComment">Calculate the sum/integral intensity </P>
      <P class=3D"clnParam">Maximum<SPAN class=3D"clnStatus">(fixed,=20
      string)</SPAN></P>
      <P class=3D"clnComment">Calculate the maximum intensity </P>
      <P class=3D"clnParam">Minimum<SPAN class=3D"clnStatus">(fixed,=20
      string)</SPAN></P>
      <P class=3D"clnComment">Calculate the minimum intensity </P>
      <P class=3D"clnParam"><SPAN class=3D"clnItemName2">Quantile =
Fraction<SPAN=20
      class=3D"clnStatus">(fixed, string)</SPAN> :</SPAN> <SPAN =
style=3D"text-decoration: underline;">75<SPAN=20
      class=3D"clnStatus">(, numeric)</SPAN></SPAN> %<SPAN=20
      class=3D"clnStatus">(fixed, string)</SPAN></P>
      <P class=3D"clnComment">Quantile fraction Calculate the quantile =
intensity=20
      </P>
      <P class=3D"clnParam">Contrast<SPAN class=3D"clnStatus">(fixed,=20
      string)</SPAN></P>
      <P class=3D"clnComment">Calculate the contrast </P></DIV></TD>
    <TD class=3D"clnBetweenColumns"></TD>
    <TD>
      <DIV class=3D"clnOutput">
      <P class=3D"clnParam">Property Prefix<SPAN =
class=3D"clnStatus">(fixed,=20
      string)</SPAN> : Intensity_MembraneRegion_Alexa 488_2<SPAN =
class=3D"clnStatus">(,=20
      string)</SPAN></P>
      <P class=3D"clnComment">Common prefix for the property names=20
  </P></DIV></TD></TR></TBODY></TABLE><BR></DIV>
<DIV class=3D"clnNonTabular">
<H2>Calculate Intensity Properties (11)</H2>
<P class=3D"clnComment"></P>
<DIV class=3D"clnInput">
<H3>Input</H3>
<P class=3D"clnParam"><SPAN class=3D"clnItemName1">Channel<SPAN=20
class=3D"clnStatus">(fixed, string)</SPAN> :</SPAN>  <SPAN>Alexa =
488_2<SPAN class=3D"clnStatus">(,=20
menu)</SPAN></SPAN> </P>
<P class=3D"clnComment">Select channel by which the intensity statistics =
should be=20
calculated </P>
<P class=3D"clnParam"><SPAN class=3D"clnItemName1">Population<SPAN=20
class=3D"clnStatus">(fixed, string)</SPAN> :</SPAN>  <SPAN>Cells<SPAN =
class=3D"clnStatus">(,=20
menu)</SPAN></SPAN> </P>
<P class=3D"clnComment">Select population </P>
<P class=3D"clnParam"><SPAN class=3D"clnItemName1">Region<SPAN=20
class=3D"clnStatus">(fixed, string)</SPAN> :</SPAN>  =
<SPAN>MembraneRegion<SPAN=20
class=3D"clnStatus">(, menu)</SPAN></SPAN> </P>
<P class=3D"clnComment">Select a region which should be characterized =
</P></DIV>
<DIV class=3D"clnOutput">
<H3>Output</H3>
<P class=3D"clnParam">Property Prefix<SPAN class=3D"clnStatus">(fixed,=20
string)</SPAN> : Intensity_MembraneRegion_Alexa 488_2<SPAN =
class=3D"clnStatus">(,=20
string)</SPAN></P>
<P class=3D"clnComment">Common prefix for the property names =
</P></DIV></DIV>
<DIV class=3D"clnTabular">
<TABLE class=3D"clnTableBackground2" border=3D"0" cellspacing=3D"0">
  <TBODY>
  <TR>
    <TD class=3D"clnTableHeader1" style=3D"width: 19%;">Calculate =
Intensity=20
      Properties (12)</TD>
    <TD class=3D"clnAfterFirstColumn"></TD>
    <TD class=3D"clnTableHeader2" style=3D"width: 27%;">Input</TD>
    <TD class=3D"clnBetweenColumns"></TD>
    <TD class=3D"clnTableHeader2" style=3D"width: 27%;">Method</TD>
    <TD class=3D"clnBetweenColumns"></TD>
    <TD class=3D"clnTableHeader2">Output</TD></TR>
  <TR>
    <TD style=3D"width: 19%;"><SPAN class=3D"clnBBComment">
<PRE></PRE></SPAN></TD>
    <TD class=3D"clnAfterFirstColumn"></TD>
    <TD style=3D"width: 27%;">
      <P class=3D"clnParam"><SPAN class=3D"clnItemName1">Channel<SPAN =
class=3D"clnStatus">(fixed,=20
      string)</SPAN> :</SPAN>  <SPAN>Alexa 568_2<SPAN =
class=3D"clnStatus">(,=20
      menu)</SPAN></SPAN> </P>
      <P class=3D"clnComment">Select channel by which the intensity =
statistics=20
      should be calculated </P>
      <P class=3D"clnParam"><SPAN class=3D"clnItemName1">Population<SPAN =
class=3D"clnStatus">(fixed,=20
      string)</SPAN> :</SPAN>  <SPAN>Cells<SPAN class=3D"clnStatus">(,=20
      menu)</SPAN></SPAN> </P>
      <P class=3D"clnComment">Select population </P>
      <P class=3D"clnParam"><SPAN class=3D"clnItemName1">Region<SPAN =
class=3D"clnStatus">(fixed,=20
      string)</SPAN> :</SPAN>  <SPAN>Cytoplasm<SPAN =
class=3D"clnStatus">(,=20
      menu)</SPAN></SPAN> </P>
      <P class=3D"clnComment">Select a region which should be =
characterized=20
</P></TD>
    <TD class=3D"clnBetweenColumns"></TD>
    <TD style=3D"width: 27%;">
      <DIV class=3D"clnMethodTitle">
      <H4>Method</H4></DIV>
      <DIV class=3D"clnMethod1">
      <P class=3D"clnParam"><SPAN class=3D"clnItemName1">Method<SPAN =
class=3D"clnStatus">(fixed,=20
      string)</SPAN> :</SPAN>  <SPAN>Standard<SPAN =
class=3D"clnStatus">(,=20
      menu)</SPAN></SPAN> </P>
      <P class=3D"clnComment">Select a method. Please note that you can =
enter=20
      method sub-section and switch the individual properties ON/OFF. =
</P>
      <P class=3D"clnParam">Mean<SPAN class=3D"clnStatus">(fixed, =
string)</SPAN></P>
      <P class=3D"clnComment">Calculate the mean intensity </P>
      <P class=3D"clnParam">Standard Deviation<SPAN =
class=3D"clnStatus">(fixed,=20
      string)</SPAN></P>
      <P class=3D"clnComment">Calculate the standard deviation </P>
      <P class=3D"clnParam">Coefficient of Variance<SPAN =
class=3D"clnStatus">(fixed,=20
      string)</SPAN></P>
      <P class=3D"clnComment">Calculate the coefficient of variance </P>
      <P class=3D"clnParam">Median<SPAN class=3D"clnStatus">(fixed,=20
      string)</SPAN></P>
      <P class=3D"clnComment">Calculate the median intensity </P>
      <P class=3D"clnParam">Sum<SPAN class=3D"clnStatus">(fixed, =
string)</SPAN></P>
      <P class=3D"clnComment">Calculate the sum/integral intensity </P>
      <P class=3D"clnParam">Maximum<SPAN class=3D"clnStatus">(fixed,=20
      string)</SPAN></P>
      <P class=3D"clnComment">Calculate the maximum intensity </P>
      <P class=3D"clnParam">Minimum<SPAN class=3D"clnStatus">(fixed,=20
      string)</SPAN></P>
      <P class=3D"clnComment">Calculate the minimum intensity </P>
      <P class=3D"clnParam"><SPAN class=3D"clnItemName2">Quantile =
Fraction<SPAN=20
      class=3D"clnStatus">(fixed, string)</SPAN> :</SPAN> <SPAN =
style=3D"text-decoration: underline;">75<SPAN=20
      class=3D"clnStatus">(, numeric)</SPAN></SPAN> %<SPAN=20
      class=3D"clnStatus">(fixed, string)</SPAN></P>
      <P class=3D"clnComment">Quantile fraction Calculate the quantile =
intensity=20
      </P>
      <P class=3D"clnParam">Contrast<SPAN class=3D"clnStatus">(fixed,=20
      string)</SPAN></P>
      <P class=3D"clnComment">Calculate the contrast </P></DIV></TD>
    <TD class=3D"clnBetweenColumns"></TD>
    <TD>
      <DIV class=3D"clnOutput">
      <P class=3D"clnParam">Property Prefix<SPAN =
class=3D"clnStatus">(fixed,=20
      string)</SPAN> : Intensity_Cytoplasm_Alexa 568_2<SPAN =
class=3D"clnStatus">(,=20
      string)</SPAN></P>
      <P class=3D"clnComment">Common prefix for the property names=20
  </P></DIV></TD></TR></TBODY></TABLE><BR></DIV>
<DIV class=3D"clnNonTabular">
<H2>Calculate Intensity Properties (12)</H2>
<P class=3D"clnComment"></P>
<DIV class=3D"clnInput">
<H3>Input</H3>
<P class=3D"clnParam"><SPAN class=3D"clnItemName1">Channel<SPAN=20
class=3D"clnStatus">(fixed, string)</SPAN> :</SPAN>  <SPAN>Alexa =
568_2<SPAN class=3D"clnStatus">(,=20
menu)</SPAN></SPAN> </P>
<P class=3D"clnComment">Select channel by which the intensity statistics =
should be=20
calculated </P>
<P class=3D"clnParam"><SPAN class=3D"clnItemName1">Population<SPAN=20
class=3D"clnStatus">(fixed, string)</SPAN> :</SPAN>  <SPAN>Cells<SPAN =
class=3D"clnStatus">(,=20
menu)</SPAN></SPAN> </P>
<P class=3D"clnComment">Select population </P>
<P class=3D"clnParam"><SPAN class=3D"clnItemName1">Region<SPAN=20
class=3D"clnStatus">(fixed, string)</SPAN> :</SPAN>  =
<SPAN>Cytoplasm<SPAN class=3D"clnStatus">(,=20
menu)</SPAN></SPAN> </P>
<P class=3D"clnComment">Select a region which should be characterized =
</P></DIV>
<DIV class=3D"clnOutput">
<H3>Output</H3>
<P class=3D"clnParam">Property Prefix<SPAN class=3D"clnStatus">(fixed,=20
string)</SPAN> : Intensity_Cytoplasm_Alexa 568_2<SPAN =
class=3D"clnStatus">(,=20
string)</SPAN></P>
<P class=3D"clnComment">Common prefix for the property names =
</P></DIV></DIV>
<DIV class=3D"clnTabular">
<TABLE class=3D"clnTableBackground2" border=3D"0" cellspacing=3D"0">
  <TBODY>
  <TR>
    <TD class=3D"clnTableHeader1" style=3D"width: 19%;">Calculate =
Intensity=20
      Properties (13)</TD>
    <TD class=3D"clnAfterFirstColumn"></TD>
    <TD class=3D"clnTableHeader2" style=3D"width: 27%;">Input</TD>
    <TD class=3D"clnBetweenColumns"></TD>
    <TD class=3D"clnTableHeader2" style=3D"width: 27%;">Method</TD>
    <TD class=3D"clnBetweenColumns"></TD>
    <TD class=3D"clnTableHeader2">Output</TD></TR>
  <TR>
    <TD style=3D"width: 19%;"><SPAN class=3D"clnBBComment">
<PRE></PRE></SPAN></TD>
    <TD class=3D"clnAfterFirstColumn"></TD>
    <TD style=3D"width: 27%;">
      <P class=3D"clnParam"><SPAN class=3D"clnItemName1">Channel<SPAN =
class=3D"clnStatus">(fixed,=20
      string)</SPAN> :</SPAN>  <SPAN>Alexa 568_2<SPAN =
class=3D"clnStatus">(,=20
      menu)</SPAN></SPAN> </P>
      <P class=3D"clnComment">Select channel by which the intensity =
statistics=20
      should be calculated </P>
      <P class=3D"clnParam"><SPAN class=3D"clnItemName1">Population<SPAN =
class=3D"clnStatus">(fixed,=20
      string)</SPAN> :</SPAN>  <SPAN>Cells<SPAN class=3D"clnStatus">(,=20
      menu)</SPAN></SPAN> </P>
      <P class=3D"clnComment">Select population </P>
      <P class=3D"clnParam"><SPAN class=3D"clnItemName1">Region<SPAN =
class=3D"clnStatus">(fixed,=20
      string)</SPAN> :</SPAN>  <SPAN>RingRegion<SPAN =
class=3D"clnStatus">(,=20
      menu)</SPAN></SPAN> </P>
      <P class=3D"clnComment">Select a region which should be =
characterized=20
</P></TD>
    <TD class=3D"clnBetweenColumns"></TD>
    <TD style=3D"width: 27%;">
      <DIV class=3D"clnMethodTitle">
      <H4>Method</H4></DIV>
      <DIV class=3D"clnMethod1">
      <P class=3D"clnParam"><SPAN class=3D"clnItemName1">Method<SPAN =
class=3D"clnStatus">(fixed,=20
      string)</SPAN> :</SPAN>  <SPAN>Standard<SPAN =
class=3D"clnStatus">(,=20
      menu)</SPAN></SPAN> </P>
      <P class=3D"clnComment">Select a method. Please note that you can =
enter=20
      method sub-section and switch the individual properties ON/OFF. =
</P>
      <P class=3D"clnParam">Mean<SPAN class=3D"clnStatus">(fixed, =
string)</SPAN></P>
      <P class=3D"clnComment">Calculate the mean intensity </P>
      <P class=3D"clnParam">Standard Deviation<SPAN =
class=3D"clnStatus">(fixed,=20
      string)</SPAN></P>
      <P class=3D"clnComment">Calculate the standard deviation </P>
      <P class=3D"clnParam">Coefficient of Variance<SPAN =
class=3D"clnStatus">(fixed,=20
      string)</SPAN></P>
      <P class=3D"clnComment">Calculate the coefficient of variance </P>
      <P class=3D"clnParam">Median<SPAN class=3D"clnStatus">(fixed,=20
      string)</SPAN></P>
      <P class=3D"clnComment">Calculate the median intensity </P>
      <P class=3D"clnParam">Sum<SPAN class=3D"clnStatus">(fixed, =
string)</SPAN></P>
      <P class=3D"clnComment">Calculate the sum/integral intensity </P>
      <P class=3D"clnParam">Maximum<SPAN class=3D"clnStatus">(fixed,=20
      string)</SPAN></P>
      <P class=3D"clnComment">Calculate the maximum intensity </P>
      <P class=3D"clnParam">Minimum<SPAN class=3D"clnStatus">(fixed,=20
      string)</SPAN></P>
      <P class=3D"clnComment">Calculate the minimum intensity </P>
      <P class=3D"clnParam"><SPAN class=3D"clnItemName2">Quantile =
Fraction<SPAN=20
      class=3D"clnStatus">(fixed, string)</SPAN> :</SPAN> <SPAN =
style=3D"text-decoration: underline;">75<SPAN=20
      class=3D"clnStatus">(, numeric)</SPAN></SPAN> %<SPAN=20
      class=3D"clnStatus">(fixed, string)</SPAN></P>
      <P class=3D"clnComment">Quantile fraction Calculate the quantile =
intensity=20
      </P>
      <P class=3D"clnParam">Contrast<SPAN class=3D"clnStatus">(fixed,=20
      string)</SPAN></P>
      <P class=3D"clnComment">Calculate the contrast </P></DIV></TD>
    <TD class=3D"clnBetweenColumns"></TD>
    <TD>
      <DIV class=3D"clnOutput">
      <P class=3D"clnParam">Property Prefix<SPAN =
class=3D"clnStatus">(fixed,=20
      string)</SPAN> : Intensity_RingRegion_Alexa 568_2<SPAN=20
      class=3D"clnStatus">(, string)</SPAN></P>
      <P class=3D"clnComment">Common prefix for the property names=20
  </P></DIV></TD></TR></TBODY></TABLE><BR></DIV>
<DIV class=3D"clnNonTabular">
<H2>Calculate Intensity Properties (13)</H2>
<P class=3D"clnComment"></P>
<DIV class=3D"clnInput">
<H3>Input</H3>
<P class=3D"clnParam"><SPAN class=3D"clnItemName1">Channel<SPAN=20
class=3D"clnStatus">(fixed, string)</SPAN> :</SPAN>  <SPAN>Alexa =
568_2<SPAN class=3D"clnStatus">(,=20
menu)</SPAN></SPAN> </P>
<P class=3D"clnComment">Select channel by which the intensity statistics =
should be=20
calculated </P>
<P class=3D"clnParam"><SPAN class=3D"clnItemName1">Population<SPAN=20
class=3D"clnStatus">(fixed, string)</SPAN> :</SPAN>  <SPAN>Cells<SPAN =
class=3D"clnStatus">(,=20
menu)</SPAN></SPAN> </P>
<P class=3D"clnComment">Select population </P>
<P class=3D"clnParam"><SPAN class=3D"clnItemName1">Region<SPAN=20
class=3D"clnStatus">(fixed, string)</SPAN> :</SPAN>  =
<SPAN>RingRegion<SPAN class=3D"clnStatus">(,=20
menu)</SPAN></SPAN> </P>
<P class=3D"clnComment">Select a region which should be characterized =
</P></DIV>
<DIV class=3D"clnOutput">
<H3>Output</H3>
<P class=3D"clnParam">Property Prefix<SPAN class=3D"clnStatus">(fixed,=20
string)</SPAN> : Intensity_RingRegion_Alexa 568_2<SPAN =
class=3D"clnStatus">(,=20
string)</SPAN></P>
<P class=3D"clnComment">Common prefix for the property names =
</P></DIV></DIV>
<DIV class=3D"clnTabular">
<TABLE class=3D"clnTableBackground2" border=3D"0" cellspacing=3D"0">
  <TBODY>
  <TR>
    <TD class=3D"clnTableHeader1" style=3D"width: 19%;">Calculate =
Intensity=20
      Properties (14)</TD>
    <TD class=3D"clnAfterFirstColumn"></TD>
    <TD class=3D"clnTableHeader2" style=3D"width: 27%;">Input</TD>
    <TD class=3D"clnBetweenColumns"></TD>
    <TD class=3D"clnTableHeader2" style=3D"width: 27%;">Method</TD>
    <TD class=3D"clnBetweenColumns"></TD>
    <TD class=3D"clnTableHeader2">Output</TD></TR>
  <TR>
    <TD style=3D"width: 19%;"><SPAN class=3D"clnBBComment">
<PRE></PRE></SPAN></TD>
    <TD class=3D"clnAfterFirstColumn"></TD>
    <TD style=3D"width: 27%;">
      <P class=3D"clnParam"><SPAN class=3D"clnItemName1">Channel<SPAN =
class=3D"clnStatus">(fixed,=20
      string)</SPAN> :</SPAN>  <SPAN>Alexa 647_2<SPAN =
class=3D"clnStatus">(,=20
      menu)</SPAN></SPAN> </P>
      <P class=3D"clnComment">Select channel by which the intensity =
statistics=20
      should be calculated </P>
      <P class=3D"clnParam"><SPAN class=3D"clnItemName1">Population<SPAN =
class=3D"clnStatus">(fixed,=20
      string)</SPAN> :</SPAN>  <SPAN>Cells<SPAN class=3D"clnStatus">(,=20
      menu)</SPAN></SPAN> </P>
      <P class=3D"clnComment">Select population </P>
      <P class=3D"clnParam"><SPAN class=3D"clnItemName1">Region<SPAN =
class=3D"clnStatus">(fixed,=20
      string)</SPAN> :</SPAN>  <SPAN>Cytoplasm<SPAN =
class=3D"clnStatus">(,=20
      menu)</SPAN></SPAN> </P>
      <P class=3D"clnComment">Select a region which should be =
characterized=20
</P></TD>
    <TD class=3D"clnBetweenColumns"></TD>
    <TD style=3D"width: 27%;">
      <DIV class=3D"clnMethodTitle">
      <H4>Method</H4></DIV>
      <DIV class=3D"clnMethod1">
      <P class=3D"clnParam"><SPAN class=3D"clnItemName1">Method<SPAN =
class=3D"clnStatus">(fixed,=20
      string)</SPAN> :</SPAN>  <SPAN>Standard<SPAN =
class=3D"clnStatus">(,=20
      menu)</SPAN></SPAN> </P>
      <P class=3D"clnComment">Select a method. Please note that you can =
enter=20
      method sub-section and switch the individual properties ON/OFF. =
</P>
      <P class=3D"clnParam">Mean<SPAN class=3D"clnStatus">(fixed, =
string)</SPAN></P>
      <P class=3D"clnComment">Calculate the mean intensity </P>
      <P class=3D"clnParam">Standard Deviation<SPAN =
class=3D"clnStatus">(fixed,=20
      string)</SPAN></P>
      <P class=3D"clnComment">Calculate the standard deviation </P>
      <P class=3D"clnParam">Coefficient of Variance<SPAN =
class=3D"clnStatus">(fixed,=20
      string)</SPAN></P>
      <P class=3D"clnComment">Calculate the coefficient of variance </P>
      <P class=3D"clnParam">Median<SPAN class=3D"clnStatus">(fixed,=20
      string)</SPAN></P>
      <P class=3D"clnComment">Calculate the median intensity </P>
      <P class=3D"clnParam">Sum<SPAN class=3D"clnStatus">(fixed, =
string)</SPAN></P>
      <P class=3D"clnComment">Calculate the sum/integral intensity </P>
      <P class=3D"clnParam">Maximum<SPAN class=3D"clnStatus">(fixed,=20
      string)</SPAN></P>
      <P class=3D"clnComment">Calculate the maximum intensity </P>
      <P class=3D"clnParam">Minimum<SPAN class=3D"clnStatus">(fixed,=20
      string)</SPAN></P>
      <P class=3D"clnComment">Calculate the minimum intensity </P>
      <P class=3D"clnParam"><SPAN class=3D"clnItemName2">Quantile =
Fraction<SPAN=20
      class=3D"clnStatus">(fixed, string)</SPAN> :</SPAN> <SPAN =
style=3D"text-decoration: underline;">75<SPAN=20
      class=3D"clnStatus">(, numeric)</SPAN></SPAN> %<SPAN=20
      class=3D"clnStatus">(fixed, string)</SPAN></P>
      <P class=3D"clnComment">Quantile fraction Calculate the quantile =
intensity=20
      </P>
      <P class=3D"clnParam">Contrast<SPAN class=3D"clnStatus">(fixed,=20
      string)</SPAN></P>
      <P class=3D"clnComment">Calculate the contrast </P></DIV></TD>
    <TD class=3D"clnBetweenColumns"></TD>
    <TD>
      <DIV class=3D"clnOutput">
      <P class=3D"clnParam">Property Prefix<SPAN =
class=3D"clnStatus">(fixed,=20
      string)</SPAN> : Intensity_Cytoplasm_Alexa 647_2<SPAN =
class=3D"clnStatus">(,=20
      string)</SPAN></P>
      <P class=3D"clnComment">Common prefix for the property names=20
  </P></DIV></TD></TR></TBODY></TABLE><BR></DIV>
<DIV class=3D"clnNonTabular">
<H2>Calculate Intensity Properties (14)</H2>
<P class=3D"clnComment"></P>
<DIV class=3D"clnInput">
<H3>Input</H3>
<P class=3D"clnParam"><SPAN class=3D"clnItemName1">Channel<SPAN=20
class=3D"clnStatus">(fixed, string)</SPAN> :</SPAN>  <SPAN>Alexa =
647_2<SPAN class=3D"clnStatus">(,=20
menu)</SPAN></SPAN> </P>
<P class=3D"clnComment">Select channel by which the intensity statistics =
should be=20
calculated </P>
<P class=3D"clnParam"><SPAN class=3D"clnItemName1">Population<SPAN=20
class=3D"clnStatus">(fixed, string)</SPAN> :</SPAN>  <SPAN>Cells<SPAN =
class=3D"clnStatus">(,=20
menu)</SPAN></SPAN> </P>
<P class=3D"clnComment">Select population </P>
<P class=3D"clnParam"><SPAN class=3D"clnItemName1">Region<SPAN=20
class=3D"clnStatus">(fixed, string)</SPAN> :</SPAN>  =
<SPAN>Cytoplasm<SPAN class=3D"clnStatus">(,=20
menu)</SPAN></SPAN> </P>
<P class=3D"clnComment">Select a region which should be characterized =
</P></DIV>
<DIV class=3D"clnOutput">
<H3>Output</H3>
<P class=3D"clnParam">Property Prefix<SPAN class=3D"clnStatus">(fixed,=20
string)</SPAN> : Intensity_Cytoplasm_Alexa 647_2<SPAN =
class=3D"clnStatus">(,=20
string)</SPAN></P>
<P class=3D"clnComment">Common prefix for the property names =
</P></DIV></DIV>
<DIV class=3D"clnTabular">
<TABLE class=3D"clnTableBackground2" border=3D"0" cellspacing=3D"0">
  <TBODY>
  <TR>
    <TD class=3D"clnTableHeader1" style=3D"width: 19%;">Calculate =
Intensity=20
      Properties (15)</TD>
    <TD class=3D"clnAfterFirstColumn"></TD>
    <TD class=3D"clnTableHeader2" style=3D"width: 27%;">Input</TD>
    <TD class=3D"clnBetweenColumns"></TD>
    <TD class=3D"clnTableHeader2" style=3D"width: 27%;">Method</TD>
    <TD class=3D"clnBetweenColumns"></TD>
    <TD class=3D"clnTableHeader2">Output</TD></TR>
  <TR>
    <TD style=3D"width: 19%;"><SPAN class=3D"clnBBComment">
<PRE></PRE></SPAN></TD>
    <TD class=3D"clnAfterFirstColumn"></TD>
    <TD style=3D"width: 27%;">
      <P class=3D"clnParam"><SPAN class=3D"clnItemName1">Channel<SPAN =
class=3D"clnStatus">(fixed,=20
      string)</SPAN> :</SPAN>  <SPAN>Alexa 647_2<SPAN =
class=3D"clnStatus">(,=20
      menu)</SPAN></SPAN> </P>
      <P class=3D"clnComment">Select channel by which the intensity =
statistics=20
      should be calculated </P>
      <P class=3D"clnParam"><SPAN class=3D"clnItemName1">Population<SPAN =
class=3D"clnStatus">(fixed,=20
      string)</SPAN> :</SPAN>  <SPAN>Cells<SPAN class=3D"clnStatus">(,=20
      menu)</SPAN></SPAN> </P>
      <P class=3D"clnComment">Select population </P>
      <P class=3D"clnParam"><SPAN class=3D"clnItemName1">Region<SPAN =
class=3D"clnStatus">(fixed,=20
      string)</SPAN> :</SPAN>  <SPAN>RingRegion<SPAN =
class=3D"clnStatus">(,=20
      menu)</SPAN></SPAN> </P>
      <P class=3D"clnComment">Select a region which should be =
characterized=20
</P></TD>
    <TD class=3D"clnBetweenColumns"></TD>
    <TD style=3D"width: 27%;">
      <DIV class=3D"clnMethodTitle">
      <H4>Method</H4></DIV>
      <DIV class=3D"clnMethod1">
      <P class=3D"clnParam"><SPAN class=3D"clnItemName1">Method<SPAN =
class=3D"clnStatus">(fixed,=20
      string)</SPAN> :</SPAN>  <SPAN>Standard<SPAN =
class=3D"clnStatus">(,=20
      menu)</SPAN></SPAN> </P>
      <P class=3D"clnComment">Select a method. Please note that you can =
enter=20
      method sub-section and switch the individual properties ON/OFF. =
</P>
      <P class=3D"clnParam">Mean<SPAN class=3D"clnStatus">(fixed, =
string)</SPAN></P>
      <P class=3D"clnComment">Calculate the mean intensity </P>
      <P class=3D"clnParam">Standard Deviation<SPAN =
class=3D"clnStatus">(fixed,=20
      string)</SPAN></P>
      <P class=3D"clnComment">Calculate the standard deviation </P>
      <P class=3D"clnParam">Coefficient of Variance<SPAN =
class=3D"clnStatus">(fixed,=20
      string)</SPAN></P>
      <P class=3D"clnComment">Calculate the coefficient of variance </P>
      <P class=3D"clnParam">Median<SPAN class=3D"clnStatus">(fixed,=20
      string)</SPAN></P>
      <P class=3D"clnComment">Calculate the median intensity </P>
      <P class=3D"clnParam">Sum<SPAN class=3D"clnStatus">(fixed, =
string)</SPAN></P>
      <P class=3D"clnComment">Calculate the sum/integral intensity </P>
      <P class=3D"clnParam">Maximum<SPAN class=3D"clnStatus">(fixed,=20
      string)</SPAN></P>
      <P class=3D"clnComment">Calculate the maximum intensity </P>
      <P class=3D"clnParam">Minimum<SPAN class=3D"clnStatus">(fixed,=20
      string)</SPAN></P>
      <P class=3D"clnComment">Calculate the minimum intensity </P>
      <P class=3D"clnParam"><SPAN class=3D"clnItemName2">Quantile =
Fraction<SPAN=20
      class=3D"clnStatus">(fixed, string)</SPAN> :</SPAN> <SPAN =
style=3D"text-decoration: underline;">75<SPAN=20
      class=3D"clnStatus">(, numeric)</SPAN></SPAN> %<SPAN=20
      class=3D"clnStatus">(fixed, string)</SPAN></P>
      <P class=3D"clnComment">Quantile fraction Calculate the quantile =
intensity=20
      </P>
      <P class=3D"clnParam">Contrast<SPAN class=3D"clnStatus">(fixed,=20
      string)</SPAN></P>
      <P class=3D"clnComment">Calculate the contrast </P></DIV></TD>
    <TD class=3D"clnBetweenColumns"></TD>
    <TD>
      <DIV class=3D"clnOutput">
      <P class=3D"clnParam">Property Prefix<SPAN =
class=3D"clnStatus">(fixed,=20
      string)</SPAN> : Intensity_RingRegion_Alexa 647_2<SPAN=20
      class=3D"clnStatus">(, string)</SPAN></P>
      <P class=3D"clnComment">Common prefix for the property names=20
  </P></DIV></TD></TR></TBODY></TABLE><BR></DIV>
<DIV class=3D"clnNonTabular">
<H2>Calculate Intensity Properties (15)</H2>
<P class=3D"clnComment"></P>
<DIV class=3D"clnInput">
<H3>Input</H3>
<P class=3D"clnParam"><SPAN class=3D"clnItemName1">Channel<SPAN=20
class=3D"clnStatus">(fixed, string)</SPAN> :</SPAN>  <SPAN>Alexa =
647_2<SPAN class=3D"clnStatus">(,=20
menu)</SPAN></SPAN> </P>
<P class=3D"clnComment">Select channel by which the intensity statistics =
should be=20
calculated </P>
<P class=3D"clnParam"><SPAN class=3D"clnItemName1">Population<SPAN=20
class=3D"clnStatus">(fixed, string)</SPAN> :</SPAN>  <SPAN>Cells<SPAN =
class=3D"clnStatus">(,=20
menu)</SPAN></SPAN> </P>
<P class=3D"clnComment">Select population </P>
<P class=3D"clnParam"><SPAN class=3D"clnItemName1">Region<SPAN=20
class=3D"clnStatus">(fixed, string)</SPAN> :</SPAN>  =
<SPAN>RingRegion<SPAN class=3D"clnStatus">(,=20
menu)</SPAN></SPAN> </P>
<P class=3D"clnComment">Select a region which should be characterized =
</P></DIV>
<DIV class=3D"clnOutput">
<H3>Output</H3>
<P class=3D"clnParam">Property Prefix<SPAN class=3D"clnStatus">(fixed,=20
string)</SPAN> : Intensity_RingRegion_Alexa 647_2<SPAN =
class=3D"clnStatus">(,=20
string)</SPAN></P>
<P class=3D"clnComment">Common prefix for the property names =
</P></DIV></DIV>
<DIV class=3D"clnTabular">
<TABLE class=3D"clnTableBackground2" border=3D"0" cellspacing=3D"0">
  <TBODY>
  <TR>
    <TD class=3D"clnTableHeader1" style=3D"width: 19%;">Calculate =
Intensity=20
      Properties (16)</TD>
    <TD class=3D"clnAfterFirstColumn"></TD>
    <TD class=3D"clnTableHeader2" style=3D"width: 27%;">Input</TD>
    <TD class=3D"clnBetweenColumns"></TD>
    <TD class=3D"clnTableHeader2" style=3D"width: 27%;">Method</TD>
    <TD class=3D"clnBetweenColumns"></TD>
    <TD class=3D"clnTableHeader2">Output</TD></TR>
  <TR>
    <TD style=3D"width: 19%;"><SPAN class=3D"clnBBComment">
<PRE></PRE></SPAN></TD>
    <TD class=3D"clnAfterFirstColumn"></TD>
    <TD style=3D"width: 27%;">
      <P class=3D"clnParam"><SPAN class=3D"clnItemName1">Channel<SPAN =
class=3D"clnStatus">(fixed,=20
      string)</SPAN> :</SPAN>  <SPAN>Alexa 488<SPAN =
class=3D"clnStatus">(,=20
      menu)</SPAN></SPAN> </P>
      <P class=3D"clnComment">Select channel by which the intensity =
statistics=20
      should be calculated </P>
      <P class=3D"clnParam"><SPAN class=3D"clnItemName1">Population<SPAN =
class=3D"clnStatus">(fixed,=20
      string)</SPAN> :</SPAN>  <SPAN>Nucleoli<SPAN =
class=3D"clnStatus">(,=20
      menu)</SPAN></SPAN> </P>
      <P class=3D"clnComment">Select population </P>
      <P class=3D"clnParam"><SPAN class=3D"clnItemName1">Region<SPAN =
class=3D"clnStatus">(fixed,=20
      string)</SPAN> :</SPAN>  <SPAN>Spot<SPAN class=3D"clnStatus">(,=20
      menu)</SPAN></SPAN> </P>
      <P class=3D"clnComment">Select a region which should be =
characterized=20
</P></TD>
    <TD class=3D"clnBetweenColumns"></TD>
    <TD style=3D"width: 27%;">
      <DIV class=3D"clnMethodTitle">
      <H4>Method</H4></DIV>
      <DIV class=3D"clnMethod1">
      <P class=3D"clnParam"><SPAN class=3D"clnItemName1">Method<SPAN =
class=3D"clnStatus">(fixed,=20
      string)</SPAN> :</SPAN>  <SPAN>Standard<SPAN =
class=3D"clnStatus">(,=20
      menu)</SPAN></SPAN> </P>
      <P class=3D"clnComment">Select a method. Please note that you can =
enter=20
      method sub-section and switch the individual properties ON/OFF. =
</P>
      <P class=3D"clnParam">Mean<SPAN class=3D"clnStatus">(fixed, =
string)</SPAN></P>
      <P class=3D"clnComment">Calculate the mean intensity </P>
      <P class=3D"clnParam">Standard Deviation<SPAN =
class=3D"clnStatus">(fixed,=20
      string)</SPAN></P>
      <P class=3D"clnComment">Calculate the standard deviation </P>
      <P class=3D"clnParam">Coefficient of Variance<SPAN =
class=3D"clnStatus">(fixed,=20
      string)</SPAN></P>
      <P class=3D"clnComment">Calculate the coefficient of variance </P>
      <P class=3D"clnParam">Median<SPAN class=3D"clnStatus">(fixed,=20
      string)</SPAN></P>
      <P class=3D"clnComment">Calculate the median intensity </P>
      <P class=3D"clnParam">Sum<SPAN class=3D"clnStatus">(fixed, =
string)</SPAN></P>
      <P class=3D"clnComment">Calculate the sum/integral intensity </P>
      <P class=3D"clnParam">Maximum<SPAN class=3D"clnStatus">(fixed,=20
      string)</SPAN></P>
      <P class=3D"clnComment">Calculate the maximum intensity </P>
      <P class=3D"clnParam">Minimum<SPAN class=3D"clnStatus">(fixed,=20
      string)</SPAN></P>
      <P class=3D"clnComment">Calculate the minimum intensity </P>
      <P class=3D"clnParam"><SPAN class=3D"clnItemName2">Quantile =
Fraction<SPAN=20
      class=3D"clnStatus">(fixed, string)</SPAN> :</SPAN> <SPAN =
style=3D"text-decoration: underline;">75<SPAN=20
      class=3D"clnStatus">(, numeric)</SPAN></SPAN> %<SPAN=20
      class=3D"clnStatus">(fixed, string)</SPAN></P>
      <P class=3D"clnComment">Quantile fraction Calculate the quantile =
intensity=20
      </P>
      <P class=3D"clnParam">Contrast<SPAN class=3D"clnStatus">(fixed,=20
      string)</SPAN></P>
      <P class=3D"clnComment">Calculate the contrast </P></DIV></TD>
    <TD class=3D"clnBetweenColumns"></TD>
    <TD>
      <DIV class=3D"clnOutput">
      <P class=3D"clnParam">Property Prefix<SPAN =
class=3D"clnStatus">(fixed,=20
      string)</SPAN> : Intensity_Spot_Alexa 488<SPAN =
class=3D"clnStatus">(,=20
      string)</SPAN></P>
      <P class=3D"clnComment">Common prefix for the property names=20
  </P></DIV></TD></TR></TBODY></TABLE><BR></DIV>
<DIV class=3D"clnNonTabular">
<H2>Calculate Intensity Properties (16)</H2>
<P class=3D"clnComment"></P>
<DIV class=3D"clnInput">
<H3>Input</H3>
<P class=3D"clnParam"><SPAN class=3D"clnItemName1">Channel<SPAN=20
class=3D"clnStatus">(fixed, string)</SPAN> :</SPAN>  <SPAN>Alexa =
488<SPAN class=3D"clnStatus">(,=20
menu)</SPAN></SPAN> </P>
<P class=3D"clnComment">Select channel by which the intensity statistics =
should be=20
calculated </P>
<P class=3D"clnParam"><SPAN class=3D"clnItemName1">Population<SPAN=20
class=3D"clnStatus">(fixed, string)</SPAN> :</SPAN>  <SPAN>Nucleoli<SPAN =
class=3D"clnStatus">(,=20
menu)</SPAN></SPAN> </P>
<P class=3D"clnComment">Select population </P>
<P class=3D"clnParam"><SPAN class=3D"clnItemName1">Region<SPAN=20
class=3D"clnStatus">(fixed, string)</SPAN> :</SPAN>  <SPAN>Spot<SPAN =
class=3D"clnStatus">(,=20
menu)</SPAN></SPAN> </P>
<P class=3D"clnComment">Select a region which should be characterized =
</P></DIV>
<DIV class=3D"clnOutput">
<H3>Output</H3>
<P class=3D"clnParam">Property Prefix<SPAN class=3D"clnStatus">(fixed,=20
string)</SPAN> : Intensity_Spot_Alexa 488<SPAN class=3D"clnStatus">(,=20
string)</SPAN></P>
<P class=3D"clnComment">Common prefix for the property names =
</P></DIV></DIV>
<DIV class=3D"clnTabular">
<TABLE class=3D"clnTableBackground2" border=3D"0" cellspacing=3D"0">
  <TBODY>
  <TR>
    <TD class=3D"clnTableHeader1" style=3D"width: 19%;">Calculate =
Texture=20
      Properties</TD>
    <TD class=3D"clnAfterFirstColumn"></TD>
    <TD class=3D"clnTableHeader2" style=3D"width: 27%;">Input</TD>
    <TD class=3D"clnBetweenColumns"></TD>
    <TD class=3D"clnTableHeader2" style=3D"width: 27%;">Method</TD>
    <TD class=3D"clnBetweenColumns"></TD>
    <TD class=3D"clnTableHeader2">Output</TD></TR>
  <TR>
    <TD style=3D"width: 19%;"><SPAN class=3D"clnBBComment">
<PRE></PRE></SPAN></TD>
    <TD class=3D"clnAfterFirstColumn"></TD>
    <TD style=3D"width: 27%;">
      <P class=3D"clnParam"><SPAN class=3D"clnItemName1">Channel<SPAN =
class=3D"clnStatus">(fixed,=20
      string)</SPAN> :</SPAN>  <SPAN>HOECHST 33342_2<SPAN =
class=3D"clnStatus">(,=20
      menu)</SPAN></SPAN> </P>
      <P class=3D"clnComment">Select channel by which the texture =
intensity=20
      statistics should be calculated. </P>
      <P class=3D"clnParam"><SPAN class=3D"clnItemName1">Population<SPAN =
class=3D"clnStatus">(fixed,=20
      string)</SPAN> :</SPAN>  <SPAN>Cells<SPAN class=3D"clnStatus">(,=20
      menu)</SPAN></SPAN> </P>
      <P class=3D"clnComment">Select population </P>
      <P class=3D"clnParam"><SPAN class=3D"clnItemName1">Region<SPAN =
class=3D"clnStatus">(fixed,=20
      string)</SPAN> :</SPAN>  <SPAN>Nucleus<SPAN class=3D"clnStatus">(, =

      menu)</SPAN></SPAN> </P>
      <P class=3D"clnComment">Select region which should be =
characterized. </P></TD>
    <TD class=3D"clnBetweenColumns"></TD>
    <TD style=3D"width: 27%;">
      <DIV class=3D"clnMethodTitle">
      <H4>Method</H4></DIV>
      <DIV class=3D"clnMethod1">
      <P class=3D"clnParam"><SPAN class=3D"clnItemName1">Method<SPAN =
class=3D"clnStatus">(fixed,=20
      string)</SPAN> :</SPAN>  <SPAN>SER Features<SPAN =
class=3D"clnStatus">(,=20
      menu)</SPAN></SPAN> </P>
      <P class=3D"clnComment">Select a method. Please note that you can =
enter=20
      method sub-section and switch the individual properties ON/OFF. =
</P>
      <P class=3D"clnParam"><SPAN class=3D"clnItemName2">Scale<SPAN =
class=3D"clnStatus">(fixed,=20
      string)</SPAN> :</SPAN>  <SPAN>0<SPAN =
class=3D"clnStatus">(default,=20
      numeric)</SPAN></SPAN> px<SPAN class=3D"clnStatus">(fixed, =
menu)</SPAN></P>
      <P class=3D"clnComment">Scale at which the SER features should be=20
      calculated. Unit for the input scale </P>
      <P class=3D"clnParam"><SPAN class=3D"clnItemName2">Normalization =
by<SPAN=20
      class=3D"clnStatus">(fixed, string)</SPAN> :</SPAN>  =
<SPAN>Unnormalized<SPAN=20
      class=3D"clnStatus">(, menu)</SPAN></SPAN> </P>
      <P class=3D"clnComment">Select between normalization by Kernel, =
Region=20
      Intensity or Unnormalized. Region Intensity corresponds to =
normalization=20
      by average intensity of the selected region. </P>
      <P class=3D"clnParam">SER Spot<SPAN class=3D"clnStatus">(fixed,=20
      string)</SPAN></P>
      <P class=3D"clnComment">Calculate property SER Spot </P>
      <P class=3D"clnParam">SER Hole<SPAN class=3D"clnStatus">(fixed,=20
      string)</SPAN></P>
      <P class=3D"clnComment">Calculate property SER Hole </P>
      <P class=3D"clnParam">SER Edge<SPAN class=3D"clnStatus">(fixed,=20
      string)</SPAN></P>
      <P class=3D"clnComment">Calculate property SER Edge </P>
      <P class=3D"clnParam">SER Ridge<SPAN class=3D"clnStatus">(fixed,=20
      string)</SPAN></P>
      <P class=3D"clnComment">Calculate property SER Ridge </P>
      <P class=3D"clnParam">SER Valley<SPAN class=3D"clnStatus">(fixed,=20
      string)</SPAN></P>
      <P class=3D"clnComment">Calculate property SER Valley </P>
      <P class=3D"clnParam">SER Saddle<SPAN class=3D"clnStatus">(fixed,=20
      string)</SPAN></P>
      <P class=3D"clnComment">Calculate property SER Saddle </P>
      <P class=3D"clnParam">SER Bright<SPAN class=3D"clnStatus">(fixed,=20
      string)</SPAN></P>
      <P class=3D"clnComment">Calculate property SER Bright </P>
      <P class=3D"clnParam">SER Dark<SPAN class=3D"clnStatus">(fixed,=20
      string)</SPAN></P>
      <P class=3D"clnComment">Calculate property SER Dark =
</P></DIV></TD>
    <TD class=3D"clnBetweenColumns"></TD>
    <TD>
      <DIV class=3D"clnOutput">
      <P class=3D"clnParam">Property Prefix<SPAN =
class=3D"clnStatus">(fixed,=20
      string)</SPAN> : Texture_SER_0_Nucleus_HOECHST 33342_2<SPAN =
class=3D"clnStatus">(,=20
      string)</SPAN></P>
      <P class=3D"clnComment">Common prefix for property names=20
  </P></DIV></TD></TR></TBODY></TABLE><BR></DIV>
<DIV class=3D"clnNonTabular">
<H2>Calculate Texture Properties</H2>
<P class=3D"clnComment"></P>
<DIV class=3D"clnInput">
<H3>Input</H3>
<P class=3D"clnParam"><SPAN class=3D"clnItemName1">Channel<SPAN=20
class=3D"clnStatus">(fixed, string)</SPAN> :</SPAN>  <SPAN>HOECHST =
33342_2<SPAN=20
class=3D"clnStatus">(, menu)</SPAN></SPAN> </P>
<P class=3D"clnComment">Select channel by which the texture intensity =
statistics=20
should be calculated. </P>
<P class=3D"clnParam"><SPAN class=3D"clnItemName1">Population<SPAN=20
class=3D"clnStatus">(fixed, string)</SPAN> :</SPAN>  <SPAN>Cells<SPAN =
class=3D"clnStatus">(,=20
menu)</SPAN></SPAN> </P>
<P class=3D"clnComment">Select population </P>
<P class=3D"clnParam"><SPAN class=3D"clnItemName1">Region<SPAN=20
class=3D"clnStatus">(fixed, string)</SPAN> :</SPAN>  <SPAN>Nucleus<SPAN =
class=3D"clnStatus">(,=20
menu)</SPAN></SPAN> </P>
<P class=3D"clnComment">Select region which should be characterized. =
</P></DIV>
<DIV class=3D"clnOutput">
<H3>Output</H3>
<P class=3D"clnParam">Property Prefix<SPAN class=3D"clnStatus">(fixed,=20
string)</SPAN> : Texture_SER_0_Nucleus_HOECHST 33342_2<SPAN =
class=3D"clnStatus">(,=20
string)</SPAN></P>
<P class=3D"clnComment">Common prefix for property names =
</P></DIV></DIV>
<DIV class=3D"clnTabular">
<TABLE class=3D"clnTableBackground2" border=3D"0" cellspacing=3D"0">
  <TBODY>
  <TR>
    <TD class=3D"clnTableHeader1" style=3D"width: 19%;">Calculate =
Texture=20
      Properties (2)</TD>
    <TD class=3D"clnAfterFirstColumn"></TD>
    <TD class=3D"clnTableHeader2" style=3D"width: 27%;">Input</TD>
    <TD class=3D"clnBetweenColumns"></TD>
    <TD class=3D"clnTableHeader2" style=3D"width: 27%;">Method</TD>
    <TD class=3D"clnBetweenColumns"></TD>
    <TD class=3D"clnTableHeader2">Output</TD></TR>
  <TR>
    <TD style=3D"width: 19%;"><SPAN class=3D"clnBBComment">
<PRE></PRE></SPAN></TD>
    <TD class=3D"clnAfterFirstColumn"></TD>
    <TD style=3D"width: 27%;">
      <P class=3D"clnParam"><SPAN class=3D"clnItemName1">Channel<SPAN =
class=3D"clnStatus">(fixed,=20
      string)</SPAN> :</SPAN>  <SPAN>HOECHST 33342_2<SPAN =
class=3D"clnStatus">(,=20
      menu)</SPAN></SPAN> </P>
      <P class=3D"clnComment">Select channel by which the texture =
intensity=20
      statistics should be calculated. </P>
      <P class=3D"clnParam"><SPAN class=3D"clnItemName1">Population<SPAN =
class=3D"clnStatus">(fixed,=20
      string)</SPAN> :</SPAN>  <SPAN>Cells<SPAN class=3D"clnStatus">(,=20
      menu)</SPAN></SPAN> </P>
      <P class=3D"clnComment">Select population </P>
      <P class=3D"clnParam"><SPAN class=3D"clnItemName1">Region<SPAN =
class=3D"clnStatus">(fixed,=20
      string)</SPAN> :</SPAN>  <SPAN>Nucleus<SPAN class=3D"clnStatus">(, =

      menu)</SPAN></SPAN> </P>
      <P class=3D"clnComment">Select region which should be =
characterized. </P></TD>
    <TD class=3D"clnBetweenColumns"></TD>
    <TD style=3D"width: 27%;">
      <DIV class=3D"clnMethodTitle">
      <H4>Method</H4></DIV>
      <DIV class=3D"clnMethod1">
      <P class=3D"clnParam"><SPAN class=3D"clnItemName1">Method<SPAN =
class=3D"clnStatus">(fixed,=20
      string)</SPAN> :</SPAN>  <SPAN>SER Features<SPAN =
class=3D"clnStatus">(,=20
      menu)</SPAN></SPAN> </P>
      <P class=3D"clnComment">Select a method. Please note that you can =
enter=20
      method sub-section and switch the individual properties ON/OFF. =
</P>
      <P class=3D"clnParam"><SPAN class=3D"clnItemName2">Scale<SPAN =
class=3D"clnStatus">(fixed,=20
      string)</SPAN> :</SPAN>  <SPAN style=3D"text-decoration: =
underline;">1<SPAN=20
      class=3D"clnStatus">(, numeric)</SPAN></SPAN> px<SPAN=20
      class=3D"clnStatus">(fixed, menu)</SPAN></P>
      <P class=3D"clnComment">Scale at which the SER features should be=20
      calculated. Unit for the input scale </P>
      <P class=3D"clnParam"><SPAN class=3D"clnItemName2">Normalization =
by<SPAN=20
      class=3D"clnStatus">(fixed, string)</SPAN> :</SPAN>  =
<SPAN>Unnormalized<SPAN=20
      class=3D"clnStatus">(, menu)</SPAN></SPAN> </P>
      <P class=3D"clnComment">Select between normalization by Kernel, =
Region=20
      Intensity or Unnormalized. Region Intensity corresponds to =
normalization=20
      by average intensity of the selected region. </P>
      <P class=3D"clnParam">SER Spot<SPAN class=3D"clnStatus">(fixed,=20
      string)</SPAN></P>
      <P class=3D"clnComment">Calculate property SER Spot </P>
      <P class=3D"clnParam">SER Hole<SPAN class=3D"clnStatus">(fixed,=20
      string)</SPAN></P>
      <P class=3D"clnComment">Calculate property SER Hole </P>
      <P class=3D"clnParam">SER Edge<SPAN class=3D"clnStatus">(fixed,=20
      string)</SPAN></P>
      <P class=3D"clnComment">Calculate property SER Edge </P>
      <P class=3D"clnParam">SER Ridge<SPAN class=3D"clnStatus">(fixed,=20
      string)</SPAN></P>
      <P class=3D"clnComment">Calculate property SER Ridge </P>
      <P class=3D"clnParam">SER Valley<SPAN class=3D"clnStatus">(fixed,=20
      string)</SPAN></P>
      <P class=3D"clnComment">Calculate property SER Valley </P>
      <P class=3D"clnParam">SER Saddle<SPAN class=3D"clnStatus">(fixed,=20
      string)</SPAN></P>
      <P class=3D"clnComment">Calculate property SER Saddle </P>
      <P class=3D"clnParam">SER Bright<SPAN class=3D"clnStatus">(fixed,=20
      string)</SPAN></P>
      <P class=3D"clnComment">Calculate property SER Bright </P>
      <P class=3D"clnParam">SER Dark<SPAN class=3D"clnStatus">(fixed,=20
      string)</SPAN></P>
      <P class=3D"clnComment">Calculate property SER Dark =
</P></DIV></TD>
    <TD class=3D"clnBetweenColumns"></TD>
    <TD>
      <DIV class=3D"clnOutput">
      <P class=3D"clnParam">Property Prefix<SPAN =
class=3D"clnStatus">(fixed,=20
      string)</SPAN> : Texture_SER_1_Nucleus_HOECHST 33342_2<SPAN =
class=3D"clnStatus">(,=20
      string)</SPAN></P>
      <P class=3D"clnComment">Common prefix for property names=20
  </P></DIV></TD></TR></TBODY></TABLE><BR></DIV>
<DIV class=3D"clnNonTabular">
<H2>Calculate Texture Properties (2)</H2>
<P class=3D"clnComment"></P>
<DIV class=3D"clnInput">
<H3>Input</H3>
<P class=3D"clnParam"><SPAN class=3D"clnItemName1">Channel<SPAN=20
class=3D"clnStatus">(fixed, string)</SPAN> :</SPAN>  <SPAN>HOECHST =
33342_2<SPAN=20
class=3D"clnStatus">(, menu)</SPAN></SPAN> </P>
<P class=3D"clnComment">Select channel by which the texture intensity =
statistics=20
should be calculated. </P>
<P class=3D"clnParam"><SPAN class=3D"clnItemName1">Population<SPAN=20
class=3D"clnStatus">(fixed, string)</SPAN> :</SPAN>  <SPAN>Cells<SPAN =
class=3D"clnStatus">(,=20
menu)</SPAN></SPAN> </P>
<P class=3D"clnComment">Select population </P>
<P class=3D"clnParam"><SPAN class=3D"clnItemName1">Region<SPAN=20
class=3D"clnStatus">(fixed, string)</SPAN> :</SPAN>  <SPAN>Nucleus<SPAN =
class=3D"clnStatus">(,=20
menu)</SPAN></SPAN> </P>
<P class=3D"clnComment">Select region which should be characterized. =
</P></DIV>
<DIV class=3D"clnOutput">
<H3>Output</H3>
<P class=3D"clnParam">Property Prefix<SPAN class=3D"clnStatus">(fixed,=20
string)</SPAN> : Texture_SER_1_Nucleus_HOECHST 33342_2<SPAN =
class=3D"clnStatus">(,=20
string)</SPAN></P>
<P class=3D"clnComment">Common prefix for property names =
</P></DIV></DIV>
<DIV class=3D"clnTabular">
<TABLE class=3D"clnTableBackground2" border=3D"0" cellspacing=3D"0">
  <TBODY>
  <TR>
    <TD class=3D"clnTableHeader1" style=3D"width: 19%;">Calculate =
Texture=20
      Properties (3)</TD>
    <TD class=3D"clnAfterFirstColumn"></TD>
    <TD class=3D"clnTableHeader2" style=3D"width: 27%;">Input</TD>
    <TD class=3D"clnBetweenColumns"></TD>
    <TD class=3D"clnTableHeader2" style=3D"width: 27%;">Method</TD>
    <TD class=3D"clnBetweenColumns"></TD>
    <TD class=3D"clnTableHeader2">Output</TD></TR>
  <TR>
    <TD style=3D"width: 19%;"><SPAN class=3D"clnBBComment">
<PRE></PRE></SPAN></TD>
    <TD class=3D"clnAfterFirstColumn"></TD>
    <TD style=3D"width: 27%;">
      <P class=3D"clnParam"><SPAN class=3D"clnItemName1">Channel<SPAN =
class=3D"clnStatus">(fixed,=20
      string)</SPAN> :</SPAN>  <SPAN>HOECHST 33342_2<SPAN =
class=3D"clnStatus">(,=20
      menu)</SPAN></SPAN> </P>
      <P class=3D"clnComment">Select channel by which the texture =
intensity=20
      statistics should be calculated. </P>
      <P class=3D"clnParam"><SPAN class=3D"clnItemName1">Population<SPAN =
class=3D"clnStatus">(fixed,=20
      string)</SPAN> :</SPAN>  <SPAN>Cells<SPAN class=3D"clnStatus">(,=20
      menu)</SPAN></SPAN> </P>
      <P class=3D"clnComment">Select population </P>
      <P class=3D"clnParam"><SPAN class=3D"clnItemName1">Region<SPAN =
class=3D"clnStatus">(fixed,=20
      string)</SPAN> :</SPAN>  <SPAN>Nucleus<SPAN class=3D"clnStatus">(, =

      menu)</SPAN></SPAN> </P>
      <P class=3D"clnComment">Select region which should be =
characterized. </P></TD>
    <TD class=3D"clnBetweenColumns"></TD>
    <TD style=3D"width: 27%;">
      <DIV class=3D"clnMethodTitle">
      <H4>Method</H4></DIV>
      <DIV class=3D"clnMethod1">
      <P class=3D"clnParam"><SPAN class=3D"clnItemName1">Method<SPAN =
class=3D"clnStatus">(fixed,=20
      string)</SPAN> :</SPAN>  <SPAN>SER Features<SPAN =
class=3D"clnStatus">(,=20
      menu)</SPAN></SPAN> </P>
      <P class=3D"clnComment">Select a method. Please note that you can =
enter=20
      method sub-section and switch the individual properties ON/OFF. =
</P>
      <P class=3D"clnParam"><SPAN class=3D"clnItemName2">Scale<SPAN =
class=3D"clnStatus">(fixed,=20
      string)</SPAN> :</SPAN>  <SPAN style=3D"text-decoration: =
underline;">2<SPAN=20
      class=3D"clnStatus">(, numeric)</SPAN></SPAN> px<SPAN=20
      class=3D"clnStatus">(fixed, menu)</SPAN></P>
      <P class=3D"clnComment">Scale at which the SER features should be=20
      calculated. Unit for the input scale </P>
      <P class=3D"clnParam"><SPAN class=3D"clnItemName2">Normalization =
by<SPAN=20
      class=3D"clnStatus">(fixed, string)</SPAN> :</SPAN>  =
<SPAN>Unnormalized<SPAN=20
      class=3D"clnStatus">(, menu)</SPAN></SPAN> </P>
      <P class=3D"clnComment">Select between normalization by Kernel, =
Region=20
      Intensity or Unnormalized. Region Intensity corresponds to =
normalization=20
      by average intensity of the selected region. </P>
      <P class=3D"clnParam">SER Spot<SPAN class=3D"clnStatus">(fixed,=20
      string)</SPAN></P>
      <P class=3D"clnComment">Calculate property SER Spot </P>
      <P class=3D"clnParam">SER Hole<SPAN class=3D"clnStatus">(fixed,=20
      string)</SPAN></P>
      <P class=3D"clnComment">Calculate property SER Hole </P>
      <P class=3D"clnParam">SER Edge<SPAN class=3D"clnStatus">(fixed,=20
      string)</SPAN></P>
      <P class=3D"clnComment">Calculate property SER Edge </P>
      <P class=3D"clnParam">SER Ridge<SPAN class=3D"clnStatus">(fixed,=20
      string)</SPAN></P>
      <P class=3D"clnComment">Calculate property SER Ridge </P>
      <P class=3D"clnParam">SER Valley<SPAN class=3D"clnStatus">(fixed,=20
      string)</SPAN></P>
      <P class=3D"clnComment">Calculate property SER Valley </P>
      <P class=3D"clnParam">SER Saddle<SPAN class=3D"clnStatus">(fixed,=20
      string)</SPAN></P>
      <P class=3D"clnComment">Calculate property SER Saddle </P>
      <P class=3D"clnParam">SER Bright<SPAN class=3D"clnStatus">(fixed,=20
      string)</SPAN></P>
      <P class=3D"clnComment">Calculate property SER Bright </P>
      <P class=3D"clnParam">SER Dark<SPAN class=3D"clnStatus">(fixed,=20
      string)</SPAN></P>
      <P class=3D"clnComment">Calculate property SER Dark =
</P></DIV></TD>
    <TD class=3D"clnBetweenColumns"></TD>
    <TD>
      <DIV class=3D"clnOutput">
      <P class=3D"clnParam">Property Prefix<SPAN =
class=3D"clnStatus">(fixed,=20
      string)</SPAN> : Texture_SER_2_Nucleus_HOECHST 33342_2<SPAN =
class=3D"clnStatus">(,=20
      string)</SPAN></P>
      <P class=3D"clnComment">Common prefix for property names=20
  </P></DIV></TD></TR></TBODY></TABLE><BR></DIV>
<DIV class=3D"clnNonTabular">
<H2>Calculate Texture Properties (3)</H2>
<P class=3D"clnComment"></P>
<DIV class=3D"clnInput">
<H3>Input</H3>
<P class=3D"clnParam"><SPAN class=3D"clnItemName1">Channel<SPAN=20
class=3D"clnStatus">(fixed, string)</SPAN> :</SPAN>  <SPAN>HOECHST =
33342_2<SPAN=20
class=3D"clnStatus">(, menu)</SPAN></SPAN> </P>
<P class=3D"clnComment">Select channel by which the texture intensity =
statistics=20
should be calculated. </P>
<P class=3D"clnParam"><SPAN class=3D"clnItemName1">Population<SPAN=20
class=3D"clnStatus">(fixed, string)</SPAN> :</SPAN>  <SPAN>Cells<SPAN =
class=3D"clnStatus">(,=20
menu)</SPAN></SPAN> </P>
<P class=3D"clnComment">Select population </P>
<P class=3D"clnParam"><SPAN class=3D"clnItemName1">Region<SPAN=20
class=3D"clnStatus">(fixed, string)</SPAN> :</SPAN>  <SPAN>Nucleus<SPAN =
class=3D"clnStatus">(,=20
menu)</SPAN></SPAN> </P>
<P class=3D"clnComment">Select region which should be characterized. =
</P></DIV>
<DIV class=3D"clnOutput">
<H3>Output</H3>
<P class=3D"clnParam">Property Prefix<SPAN class=3D"clnStatus">(fixed,=20
string)</SPAN> : Texture_SER_2_Nucleus_HOECHST 33342_2<SPAN =
class=3D"clnStatus">(,=20
string)</SPAN></P>
<P class=3D"clnComment">Common prefix for property names =
</P></DIV></DIV>
<DIV class=3D"clnTabular">
<TABLE class=3D"clnTableBackground2" border=3D"0" cellspacing=3D"0">
  <TBODY>
  <TR>
    <TD class=3D"clnTableHeader1" style=3D"width: 19%;">Calculate =
Texture=20
      Properties (4)</TD>
    <TD class=3D"clnAfterFirstColumn"></TD>
    <TD class=3D"clnTableHeader2" style=3D"width: 27%;">Input</TD>
    <TD class=3D"clnBetweenColumns"></TD>
    <TD class=3D"clnTableHeader2" style=3D"width: 27%;">Method</TD>
    <TD class=3D"clnBetweenColumns"></TD>
    <TD class=3D"clnTableHeader2">Output</TD></TR>
  <TR>
    <TD style=3D"width: 19%;"><SPAN class=3D"clnBBComment">
<PRE></PRE></SPAN></TD>
    <TD class=3D"clnAfterFirstColumn"></TD>
    <TD style=3D"width: 27%;">
      <P class=3D"clnParam"><SPAN class=3D"clnItemName1">Channel<SPAN =
class=3D"clnStatus">(fixed,=20
      string)</SPAN> :</SPAN>  <SPAN>HOECHST 33342_2<SPAN =
class=3D"clnStatus">(,=20
      menu)</SPAN></SPAN> </P>
      <P class=3D"clnComment">Select channel by which the texture =
intensity=20
      statistics should be calculated. </P>
      <P class=3D"clnParam"><SPAN class=3D"clnItemName1">Population<SPAN =
class=3D"clnStatus">(fixed,=20
      string)</SPAN> :</SPAN>  <SPAN>Cells<SPAN class=3D"clnStatus">(,=20
      menu)</SPAN></SPAN> </P>
      <P class=3D"clnComment">Select population </P>
      <P class=3D"clnParam"><SPAN class=3D"clnItemName1">Region<SPAN =
class=3D"clnStatus">(fixed,=20
      string)</SPAN> :</SPAN>  <SPAN>Nucleus<SPAN class=3D"clnStatus">(, =

      menu)</SPAN></SPAN> </P>
      <P class=3D"clnComment">Select region which should be =
characterized. </P></TD>
    <TD class=3D"clnBetweenColumns"></TD>
    <TD style=3D"width: 27%;">
      <DIV class=3D"clnMethodTitle">
      <H4>Method</H4></DIV>
      <DIV class=3D"clnMethod1">
      <P class=3D"clnParam"><SPAN class=3D"clnItemName1">Method<SPAN =
class=3D"clnStatus">(fixed,=20
      string)</SPAN> :</SPAN>  <SPAN>Haralick Features<SPAN =
class=3D"clnStatus">(,=20
      menu)</SPAN></SPAN> </P>
      <P class=3D"clnComment">Select a method. Please note that you can =
enter=20
      method sub-section and switch the individual properties ON/OFF. =
</P>
      <P class=3D"clnParam"><SPAN class=3D"clnItemName2">Distance<SPAN =
class=3D"clnStatus">(fixed,=20
      string)</SPAN> :</SPAN>  <SPAN>1<SPAN =
class=3D"clnStatus">(default,=20
      numeric)</SPAN></SPAN> px<SPAN class=3D"clnStatus">(fixed, =
menu)</SPAN></P>
      <P class=3D"clnComment">Distance at which the Haralick features =
should be=20
      calculated Unit for the input distance </P>
      <P class=3D"clnParam">Haralick Contrast<SPAN =
class=3D"clnStatus">(fixed,=20
      string)</SPAN></P>
      <P class=3D"clnComment">Calculate normalized Haralick Contrast =
property </P>
      <P class=3D"clnParam">Haralick Correlation<SPAN =
class=3D"clnStatus">(fixed,=20
      string)</SPAN></P>
      <P class=3D"clnComment">Calculate normalized Haralick Correlation =
property=20
      </P>
      <P class=3D"clnParam">Haralick Sum Variance<SPAN =
class=3D"clnStatus">(fixed,=20
      string)</SPAN></P>
      <P class=3D"clnComment">Calculate normalized Haralick Sum Variance =
property=20
      </P>
      <P class=3D"clnParam">Haralick Homogeneity<SPAN =
class=3D"clnStatus">(fixed,=20
      string)</SPAN></P>
      <P class=3D"clnComment">Calculate normalized Haralick Homogeneity =
property=20
      </P></DIV></TD>
    <TD class=3D"clnBetweenColumns"></TD>
    <TD>
      <DIV class=3D"clnOutput">
      <P class=3D"clnParam">Property Prefix<SPAN =
class=3D"clnStatus">(fixed,=20
      string)</SPAN> : Texture_Haralick_1_Nucleus_HOECHST 33342_2<SPAN =
class=3D"clnStatus">(,=20
      string)</SPAN></P>
      <P class=3D"clnComment">Common prefix for property names=20
  </P></DIV></TD></TR></TBODY></TABLE><BR></DIV>
<DIV class=3D"clnNonTabular">
<H2>Calculate Texture Properties (4)</H2>
<P class=3D"clnComment"></P>
<DIV class=3D"clnInput">
<H3>Input</H3>
<P class=3D"clnParam"><SPAN class=3D"clnItemName1">Channel<SPAN=20
class=3D"clnStatus">(fixed, string)</SPAN> :</SPAN>  <SPAN>HOECHST =
33342_2<SPAN=20
class=3D"clnStatus">(, menu)</SPAN></SPAN> </P>
<P class=3D"clnComment">Select channel by which the texture intensity =
statistics=20
should be calculated. </P>
<P class=3D"clnParam"><SPAN class=3D"clnItemName1">Population<SPAN=20
class=3D"clnStatus">(fixed, string)</SPAN> :</SPAN>  <SPAN>Cells<SPAN =
class=3D"clnStatus">(,=20
menu)</SPAN></SPAN> </P>
<P class=3D"clnComment">Select population </P>
<P class=3D"clnParam"><SPAN class=3D"clnItemName1">Region<SPAN=20
class=3D"clnStatus">(fixed, string)</SPAN> :</SPAN>  <SPAN>Nucleus<SPAN =
class=3D"clnStatus">(,=20
menu)</SPAN></SPAN> </P>
<P class=3D"clnComment">Select region which should be characterized. =
</P></DIV>
<DIV class=3D"clnOutput">
<H3>Output</H3>
<P class=3D"clnParam">Property Prefix<SPAN class=3D"clnStatus">(fixed,=20
string)</SPAN> : Texture_Haralick_1_Nucleus_HOECHST 33342_2<SPAN =
class=3D"clnStatus">(,=20
string)</SPAN></P>
<P class=3D"clnComment">Common prefix for property names =
</P></DIV></DIV>
<DIV class=3D"clnTabular">
<TABLE class=3D"clnTableBackground2" border=3D"0" cellspacing=3D"0">
  <TBODY>
  <TR>
    <TD class=3D"clnTableHeader1" style=3D"width: 19%;">Calculate =
Texture=20
      Properties (5)</TD>
    <TD class=3D"clnAfterFirstColumn"></TD>
    <TD class=3D"clnTableHeader2" style=3D"width: 27%;">Input</TD>
    <TD class=3D"clnBetweenColumns"></TD>
    <TD class=3D"clnTableHeader2" style=3D"width: 27%;">Method</TD>
    <TD class=3D"clnBetweenColumns"></TD>
    <TD class=3D"clnTableHeader2">Output</TD></TR>
  <TR>
    <TD style=3D"width: 19%;"><SPAN class=3D"clnBBComment">
<PRE></PRE></SPAN></TD>
    <TD class=3D"clnAfterFirstColumn"></TD>
    <TD style=3D"width: 27%;">
      <P class=3D"clnParam"><SPAN class=3D"clnItemName1">Channel<SPAN =
class=3D"clnStatus">(fixed,=20
      string)</SPAN> :</SPAN>  <SPAN>HOECHST 33342_2<SPAN =
class=3D"clnStatus">(,=20
      menu)</SPAN></SPAN> </P>
      <P class=3D"clnComment">Select channel by which the texture =
intensity=20
      statistics should be calculated. </P>
      <P class=3D"clnParam"><SPAN class=3D"clnItemName1">Population<SPAN =
class=3D"clnStatus">(fixed,=20
      string)</SPAN> :</SPAN>  <SPAN>Cells<SPAN class=3D"clnStatus">(,=20
      menu)</SPAN></SPAN> </P>
      <P class=3D"clnComment">Select population </P>
      <P class=3D"clnParam"><SPAN class=3D"clnItemName1">Region<SPAN =
class=3D"clnStatus">(fixed,=20
      string)</SPAN> :</SPAN>  <SPAN>Nucleus<SPAN class=3D"clnStatus">(, =

      menu)</SPAN></SPAN> </P>
      <P class=3D"clnComment">Select region which should be =
characterized. </P></TD>
    <TD class=3D"clnBetweenColumns"></TD>
    <TD style=3D"width: 27%;">
      <DIV class=3D"clnMethodTitle">
      <H4>Method</H4></DIV>
      <DIV class=3D"clnMethod1">
      <P class=3D"clnParam"><SPAN class=3D"clnItemName1">Method<SPAN =
class=3D"clnStatus">(fixed,=20
      string)</SPAN> :</SPAN>  <SPAN>Haralick Features<SPAN =
class=3D"clnStatus">(,=20
      menu)</SPAN></SPAN> </P>
      <P class=3D"clnComment">Select a method. Please note that you can =
enter=20
      method sub-section and switch the individual properties ON/OFF. =
</P>
      <P class=3D"clnParam"><SPAN class=3D"clnItemName2">Distance<SPAN =
class=3D"clnStatus">(fixed,=20
      string)</SPAN> :</SPAN>  <SPAN style=3D"text-decoration: =
underline;">2<SPAN=20
      class=3D"clnStatus">(, numeric)</SPAN></SPAN> px<SPAN=20
      class=3D"clnStatus">(fixed, menu)</SPAN></P>
      <P class=3D"clnComment">Distance at which the Haralick features =
should be=20
      calculated Unit for the input distance </P>
      <P class=3D"clnParam">Haralick Contrast<SPAN =
class=3D"clnStatus">(fixed,=20
      string)</SPAN></P>
      <P class=3D"clnComment">Calculate normalized Haralick Contrast =
property </P>
      <P class=3D"clnParam">Haralick Correlation<SPAN =
class=3D"clnStatus">(fixed,=20
      string)</SPAN></P>
      <P class=3D"clnComment">Calculate normalized Haralick Correlation =
property=20
      </P>
      <P class=3D"clnParam">Haralick Sum Variance<SPAN =
class=3D"clnStatus">(fixed,=20
      string)</SPAN></P>
      <P class=3D"clnComment">Calculate normalized Haralick Sum Variance =
property=20
      </P>
      <P class=3D"clnParam">Haralick Homogeneity<SPAN =
class=3D"clnStatus">(fixed,=20
      string)</SPAN></P>
      <P class=3D"clnComment">Calculate normalized Haralick Homogeneity =
property=20
      </P></DIV></TD>
    <TD class=3D"clnBetweenColumns"></TD>
    <TD>
      <DIV class=3D"clnOutput">
      <P class=3D"clnParam">Property Prefix<SPAN =
class=3D"clnStatus">(fixed,=20
      string)</SPAN> : Texture_Haralick_2_Nucleus_HOECHST 33342_2<SPAN =
class=3D"clnStatus">(,=20
      string)</SPAN></P>
      <P class=3D"clnComment">Common prefix for property names=20
  </P></DIV></TD></TR></TBODY></TABLE><BR></DIV>
<DIV class=3D"clnNonTabular">
<H2>Calculate Texture Properties (5)</H2>
<P class=3D"clnComment"></P>
<DIV class=3D"clnInput">
<H3>Input</H3>
<P class=3D"clnParam"><SPAN class=3D"clnItemName1">Channel<SPAN=20
class=3D"clnStatus">(fixed, string)</SPAN> :</SPAN>  <SPAN>HOECHST =
33342_2<SPAN=20
class=3D"clnStatus">(, menu)</SPAN></SPAN> </P>
<P class=3D"clnComment">Select channel by which the texture intensity =
statistics=20
should be calculated. </P>
<P class=3D"clnParam"><SPAN class=3D"clnItemName1">Population<SPAN=20
class=3D"clnStatus">(fixed, string)</SPAN> :</SPAN>  <SPAN>Cells<SPAN =
class=3D"clnStatus">(,=20
menu)</SPAN></SPAN> </P>
<P class=3D"clnComment">Select population </P>
<P class=3D"clnParam"><SPAN class=3D"clnItemName1">Region<SPAN=20
class=3D"clnStatus">(fixed, string)</SPAN> :</SPAN>  <SPAN>Nucleus<SPAN =
class=3D"clnStatus">(,=20
menu)</SPAN></SPAN> </P>
<P class=3D"clnComment">Select region which should be characterized. =
</P></DIV>
<DIV class=3D"clnOutput">
<H3>Output</H3>
<P class=3D"clnParam">Property Prefix<SPAN class=3D"clnStatus">(fixed,=20
string)</SPAN> : Texture_Haralick_2_Nucleus_HOECHST 33342_2<SPAN =
class=3D"clnStatus">(,=20
string)</SPAN></P>
<P class=3D"clnComment">Common prefix for property names =
</P></DIV></DIV>
<DIV class=3D"clnTabular">
<TABLE class=3D"clnTableBackground2" border=3D"0" cellspacing=3D"0">
  <TBODY>
  <TR>
    <TD class=3D"clnTableHeader1" style=3D"width: 19%;">Calculate =
Texture=20
      Properties (6)</TD>
    <TD class=3D"clnAfterFirstColumn"></TD>
    <TD class=3D"clnTableHeader2" style=3D"width: 27%;">Input</TD>
    <TD class=3D"clnBetweenColumns"></TD>
    <TD class=3D"clnTableHeader2" style=3D"width: 27%;">Method</TD>
    <TD class=3D"clnBetweenColumns"></TD>
    <TD class=3D"clnTableHeader2">Output</TD></TR>
  <TR>
    <TD style=3D"width: 19%;"><SPAN class=3D"clnBBComment">
<PRE></PRE></SPAN></TD>
    <TD class=3D"clnAfterFirstColumn"></TD>
    <TD style=3D"width: 27%;">
      <P class=3D"clnParam"><SPAN class=3D"clnItemName1">Channel<SPAN =
class=3D"clnStatus">(fixed,=20
      string)</SPAN> :</SPAN>  <SPAN>HOECHST 33342_2<SPAN =
class=3D"clnStatus">(,=20
      menu)</SPAN></SPAN> </P>
      <P class=3D"clnComment">Select channel by which the texture =
intensity=20
      statistics should be calculated. </P>
      <P class=3D"clnParam"><SPAN class=3D"clnItemName1">Population<SPAN =
class=3D"clnStatus">(fixed,=20
      string)</SPAN> :</SPAN>  <SPAN>Cells<SPAN class=3D"clnStatus">(,=20
      menu)</SPAN></SPAN> </P>
      <P class=3D"clnComment">Select population </P>
      <P class=3D"clnParam"><SPAN class=3D"clnItemName1">Region<SPAN =
class=3D"clnStatus">(fixed,=20
      string)</SPAN> :</SPAN>  <SPAN>Nucleus<SPAN class=3D"clnStatus">(, =

      menu)</SPAN></SPAN> </P>
      <P class=3D"clnComment">Select region which should be =
characterized. </P></TD>
    <TD class=3D"clnBetweenColumns"></TD>
    <TD style=3D"width: 27%;">
      <DIV class=3D"clnMethodTitle">
      <H4>Method</H4></DIV>
      <DIV class=3D"clnMethod1">
      <P class=3D"clnParam"><SPAN class=3D"clnItemName1">Method<SPAN =
class=3D"clnStatus">(fixed,=20
      string)</SPAN> :</SPAN>  <SPAN>Haralick Features<SPAN =
class=3D"clnStatus">(,=20
      menu)</SPAN></SPAN> </P>
      <P class=3D"clnComment">Select a method. Please note that you can =
enter=20
      method sub-section and switch the individual properties ON/OFF. =
</P>
      <P class=3D"clnParam"><SPAN class=3D"clnItemName2">Distance<SPAN =
class=3D"clnStatus">(fixed,=20
      string)</SPAN> :</SPAN>  <SPAN style=3D"text-decoration: =
underline;">3<SPAN=20
      class=3D"clnStatus">(, numeric)</SPAN></SPAN> px<SPAN=20
      class=3D"clnStatus">(fixed, menu)</SPAN></P>
      <P class=3D"clnComment">Distance at which the Haralick features =
should be=20
      calculated Unit for the input distance </P>
      <P class=3D"clnParam">Haralick Contrast<SPAN =
class=3D"clnStatus">(fixed,=20
      string)</SPAN></P>
      <P class=3D"clnComment">Calculate normalized Haralick Contrast =
property </P>
      <P class=3D"clnParam">Haralick Correlation<SPAN =
class=3D"clnStatus">(fixed,=20
      string)</SPAN></P>
      <P class=3D"clnComment">Calculate normalized Haralick Correlation =
property=20
      </P>
      <P class=3D"clnParam">Haralick Sum Variance<SPAN =
class=3D"clnStatus">(fixed,=20
      string)</SPAN></P>
      <P class=3D"clnComment">Calculate normalized Haralick Sum Variance =
property=20
      </P>
      <P class=3D"clnParam">Haralick Homogeneity<SPAN =
class=3D"clnStatus">(fixed,=20
      string)</SPAN></P>
      <P class=3D"clnComment">Calculate normalized Haralick Homogeneity =
property=20
      </P></DIV></TD>
    <TD class=3D"clnBetweenColumns"></TD>
    <TD>
      <DIV class=3D"clnOutput">
      <P class=3D"clnParam">Property Prefix<SPAN =
class=3D"clnStatus">(fixed,=20
      string)</SPAN> : Texture_Haralick_3_Nucleus_HOECHST 33342_2<SPAN =
class=3D"clnStatus">(,=20
      string)</SPAN></P>
      <P class=3D"clnComment">Common prefix for property names=20
  </P></DIV></TD></TR></TBODY></TABLE><BR></DIV>
<DIV class=3D"clnNonTabular">
<H2>Calculate Texture Properties (6)</H2>
<P class=3D"clnComment"></P>
<DIV class=3D"clnInput">
<H3>Input</H3>
<P class=3D"clnParam"><SPAN class=3D"clnItemName1">Channel<SPAN=20
class=3D"clnStatus">(fixed, string)</SPAN> :</SPAN>  <SPAN>HOECHST =
33342_2<SPAN=20
class=3D"clnStatus">(, menu)</SPAN></SPAN> </P>
<P class=3D"clnComment">Select channel by which the texture intensity =
statistics=20
should be calculated. </P>
<P class=3D"clnParam"><SPAN class=3D"clnItemName1">Population<SPAN=20
class=3D"clnStatus">(fixed, string)</SPAN> :</SPAN>  <SPAN>Cells<SPAN =
class=3D"clnStatus">(,=20
menu)</SPAN></SPAN> </P>
<P class=3D"clnComment">Select population </P>
<P class=3D"clnParam"><SPAN class=3D"clnItemName1">Region<SPAN=20
class=3D"clnStatus">(fixed, string)</SPAN> :</SPAN>  <SPAN>Nucleus<SPAN =
class=3D"clnStatus">(,=20
menu)</SPAN></SPAN> </P>
<P class=3D"clnComment">Select region which should be characterized. =
</P></DIV>
<DIV class=3D"clnOutput">
<H3>Output</H3>
<P class=3D"clnParam">Property Prefix<SPAN class=3D"clnStatus">(fixed,=20
string)</SPAN> : Texture_Haralick_3_Nucleus_HOECHST 33342_2<SPAN =
class=3D"clnStatus">(,=20
string)</SPAN></P>
<P class=3D"clnComment">Common prefix for property names =
</P></DIV></DIV>
<DIV class=3D"clnTabular">
<TABLE class=3D"clnTableBackground2" border=3D"0" cellspacing=3D"0">
  <TBODY>
  <TR>
    <TD class=3D"clnTableHeader1" style=3D"width: 19%;">Calculate =
Texture=20
      Properties (7)</TD>
    <TD class=3D"clnAfterFirstColumn"></TD>
    <TD class=3D"clnTableHeader2" style=3D"width: 27%;">Input</TD>
    <TD class=3D"clnBetweenColumns"></TD>
    <TD class=3D"clnTableHeader2" style=3D"width: 27%;">Method</TD>
    <TD class=3D"clnBetweenColumns"></TD>
    <TD class=3D"clnTableHeader2">Output</TD></TR>
  <TR>
    <TD style=3D"width: 19%;"><SPAN class=3D"clnBBComment">
<PRE></PRE></SPAN></TD>
    <TD class=3D"clnAfterFirstColumn"></TD>
    <TD style=3D"width: 27%;">
      <P class=3D"clnParam"><SPAN class=3D"clnItemName1">Channel<SPAN =
class=3D"clnStatus">(fixed,=20
      string)</SPAN> :</SPAN>  <SPAN>HOECHST 33342_2<SPAN =
class=3D"clnStatus">(,=20
      menu)</SPAN></SPAN> </P>
      <P class=3D"clnComment">Select channel by which the texture =
intensity=20
      statistics should be calculated. </P>
      <P class=3D"clnParam"><SPAN class=3D"clnItemName1">Population<SPAN =
class=3D"clnStatus">(fixed,=20
      string)</SPAN> :</SPAN>  <SPAN>Cells<SPAN class=3D"clnStatus">(,=20
      menu)</SPAN></SPAN> </P>
      <P class=3D"clnComment">Select population </P>
      <P class=3D"clnParam"><SPAN class=3D"clnItemName1">Region<SPAN =
class=3D"clnStatus">(fixed,=20
      string)</SPAN> :</SPAN>  <SPAN>Nucleus<SPAN class=3D"clnStatus">(, =

      menu)</SPAN></SPAN> </P>
      <P class=3D"clnComment">Select region which should be =
characterized. </P></TD>
    <TD class=3D"clnBetweenColumns"></TD>
    <TD style=3D"width: 27%;">
      <DIV class=3D"clnMethodTitle">
      <H4>Method</H4></DIV>
      <DIV class=3D"clnMethod1">
      <P class=3D"clnParam"><SPAN class=3D"clnItemName1">Method<SPAN =
class=3D"clnStatus">(fixed,=20
      string)</SPAN> :</SPAN>  <SPAN>Gabor Features<SPAN =
class=3D"clnStatus">(,=20
      menu)</SPAN></SPAN> </P>
      <P class=3D"clnComment">Select a method. Please note that you can =
enter=20
      method sub-section and switch the individual properties ON/OFF. =
</P>
      <P class=3D"clnParam"><SPAN class=3D"clnItemName2">Scale<SPAN =
class=3D"clnStatus">(fixed,=20
      string)</SPAN> :</SPAN>  <SPAN>2<SPAN =
class=3D"clnStatus">(default,=20
      numeric)</SPAN></SPAN> px<SPAN class=3D"clnStatus">(fixed, =
menu)</SPAN></P>
      <P class=3D"clnComment">Scale at which the Gabor features should =
be=20
      calculated. Unit for input scale </P>
      <P class=3D"clnParam"><SPAN class=3D"clnItemName2">Wavelength<SPAN =
class=3D"clnStatus">(fixed,=20
      string)</SPAN> :</SPAN>  <SPAN>2<SPAN =
class=3D"clnStatus">(default,=20
      numeric)</SPAN></SPAN> </P>
      <P class=3D"clnComment">Wavelength value used in features =
calculation </P>
      <P class=3D"clnParam"><SPAN class=3D"clnItemName2">Number of =
Angles<SPAN=20
      class=3D"clnStatus">(fixed, string)</SPAN> :</SPAN>  <SPAN>8<SPAN =
class=3D"clnStatus">(default,=20
      numeric)</SPAN></SPAN> </P>
      <P class=3D"clnComment">Number of rotation angles in [0,pi) </P>
      <P class=3D"clnParam"><SPAN class=3D"clnItemName2">Normalization =
by<SPAN=20
      class=3D"clnStatus">(fixed, string)</SPAN> :</SPAN>  =
<SPAN>Unnormalized<SPAN=20
      class=3D"clnStatus">(, menu)</SPAN></SPAN> </P>
      <P class=3D"clnComment">Select normalization mode </P>
      <P class=3D"clnParam">Gabor Min<SPAN class=3D"clnStatus">(fixed,=20
      string)</SPAN></P>
      <P class=3D"clnComment">Calculate property Gabor Min </P>
      <P class=3D"clnParam">Gabor Max<SPAN class=3D"clnStatus">(fixed,=20
      string)</SPAN></P>
      <P class=3D"clnComment">Calculate property Gabor Max =
</P></DIV></TD>
    <TD class=3D"clnBetweenColumns"></TD>
    <TD>
      <DIV class=3D"clnOutput">
      <P class=3D"clnParam">Property Prefix<SPAN =
class=3D"clnStatus">(fixed,=20
      string)</SPAN> : Texture_Gabor_Nucleus_HOECHST 33342_2<SPAN =
class=3D"clnStatus">(,=20
      string)</SPAN></P>
      <P class=3D"clnComment">Common prefix for property names=20
  </P></DIV></TD></TR></TBODY></TABLE><BR></DIV>
<DIV class=3D"clnNonTabular">
<H2>Calculate Texture Properties (7)</H2>
<P class=3D"clnComment"></P>
<DIV class=3D"clnInput">
<H3>Input</H3>
<P class=3D"clnParam"><SPAN class=3D"clnItemName1">Channel<SPAN=20
class=3D"clnStatus">(fixed, string)</SPAN> :</SPAN>  <SPAN>HOECHST =
33342_2<SPAN=20
class=3D"clnStatus">(, menu)</SPAN></SPAN> </P>
<P class=3D"clnComment">Select channel by which the texture intensity =
statistics=20
should be calculated. </P>
<P class=3D"clnParam"><SPAN class=3D"clnItemName1">Population<SPAN=20
class=3D"clnStatus">(fixed, string)</SPAN> :</SPAN>  <SPAN>Cells<SPAN =
class=3D"clnStatus">(,=20
menu)</SPAN></SPAN> </P>
<P class=3D"clnComment">Select population </P>
<P class=3D"clnParam"><SPAN class=3D"clnItemName1">Region<SPAN=20
class=3D"clnStatus">(fixed, string)</SPAN> :</SPAN>  <SPAN>Nucleus<SPAN =
class=3D"clnStatus">(,=20
menu)</SPAN></SPAN> </P>
<P class=3D"clnComment">Select region which should be characterized. =
</P></DIV>
<DIV class=3D"clnOutput">
<H3>Output</H3>
<P class=3D"clnParam">Property Prefix<SPAN class=3D"clnStatus">(fixed,=20
string)</SPAN> : Texture_Gabor_Nucleus_HOECHST 33342_2<SPAN =
class=3D"clnStatus">(,=20
string)</SPAN></P>
<P class=3D"clnComment">Common prefix for property names =
</P></DIV></DIV>
<DIV class=3D"clnTabular">
<TABLE class=3D"clnTableBackground2" border=3D"0" cellspacing=3D"0">
  <TBODY>
  <TR>
    <TD class=3D"clnTableHeader1" style=3D"width: 19%;">Calculate =
Texture=20
      Properties (8)</TD>
    <TD class=3D"clnAfterFirstColumn"></TD>
    <TD class=3D"clnTableHeader2" style=3D"width: 27%;">Input</TD>
    <TD class=3D"clnBetweenColumns"></TD>
    <TD class=3D"clnTableHeader2" style=3D"width: 27%;">Method</TD>
    <TD class=3D"clnBetweenColumns"></TD>
    <TD class=3D"clnTableHeader2">Output</TD></TR>
  <TR>
    <TD style=3D"width: 19%;"><SPAN class=3D"clnBBComment">
<PRE></PRE></SPAN></TD>
    <TD class=3D"clnAfterFirstColumn"></TD>
    <TD style=3D"width: 27%;">
      <P class=3D"clnParam"><SPAN class=3D"clnItemName1">Channel<SPAN =
class=3D"clnStatus">(fixed,=20
      string)</SPAN> :</SPAN>  <SPAN>Alexa 488<SPAN =
class=3D"clnStatus">(,=20
      menu)</SPAN></SPAN> </P>
      <P class=3D"clnComment">Select channel by which the texture =
intensity=20
      statistics should be calculated. </P>
      <P class=3D"clnParam"><SPAN class=3D"clnItemName1">Population<SPAN =
class=3D"clnStatus">(fixed,=20
      string)</SPAN> :</SPAN>  <SPAN>Cells<SPAN class=3D"clnStatus">(,=20
      menu)</SPAN></SPAN> </P>
      <P class=3D"clnComment">Select population </P>
      <P class=3D"clnParam"><SPAN class=3D"clnItemName1">Region<SPAN =
class=3D"clnStatus">(fixed,=20
      string)</SPAN> :</SPAN>  <SPAN>Nucleus<SPAN class=3D"clnStatus">(, =

      menu)</SPAN></SPAN> </P>
      <P class=3D"clnComment">Select region which should be =
characterized. </P></TD>
    <TD class=3D"clnBetweenColumns"></TD>
    <TD style=3D"width: 27%;">
      <DIV class=3D"clnMethodTitle">
      <H4>Method</H4></DIV>
      <DIV class=3D"clnMethod1">
      <P class=3D"clnParam"><SPAN class=3D"clnItemName1">Method<SPAN =
class=3D"clnStatus">(fixed,=20
      string)</SPAN> :</SPAN>  <SPAN>SER Features<SPAN =
class=3D"clnStatus">(,=20
      menu)</SPAN></SPAN> </P>
      <P class=3D"clnComment">Select a method. Please note that you can =
enter=20
      method sub-section and switch the individual properties ON/OFF. =
</P>
      <P class=3D"clnParam"><SPAN class=3D"clnItemName2">Scale<SPAN =
class=3D"clnStatus">(fixed,=20
      string)</SPAN> :</SPAN>  <SPAN>0<SPAN =
class=3D"clnStatus">(default,=20
      numeric)</SPAN></SPAN> px<SPAN class=3D"clnStatus">(fixed, =
menu)</SPAN></P>
      <P class=3D"clnComment">Scale at which the SER features should be=20
      calculated. Unit for the input scale </P>
      <P class=3D"clnParam"><SPAN class=3D"clnItemName2">Normalization =
by<SPAN=20
      class=3D"clnStatus">(fixed, string)</SPAN> :</SPAN>  =
<SPAN>Unnormalized<SPAN=20
      class=3D"clnStatus">(, menu)</SPAN></SPAN> </P>
      <P class=3D"clnComment">Select between normalization by Kernel, =
Region=20
      Intensity or Unnormalized. Region Intensity corresponds to =
normalization=20
      by average intensity of the selected region. </P>
      <P class=3D"clnParam">SER Spot<SPAN class=3D"clnStatus">(fixed,=20
      string)</SPAN></P>
      <P class=3D"clnComment">Calculate property SER Spot </P>
      <P class=3D"clnParam">SER Hole<SPAN class=3D"clnStatus">(fixed,=20
      string)</SPAN></P>
      <P class=3D"clnComment">Calculate property SER Hole </P>
      <P class=3D"clnParam">SER Edge<SPAN class=3D"clnStatus">(fixed,=20
      string)</SPAN></P>
      <P class=3D"clnComment">Calculate property SER Edge </P>
      <P class=3D"clnParam">SER Ridge<SPAN class=3D"clnStatus">(fixed,=20
      string)</SPAN></P>
      <P class=3D"clnComment">Calculate property SER Ridge </P>
      <P class=3D"clnParam">SER Valley<SPAN class=3D"clnStatus">(fixed,=20
      string)</SPAN></P>
      <P class=3D"clnComment">Calculate property SER Valley </P>
      <P class=3D"clnParam">SER Saddle<SPAN class=3D"clnStatus">(fixed,=20
      string)</SPAN></P>
      <P class=3D"clnComment">Calculate property SER Saddle </P>
      <P class=3D"clnParam">SER Bright<SPAN class=3D"clnStatus">(fixed,=20
      string)</SPAN></P>
      <P class=3D"clnComment">Calculate property SER Bright </P>
      <P class=3D"clnParam">SER Dark<SPAN class=3D"clnStatus">(fixed,=20
      string)</SPAN></P>
      <P class=3D"clnComment">Calculate property SER Dark =
</P></DIV></TD>
    <TD class=3D"clnBetweenColumns"></TD>
    <TD>
      <DIV class=3D"clnOutput">
      <P class=3D"clnParam">Property Prefix<SPAN =
class=3D"clnStatus">(fixed,=20
      string)</SPAN> : Texture_SER_0_Nucleus_Alexa 488<SPAN =
class=3D"clnStatus">(,=20
      string)</SPAN></P>
      <P class=3D"clnComment">Common prefix for property names=20
  </P></DIV></TD></TR></TBODY></TABLE><BR></DIV>
<DIV class=3D"clnNonTabular">
<H2>Calculate Texture Properties (8)</H2>
<P class=3D"clnComment"></P>
<DIV class=3D"clnInput">
<H3>Input</H3>
<P class=3D"clnParam"><SPAN class=3D"clnItemName1">Channel<SPAN=20
class=3D"clnStatus">(fixed, string)</SPAN> :</SPAN>  <SPAN>Alexa =
488<SPAN class=3D"clnStatus">(,=20
menu)</SPAN></SPAN> </P>
<P class=3D"clnComment">Select channel by which the texture intensity =
statistics=20
should be calculated. </P>
<P class=3D"clnParam"><SPAN class=3D"clnItemName1">Population<SPAN=20
class=3D"clnStatus">(fixed, string)</SPAN> :</SPAN>  <SPAN>Cells<SPAN =
class=3D"clnStatus">(,=20
menu)</SPAN></SPAN> </P>
<P class=3D"clnComment">Select population </P>
<P class=3D"clnParam"><SPAN class=3D"clnItemName1">Region<SPAN=20
class=3D"clnStatus">(fixed, string)</SPAN> :</SPAN>  <SPAN>Nucleus<SPAN =
class=3D"clnStatus">(,=20
menu)</SPAN></SPAN> </P>
<P class=3D"clnComment">Select region which should be characterized. =
</P></DIV>
<DIV class=3D"clnOutput">
<H3>Output</H3>
<P class=3D"clnParam">Property Prefix<SPAN class=3D"clnStatus">(fixed,=20
string)</SPAN> : Texture_SER_0_Nucleus_Alexa 488<SPAN =
class=3D"clnStatus">(,=20
string)</SPAN></P>
<P class=3D"clnComment">Common prefix for property names =
</P></DIV></DIV>
<DIV class=3D"clnTabular">
<TABLE class=3D"clnTableBackground2" border=3D"0" cellspacing=3D"0">
  <TBODY>
  <TR>
    <TD class=3D"clnTableHeader1" style=3D"width: 19%;">Calculate =
Texture=20
      Properties (9)</TD>
    <TD class=3D"clnAfterFirstColumn"></TD>
    <TD class=3D"clnTableHeader2" style=3D"width: 27%;">Input</TD>
    <TD class=3D"clnBetweenColumns"></TD>
    <TD class=3D"clnTableHeader2" style=3D"width: 27%;">Method</TD>
    <TD class=3D"clnBetweenColumns"></TD>
    <TD class=3D"clnTableHeader2">Output</TD></TR>
  <TR>
    <TD style=3D"width: 19%;"><SPAN class=3D"clnBBComment">
<PRE></PRE></SPAN></TD>
    <TD class=3D"clnAfterFirstColumn"></TD>
    <TD style=3D"width: 27%;">
      <P class=3D"clnParam"><SPAN class=3D"clnItemName1">Channel<SPAN =
class=3D"clnStatus">(fixed,=20
      string)</SPAN> :</SPAN>  <SPAN>Alexa 488<SPAN =
class=3D"clnStatus">(,=20
      menu)</SPAN></SPAN> </P>
      <P class=3D"clnComment">Select channel by which the texture =
intensity=20
      statistics should be calculated. </P>
      <P class=3D"clnParam"><SPAN class=3D"clnItemName1">Population<SPAN =
class=3D"clnStatus">(fixed,=20
      string)</SPAN> :</SPAN>  <SPAN>Cells<SPAN class=3D"clnStatus">(,=20
      menu)</SPAN></SPAN> </P>
      <P class=3D"clnComment">Select population </P>
      <P class=3D"clnParam"><SPAN class=3D"clnItemName1">Region<SPAN =
class=3D"clnStatus">(fixed,=20
      string)</SPAN> :</SPAN>  <SPAN>Nucleus<SPAN class=3D"clnStatus">(, =

      menu)</SPAN></SPAN> </P>
      <P class=3D"clnComment">Select region which should be =
characterized. </P></TD>
    <TD class=3D"clnBetweenColumns"></TD>
    <TD style=3D"width: 27%;">
      <DIV class=3D"clnMethodTitle">
      <H4>Method</H4></DIV>
      <DIV class=3D"clnMethod1">
      <P class=3D"clnParam"><SPAN class=3D"clnItemName1">Method<SPAN =
class=3D"clnStatus">(fixed,=20
      string)</SPAN> :</SPAN>  <SPAN>SER Features<SPAN =
class=3D"clnStatus">(,=20
      menu)</SPAN></SPAN> </P>
      <P class=3D"clnComment">Select a method. Please note that you can =
enter=20
      method sub-section and switch the individual properties ON/OFF. =
</P>
      <P class=3D"clnParam"><SPAN class=3D"clnItemName2">Scale<SPAN =
class=3D"clnStatus">(fixed,=20
      string)</SPAN> :</SPAN>  <SPAN style=3D"text-decoration: =
underline;">1<SPAN=20
      class=3D"clnStatus">(, numeric)</SPAN></SPAN> px<SPAN=20
      class=3D"clnStatus">(fixed, menu)</SPAN></P>
      <P class=3D"clnComment">Scale at which the SER features should be=20
      calculated. Unit for the input scale </P>
      <P class=3D"clnParam"><SPAN class=3D"clnItemName2">Normalization =
by<SPAN=20
      class=3D"clnStatus">(fixed, string)</SPAN> :</SPAN>  =
<SPAN>Unnormalized<SPAN=20
      class=3D"clnStatus">(, menu)</SPAN></SPAN> </P>
      <P class=3D"clnComment">Select between normalization by Kernel, =
Region=20
      Intensity or Unnormalized. Region Intensity corresponds to =
normalization=20
      by average intensity of the selected region. </P>
      <P class=3D"clnParam">SER Spot<SPAN class=3D"clnStatus">(fixed,=20
      string)</SPAN></P>
      <P class=3D"clnComment">Calculate property SER Spot </P>
      <P class=3D"clnParam">SER Hole<SPAN class=3D"clnStatus">(fixed,=20
      string)</SPAN></P>
      <P class=3D"clnComment">Calculate property SER Hole </P>
      <P class=3D"clnParam">SER Edge<SPAN class=3D"clnStatus">(fixed,=20
      string)</SPAN></P>
      <P class=3D"clnComment">Calculate property SER Edge </P>
      <P class=3D"clnParam">SER Ridge<SPAN class=3D"clnStatus">(fixed,=20
      string)</SPAN></P>
      <P class=3D"clnComment">Calculate property SER Ridge </P>
      <P class=3D"clnParam">SER Valley<SPAN class=3D"clnStatus">(fixed,=20
      string)</SPAN></P>
      <P class=3D"clnComment">Calculate property SER Valley </P>
      <P class=3D"clnParam">SER Saddle<SPAN class=3D"clnStatus">(fixed,=20
      string)</SPAN></P>
      <P class=3D"clnComment">Calculate property SER Saddle </P>
      <P class=3D"clnParam">SER Bright<SPAN class=3D"clnStatus">(fixed,=20
      string)</SPAN></P>
      <P class=3D"clnComment">Calculate property SER Bright </P>
      <P class=3D"clnParam">SER Dark<SPAN class=3D"clnStatus">(fixed,=20
      string)</SPAN></P>
      <P class=3D"clnComment">Calculate property SER Dark =
</P></DIV></TD>
    <TD class=3D"clnBetweenColumns"></TD>
    <TD>
      <DIV class=3D"clnOutput">
      <P class=3D"clnParam">Property Prefix<SPAN =
class=3D"clnStatus">(fixed,=20
      string)</SPAN> : Texture_SER_1_Nucleus_Alexa 488<SPAN =
class=3D"clnStatus">(,=20
      string)</SPAN></P>
      <P class=3D"clnComment">Common prefix for property names=20
  </P></DIV></TD></TR></TBODY></TABLE><BR></DIV>
<DIV class=3D"clnNonTabular">
<H2>Calculate Texture Properties (9)</H2>
<P class=3D"clnComment"></P>
<DIV class=3D"clnInput">
<H3>Input</H3>
<P class=3D"clnParam"><SPAN class=3D"clnItemName1">Channel<SPAN=20
class=3D"clnStatus">(fixed, string)</SPAN> :</SPAN>  <SPAN>Alexa =
488<SPAN class=3D"clnStatus">(,=20
menu)</SPAN></SPAN> </P>
<P class=3D"clnComment">Select channel by which the texture intensity =
statistics=20
should be calculated. </P>
<P class=3D"clnParam"><SPAN class=3D"clnItemName1">Population<SPAN=20
class=3D"clnStatus">(fixed, string)</SPAN> :</SPAN>  <SPAN>Cells<SPAN =
class=3D"clnStatus">(,=20
menu)</SPAN></SPAN> </P>
<P class=3D"clnComment">Select population </P>
<P class=3D"clnParam"><SPAN class=3D"clnItemName1">Region<SPAN=20
class=3D"clnStatus">(fixed, string)</SPAN> :</SPAN>  <SPAN>Nucleus<SPAN =
class=3D"clnStatus">(,=20
menu)</SPAN></SPAN> </P>
<P class=3D"clnComment">Select region which should be characterized. =
</P></DIV>
<DIV class=3D"clnOutput">
<H3>Output</H3>
<P class=3D"clnParam">Property Prefix<SPAN class=3D"clnStatus">(fixed,=20
string)</SPAN> : Texture_SER_1_Nucleus_Alexa 488<SPAN =
class=3D"clnStatus">(,=20
string)</SPAN></P>
<P class=3D"clnComment">Common prefix for property names =
</P></DIV></DIV>
<DIV class=3D"clnTabular">
<TABLE class=3D"clnTableBackground2" border=3D"0" cellspacing=3D"0">
  <TBODY>
  <TR>
    <TD class=3D"clnTableHeader1" style=3D"width: 19%;">Calculate =
Texture=20
      Properties (10)</TD>
    <TD class=3D"clnAfterFirstColumn"></TD>
    <TD class=3D"clnTableHeader2" style=3D"width: 27%;">Input</TD>
    <TD class=3D"clnBetweenColumns"></TD>
    <TD class=3D"clnTableHeader2" style=3D"width: 27%;">Method</TD>
    <TD class=3D"clnBetweenColumns"></TD>
    <TD class=3D"clnTableHeader2">Output</TD></TR>
  <TR>
    <TD style=3D"width: 19%;"><SPAN class=3D"clnBBComment">
<PRE></PRE></SPAN></TD>
    <TD class=3D"clnAfterFirstColumn"></TD>
    <TD style=3D"width: 27%;">
      <P class=3D"clnParam"><SPAN class=3D"clnItemName1">Channel<SPAN =
class=3D"clnStatus">(fixed,=20
      string)</SPAN> :</SPAN>  <SPAN>Alexa 488<SPAN =
class=3D"clnStatus">(,=20
      menu)</SPAN></SPAN> </P>
      <P class=3D"clnComment">Select channel by which the texture =
intensity=20
      statistics should be calculated. </P>
      <P class=3D"clnParam"><SPAN class=3D"clnItemName1">Population<SPAN =
class=3D"clnStatus">(fixed,=20
      string)</SPAN> :</SPAN>  <SPAN>Cells<SPAN class=3D"clnStatus">(,=20
      menu)</SPAN></SPAN> </P>
      <P class=3D"clnComment">Select population </P>
      <P class=3D"clnParam"><SPAN class=3D"clnItemName1">Region<SPAN =
class=3D"clnStatus">(fixed,=20
      string)</SPAN> :</SPAN>  <SPAN>Nucleus<SPAN class=3D"clnStatus">(, =

      menu)</SPAN></SPAN> </P>
      <P class=3D"clnComment">Select region which should be =
characterized. </P></TD>
    <TD class=3D"clnBetweenColumns"></TD>
    <TD style=3D"width: 27%;">
      <DIV class=3D"clnMethodTitle">
      <H4>Method</H4></DIV>
      <DIV class=3D"clnMethod1">
      <P class=3D"clnParam"><SPAN class=3D"clnItemName1">Method<SPAN =
class=3D"clnStatus">(fixed,=20
      string)</SPAN> :</SPAN>  <SPAN>SER Features<SPAN =
class=3D"clnStatus">(,=20
      menu)</SPAN></SPAN> </P>
      <P class=3D"clnComment">Select a method. Please note that you can =
enter=20
      method sub-section and switch the individual properties ON/OFF. =
</P>
      <P class=3D"clnParam"><SPAN class=3D"clnItemName2">Scale<SPAN =
class=3D"clnStatus">(fixed,=20
      string)</SPAN> :</SPAN>  <SPAN style=3D"text-decoration: =
underline;">2<SPAN=20
      class=3D"clnStatus">(, numeric)</SPAN></SPAN> px<SPAN=20
      class=3D"clnStatus">(fixed, menu)</SPAN></P>
      <P class=3D"clnComment">Scale at which the SER features should be=20
      calculated. Unit for the input scale </P>
      <P class=3D"clnParam"><SPAN class=3D"clnItemName2">Normalization =
by<SPAN=20
      class=3D"clnStatus">(fixed, string)</SPAN> :</SPAN>  =
<SPAN>Unnormalized<SPAN=20
      class=3D"clnStatus">(, menu)</SPAN></SPAN> </P>
      <P class=3D"clnComment">Select between normalization by Kernel, =
Region=20
      Intensity or Unnormalized. Region Intensity corresponds to =
normalization=20
      by average intensity of the selected region. </P>
      <P class=3D"clnParam">SER Spot<SPAN class=3D"clnStatus">(fixed,=20
      string)</SPAN></P>
      <P class=3D"clnComment">Calculate property SER Spot </P>
      <P class=3D"clnParam">SER Hole<SPAN class=3D"clnStatus">(fixed,=20
      string)</SPAN></P>
      <P class=3D"clnComment">Calculate property SER Hole </P>
      <P class=3D"clnParam">SER Edge<SPAN class=3D"clnStatus">(fixed,=20
      string)</SPAN></P>
      <P class=3D"clnComment">Calculate property SER Edge </P>
      <P class=3D"clnParam">SER Ridge<SPAN class=3D"clnStatus">(fixed,=20
      string)</SPAN></P>
      <P class=3D"clnComment">Calculate property SER Ridge </P>
      <P class=3D"clnParam">SER Valley<SPAN class=3D"clnStatus">(fixed,=20
      string)</SPAN></P>
      <P class=3D"clnComment">Calculate property SER Valley </P>
      <P class=3D"clnParam">SER Saddle<SPAN class=3D"clnStatus">(fixed,=20
      string)</SPAN></P>
      <P class=3D"clnComment">Calculate property SER Saddle </P>
      <P class=3D"clnParam">SER Bright<SPAN class=3D"clnStatus">(fixed,=20
      string)</SPAN></P>
      <P class=3D"clnComment">Calculate property SER Bright </P>
      <P class=3D"clnParam">SER Dark<SPAN class=3D"clnStatus">(fixed,=20
      string)</SPAN></P>
      <P class=3D"clnComment">Calculate property SER Dark =
</P></DIV></TD>
    <TD class=3D"clnBetweenColumns"></TD>
    <TD>
      <DIV class=3D"clnOutput">
      <P class=3D"clnParam">Property Prefix<SPAN =
class=3D"clnStatus">(fixed,=20
      string)</SPAN> : Texture_SER_2_Nucleus_Alexa 488<SPAN =
class=3D"clnStatus">(,=20
      string)</SPAN></P>
      <P class=3D"clnComment">Common prefix for property names=20
  </P></DIV></TD></TR></TBODY></TABLE><BR></DIV>
<DIV class=3D"clnNonTabular">
<H2>Calculate Texture Properties (10)</H2>
<P class=3D"clnComment"></P>
<DIV class=3D"clnInput">
<H3>Input</H3>
<P class=3D"clnParam"><SPAN class=3D"clnItemName1">Channel<SPAN=20
class=3D"clnStatus">(fixed, string)</SPAN> :</SPAN>  <SPAN>Alexa =
488<SPAN class=3D"clnStatus">(,=20
menu)</SPAN></SPAN> </P>
<P class=3D"clnComment">Select channel by which the texture intensity =
statistics=20
should be calculated. </P>
<P class=3D"clnParam"><SPAN class=3D"clnItemName1">Population<SPAN=20
class=3D"clnStatus">(fixed, string)</SPAN> :</SPAN>  <SPAN>Cells<SPAN =
class=3D"clnStatus">(,=20
menu)</SPAN></SPAN> </P>
<P class=3D"clnComment">Select population </P>
<P class=3D"clnParam"><SPAN class=3D"clnItemName1">Region<SPAN=20
class=3D"clnStatus">(fixed, string)</SPAN> :</SPAN>  <SPAN>Nucleus<SPAN =
class=3D"clnStatus">(,=20
menu)</SPAN></SPAN> </P>
<P class=3D"clnComment">Select region which should be characterized. =
</P></DIV>
<DIV class=3D"clnOutput">
<H3>Output</H3>
<P class=3D"clnParam">Property Prefix<SPAN class=3D"clnStatus">(fixed,=20
string)</SPAN> : Texture_SER_2_Nucleus_Alexa 488<SPAN =
class=3D"clnStatus">(,=20
string)</SPAN></P>
<P class=3D"clnComment">Common prefix for property names =
</P></DIV></DIV>
<DIV class=3D"clnTabular">
<TABLE class=3D"clnTableBackground2" border=3D"0" cellspacing=3D"0">
  <TBODY>
  <TR>
    <TD class=3D"clnTableHeader1" style=3D"width: 19%;">Calculate =
Texture=20
      Properties (11)</TD>
    <TD class=3D"clnAfterFirstColumn"></TD>
    <TD class=3D"clnTableHeader2" style=3D"width: 27%;">Input</TD>
    <TD class=3D"clnBetweenColumns"></TD>
    <TD class=3D"clnTableHeader2" style=3D"width: 27%;">Method</TD>
    <TD class=3D"clnBetweenColumns"></TD>
    <TD class=3D"clnTableHeader2">Output</TD></TR>
  <TR>
    <TD style=3D"width: 19%;"><SPAN class=3D"clnBBComment">
<PRE></PRE></SPAN></TD>
    <TD class=3D"clnAfterFirstColumn"></TD>
    <TD style=3D"width: 27%;">
      <P class=3D"clnParam"><SPAN class=3D"clnItemName1">Channel<SPAN =
class=3D"clnStatus">(fixed,=20
      string)</SPAN> :</SPAN>  <SPAN>Alexa 488<SPAN =
class=3D"clnStatus">(,=20
      menu)</SPAN></SPAN> </P>
      <P class=3D"clnComment">Select channel by which the texture =
intensity=20
      statistics should be calculated. </P>
      <P class=3D"clnParam"><SPAN class=3D"clnItemName1">Population<SPAN =
class=3D"clnStatus">(fixed,=20
      string)</SPAN> :</SPAN>  <SPAN>Cells<SPAN class=3D"clnStatus">(,=20
      menu)</SPAN></SPAN> </P>
      <P class=3D"clnComment">Select population </P>
      <P class=3D"clnParam"><SPAN class=3D"clnItemName1">Region<SPAN =
class=3D"clnStatus">(fixed,=20
      string)</SPAN> :</SPAN>  <SPAN>Nucleus<SPAN class=3D"clnStatus">(, =

      menu)</SPAN></SPAN> </P>
      <P class=3D"clnComment">Select region which should be =
characterized. </P></TD>
    <TD class=3D"clnBetweenColumns"></TD>
    <TD style=3D"width: 27%;">
      <DIV class=3D"clnMethodTitle">
      <H4>Method</H4></DIV>
      <DIV class=3D"clnMethod1">
      <P class=3D"clnParam"><SPAN class=3D"clnItemName1">Method<SPAN =
class=3D"clnStatus">(fixed,=20
      string)</SPAN> :</SPAN>  <SPAN>Haralick Features<SPAN =
class=3D"clnStatus">(,=20
      menu)</SPAN></SPAN> </P>
      <P class=3D"clnComment">Select a method. Please note that you can =
enter=20
      method sub-section and switch the individual properties ON/OFF. =
</P>
      <P class=3D"clnParam"><SPAN class=3D"clnItemName2">Distance<SPAN =
class=3D"clnStatus">(fixed,=20
      string)</SPAN> :</SPAN>  <SPAN>1<SPAN =
class=3D"clnStatus">(default,=20
      numeric)</SPAN></SPAN> px<SPAN class=3D"clnStatus">(fixed, =
menu)</SPAN></P>
      <P class=3D"clnComment">Distance at which the Haralick features =
should be=20
      calculated Unit for the input distance </P>
      <P class=3D"clnParam">Haralick Contrast<SPAN =
class=3D"clnStatus">(fixed,=20
      string)</SPAN></P>
      <P class=3D"clnComment">Calculate normalized Haralick Contrast =
property </P>
      <P class=3D"clnParam">Haralick Correlation<SPAN =
class=3D"clnStatus">(fixed,=20
      string)</SPAN></P>
      <P class=3D"clnComment">Calculate normalized Haralick Correlation =
property=20
      </P>
      <P class=3D"clnParam">Haralick Sum Variance<SPAN =
class=3D"clnStatus">(fixed,=20
      string)</SPAN></P>
      <P class=3D"clnComment">Calculate normalized Haralick Sum Variance =
property=20
      </P>
      <P class=3D"clnParam">Haralick Homogeneity<SPAN =
class=3D"clnStatus">(fixed,=20
      string)</SPAN></P>
      <P class=3D"clnComment">Calculate normalized Haralick Homogeneity =
property=20
      </P></DIV></TD>
    <TD class=3D"clnBetweenColumns"></TD>
    <TD>
      <DIV class=3D"clnOutput">
      <P class=3D"clnParam">Property Prefix<SPAN =
class=3D"clnStatus">(fixed,=20
      string)</SPAN> : Texture_Haralick_1_Nucleus_Alexa 488<SPAN =
class=3D"clnStatus">(,=20
      string)</SPAN></P>
      <P class=3D"clnComment">Common prefix for property names=20
  </P></DIV></TD></TR></TBODY></TABLE><BR></DIV>
<DIV class=3D"clnNonTabular">
<H2>Calculate Texture Properties (11)</H2>
<P class=3D"clnComment"></P>
<DIV class=3D"clnInput">
<H3>Input</H3>
<P class=3D"clnParam"><SPAN class=3D"clnItemName1">Channel<SPAN=20
class=3D"clnStatus">(fixed, string)</SPAN> :</SPAN>  <SPAN>Alexa =
488<SPAN class=3D"clnStatus">(,=20
menu)</SPAN></SPAN> </P>
<P class=3D"clnComment">Select channel by which the texture intensity =
statistics=20
should be calculated. </P>
<P class=3D"clnParam"><SPAN class=3D"clnItemName1">Population<SPAN=20
class=3D"clnStatus">(fixed, string)</SPAN> :</SPAN>  <SPAN>Cells<SPAN =
class=3D"clnStatus">(,=20
menu)</SPAN></SPAN> </P>
<P class=3D"clnComment">Select population </P>
<P class=3D"clnParam"><SPAN class=3D"clnItemName1">Region<SPAN=20
class=3D"clnStatus">(fixed, string)</SPAN> :</SPAN>  <SPAN>Nucleus<SPAN =
class=3D"clnStatus">(,=20
menu)</SPAN></SPAN> </P>
<P class=3D"clnComment">Select region which should be characterized. =
</P></DIV>
<DIV class=3D"clnOutput">
<H3>Output</H3>
<P class=3D"clnParam">Property Prefix<SPAN class=3D"clnStatus">(fixed,=20
string)</SPAN> : Texture_Haralick_1_Nucleus_Alexa 488<SPAN =
class=3D"clnStatus">(,=20
string)</SPAN></P>
<P class=3D"clnComment">Common prefix for property names =
</P></DIV></DIV>
<DIV class=3D"clnTabular">
<TABLE class=3D"clnTableBackground2" border=3D"0" cellspacing=3D"0">
  <TBODY>
  <TR>
    <TD class=3D"clnTableHeader1" style=3D"width: 19%;">Calculate =
Texture=20
      Properties (12)</TD>
    <TD class=3D"clnAfterFirstColumn"></TD>
    <TD class=3D"clnTableHeader2" style=3D"width: 27%;">Input</TD>
    <TD class=3D"clnBetweenColumns"></TD>
    <TD class=3D"clnTableHeader2" style=3D"width: 27%;">Method</TD>
    <TD class=3D"clnBetweenColumns"></TD>
    <TD class=3D"clnTableHeader2">Output</TD></TR>
  <TR>
    <TD style=3D"width: 19%;"><SPAN class=3D"clnBBComment">
<PRE></PRE></SPAN></TD>
    <TD class=3D"clnAfterFirstColumn"></TD>
    <TD style=3D"width: 27%;">
      <P class=3D"clnParam"><SPAN class=3D"clnItemName1">Channel<SPAN =
class=3D"clnStatus">(fixed,=20
      string)</SPAN> :</SPAN>  <SPAN>Alexa 488<SPAN =
class=3D"clnStatus">(,=20
      menu)</SPAN></SPAN> </P>
      <P class=3D"clnComment">Select channel by which the texture =
intensity=20
      statistics should be calculated. </P>
      <P class=3D"clnParam"><SPAN class=3D"clnItemName1">Population<SPAN =
class=3D"clnStatus">(fixed,=20
      string)</SPAN> :</SPAN>  <SPAN>Cells<SPAN class=3D"clnStatus">(,=20
      menu)</SPAN></SPAN> </P>
      <P class=3D"clnComment">Select population </P>
      <P class=3D"clnParam"><SPAN class=3D"clnItemName1">Region<SPAN =
class=3D"clnStatus">(fixed,=20
      string)</SPAN> :</SPAN>  <SPAN>Nucleus<SPAN class=3D"clnStatus">(, =

      menu)</SPAN></SPAN> </P>
      <P class=3D"clnComment">Select region which should be =
characterized. </P></TD>
    <TD class=3D"clnBetweenColumns"></TD>
    <TD style=3D"width: 27%;">
      <DIV class=3D"clnMethodTitle">
      <H4>Method</H4></DIV>
      <DIV class=3D"clnMethod1">
      <P class=3D"clnParam"><SPAN class=3D"clnItemName1">Method<SPAN =
class=3D"clnStatus">(fixed,=20
      string)</SPAN> :</SPAN>  <SPAN>Haralick Features<SPAN =
class=3D"clnStatus">(,=20
      menu)</SPAN></SPAN> </P>
      <P class=3D"clnComment">Select a method. Please note that you can =
enter=20
      method sub-section and switch the individual properties ON/OFF. =
</P>
      <P class=3D"clnParam"><SPAN class=3D"clnItemName2">Distance<SPAN =
class=3D"clnStatus">(fixed,=20
      string)</SPAN> :</SPAN>  <SPAN style=3D"text-decoration: =
underline;">2<SPAN=20
      class=3D"clnStatus">(, numeric)</SPAN></SPAN> px<SPAN=20
      class=3D"clnStatus">(fixed, menu)</SPAN></P>
      <P class=3D"clnComment">Distance at which the Haralick features =
should be=20
      calculated Unit for the input distance </P>
      <P class=3D"clnParam">Haralick Contrast<SPAN =
class=3D"clnStatus">(fixed,=20
      string)</SPAN></P>
      <P class=3D"clnComment">Calculate normalized Haralick Contrast =
property </P>
      <P class=3D"clnParam">Haralick Correlation<SPAN =
class=3D"clnStatus">(fixed,=20
      string)</SPAN></P>
      <P class=3D"clnComment">Calculate normalized Haralick Correlation =
property=20
      </P>
      <P class=3D"clnParam">Haralick Sum Variance<SPAN =
class=3D"clnStatus">(fixed,=20
      string)</SPAN></P>
      <P class=3D"clnComment">Calculate normalized Haralick Sum Variance =
property=20
      </P>
      <P class=3D"clnParam">Haralick Homogeneity<SPAN =
class=3D"clnStatus">(fixed,=20
      string)</SPAN></P>
      <P class=3D"clnComment">Calculate normalized Haralick Homogeneity =
property=20
      </P></DIV></TD>
    <TD class=3D"clnBetweenColumns"></TD>
    <TD>
      <DIV class=3D"clnOutput">
      <P class=3D"clnParam">Property Prefix<SPAN =
class=3D"clnStatus">(fixed,=20
      string)</SPAN> : Texture_Haralick_2_Nucleus_Alexa 488<SPAN =
class=3D"clnStatus">(,=20
      string)</SPAN></P>
      <P class=3D"clnComment">Common prefix for property names=20
  </P></DIV></TD></TR></TBODY></TABLE><BR></DIV>
<DIV class=3D"clnNonTabular">
<H2>Calculate Texture Properties (12)</H2>
<P class=3D"clnComment"></P>
<DIV class=3D"clnInput">
<H3>Input</H3>
<P class=3D"clnParam"><SPAN class=3D"clnItemName1">Channel<SPAN=20
class=3D"clnStatus">(fixed, string)</SPAN> :</SPAN>  <SPAN>Alexa =
488<SPAN class=3D"clnStatus">(,=20
menu)</SPAN></SPAN> </P>
<P class=3D"clnComment">Select channel by which the texture intensity =
statistics=20
should be calculated. </P>
<P class=3D"clnParam"><SPAN class=3D"clnItemName1">Population<SPAN=20
class=3D"clnStatus">(fixed, string)</SPAN> :</SPAN>  <SPAN>Cells<SPAN =
class=3D"clnStatus">(,=20
menu)</SPAN></SPAN> </P>
<P class=3D"clnComment">Select population </P>
<P class=3D"clnParam"><SPAN class=3D"clnItemName1">Region<SPAN=20
class=3D"clnStatus">(fixed, string)</SPAN> :</SPAN>  <SPAN>Nucleus<SPAN =
class=3D"clnStatus">(,=20
menu)</SPAN></SPAN> </P>
<P class=3D"clnComment">Select region which should be characterized. =
</P></DIV>
<DIV class=3D"clnOutput">
<H3>Output</H3>
<P class=3D"clnParam">Property Prefix<SPAN class=3D"clnStatus">(fixed,=20
string)</SPAN> : Texture_Haralick_2_Nucleus_Alexa 488<SPAN =
class=3D"clnStatus">(,=20
string)</SPAN></P>
<P class=3D"clnComment">Common prefix for property names =
</P></DIV></DIV>
<DIV class=3D"clnTabular">
<TABLE class=3D"clnTableBackground2" border=3D"0" cellspacing=3D"0">
  <TBODY>
  <TR>
    <TD class=3D"clnTableHeader1" style=3D"width: 19%;">Calculate =
Texture=20
      Properties (13)</TD>
    <TD class=3D"clnAfterFirstColumn"></TD>
    <TD class=3D"clnTableHeader2" style=3D"width: 27%;">Input</TD>
    <TD class=3D"clnBetweenColumns"></TD>
    <TD class=3D"clnTableHeader2" style=3D"width: 27%;">Method</TD>
    <TD class=3D"clnBetweenColumns"></TD>
    <TD class=3D"clnTableHeader2">Output</TD></TR>
  <TR>
    <TD style=3D"width: 19%;"><SPAN class=3D"clnBBComment">
<PRE></PRE></SPAN></TD>
    <TD class=3D"clnAfterFirstColumn"></TD>
    <TD style=3D"width: 27%;">
      <P class=3D"clnParam"><SPAN class=3D"clnItemName1">Channel<SPAN =
class=3D"clnStatus">(fixed,=20
      string)</SPAN> :</SPAN>  <SPAN>Alexa 488<SPAN =
class=3D"clnStatus">(,=20
      menu)</SPAN></SPAN> </P>
      <P class=3D"clnComment">Select channel by which the texture =
intensity=20
      statistics should be calculated. </P>
      <P class=3D"clnParam"><SPAN class=3D"clnItemName1">Population<SPAN =
class=3D"clnStatus">(fixed,=20
      string)</SPAN> :</SPAN>  <SPAN>Cells<SPAN class=3D"clnStatus">(,=20
      menu)</SPAN></SPAN> </P>
      <P class=3D"clnComment">Select population </P>
      <P class=3D"clnParam"><SPAN class=3D"clnItemName1">Region<SPAN =
class=3D"clnStatus">(fixed,=20
      string)</SPAN> :</SPAN>  <SPAN>Nucleus<SPAN class=3D"clnStatus">(, =

      menu)</SPAN></SPAN> </P>
      <P class=3D"clnComment">Select region which should be =
characterized. </P></TD>
    <TD class=3D"clnBetweenColumns"></TD>
    <TD style=3D"width: 27%;">
      <DIV class=3D"clnMethodTitle">
      <H4>Method</H4></DIV>
      <DIV class=3D"clnMethod1">
      <P class=3D"clnParam"><SPAN class=3D"clnItemName1">Method<SPAN =
class=3D"clnStatus">(fixed,=20
      string)</SPAN> :</SPAN>  <SPAN>Haralick Features<SPAN =
class=3D"clnStatus">(,=20
      menu)</SPAN></SPAN> </P>
      <P class=3D"clnComment">Select a method. Please note that you can =
enter=20
      method sub-section and switch the individual properties ON/OFF. =
</P>
      <P class=3D"clnParam"><SPAN class=3D"clnItemName2">Distance<SPAN =
class=3D"clnStatus">(fixed,=20
      string)</SPAN> :</SPAN>  <SPAN style=3D"text-decoration: =
underline;">3<SPAN=20
      class=3D"clnStatus">(, numeric)</SPAN></SPAN> px<SPAN=20
      class=3D"clnStatus">(fixed, menu)</SPAN></P>
      <P class=3D"clnComment">Distance at which the Haralick features =
should be=20
      calculated Unit for the input distance </P>
      <P class=3D"clnParam">Haralick Contrast<SPAN =
class=3D"clnStatus">(fixed,=20
      string)</SPAN></P>
      <P class=3D"clnComment">Calculate normalized Haralick Contrast =
property </P>
      <P class=3D"clnParam">Haralick Correlation<SPAN =
class=3D"clnStatus">(fixed,=20
      string)</SPAN></P>
      <P class=3D"clnComment">Calculate normalized Haralick Correlation =
property=20
      </P>
      <P class=3D"clnParam">Haralick Sum Variance<SPAN =
class=3D"clnStatus">(fixed,=20
      string)</SPAN></P>
      <P class=3D"clnComment">Calculate normalized Haralick Sum Variance =
property=20
      </P>
      <P class=3D"clnParam">Haralick Homogeneity<SPAN =
class=3D"clnStatus">(fixed,=20
      string)</SPAN></P>
      <P class=3D"clnComment">Calculate normalized Haralick Homogeneity =
property=20
      </P></DIV></TD>
    <TD class=3D"clnBetweenColumns"></TD>
    <TD>
      <DIV class=3D"clnOutput">
      <P class=3D"clnParam">Property Prefix<SPAN =
class=3D"clnStatus">(fixed,=20
      string)</SPAN> : Texture_Haralick_3_Nucleus_Alexa 488<SPAN =
class=3D"clnStatus">(,=20
      string)</SPAN></P>
      <P class=3D"clnComment">Common prefix for property names=20
  </P></DIV></TD></TR></TBODY></TABLE><BR></DIV>
<DIV class=3D"clnNonTabular">
<H2>Calculate Texture Properties (13)</H2>
<P class=3D"clnComment"></P>
<DIV class=3D"clnInput">
<H3>Input</H3>
<P class=3D"clnParam"><SPAN class=3D"clnItemName1">Channel<SPAN=20
class=3D"clnStatus">(fixed, string)</SPAN> :</SPAN>  <SPAN>Alexa =
488<SPAN class=3D"clnStatus">(,=20
menu)</SPAN></SPAN> </P>
<P class=3D"clnComment">Select channel by which the texture intensity =
statistics=20
should be calculated. </P>
<P class=3D"clnParam"><SPAN class=3D"clnItemName1">Population<SPAN=20
class=3D"clnStatus">(fixed, string)</SPAN> :</SPAN>  <SPAN>Cells<SPAN =
class=3D"clnStatus">(,=20
menu)</SPAN></SPAN> </P>
<P class=3D"clnComment">Select population </P>
<P class=3D"clnParam"><SPAN class=3D"clnItemName1">Region<SPAN=20
class=3D"clnStatus">(fixed, string)</SPAN> :</SPAN>  <SPAN>Nucleus<SPAN =
class=3D"clnStatus">(,=20
menu)</SPAN></SPAN> </P>
<P class=3D"clnComment">Select region which should be characterized. =
</P></DIV>
<DIV class=3D"clnOutput">
<H3>Output</H3>
<P class=3D"clnParam">Property Prefix<SPAN class=3D"clnStatus">(fixed,=20
string)</SPAN> : Texture_Haralick_3_Nucleus_Alexa 488<SPAN =
class=3D"clnStatus">(,=20
string)</SPAN></P>
<P class=3D"clnComment">Common prefix for property names =
</P></DIV></DIV>
<DIV class=3D"clnTabular">
<TABLE class=3D"clnTableBackground2" border=3D"0" cellspacing=3D"0">
  <TBODY>
  <TR>
    <TD class=3D"clnTableHeader1" style=3D"width: 19%;">Calculate =
Texture=20
      Properties (14)</TD>
    <TD class=3D"clnAfterFirstColumn"></TD>
    <TD class=3D"clnTableHeader2" style=3D"width: 27%;">Input</TD>
    <TD class=3D"clnBetweenColumns"></TD>
    <TD class=3D"clnTableHeader2" style=3D"width: 27%;">Method</TD>
    <TD class=3D"clnBetweenColumns"></TD>
    <TD class=3D"clnTableHeader2">Output</TD></TR>
  <TR>
    <TD style=3D"width: 19%;"><SPAN class=3D"clnBBComment">
<PRE></PRE></SPAN></TD>
    <TD class=3D"clnAfterFirstColumn"></TD>
    <TD style=3D"width: 27%;">
      <P class=3D"clnParam"><SPAN class=3D"clnItemName1">Channel<SPAN =
class=3D"clnStatus">(fixed,=20
      string)</SPAN> :</SPAN>  <SPAN>Alexa 488<SPAN =
class=3D"clnStatus">(,=20
      menu)</SPAN></SPAN> </P>
      <P class=3D"clnComment">Select channel by which the texture =
intensity=20
      statistics should be calculated. </P>
      <P class=3D"clnParam"><SPAN class=3D"clnItemName1">Population<SPAN =
class=3D"clnStatus">(fixed,=20
      string)</SPAN> :</SPAN>  <SPAN>Cells<SPAN class=3D"clnStatus">(,=20
      menu)</SPAN></SPAN> </P>
      <P class=3D"clnComment">Select population </P>
      <P class=3D"clnParam"><SPAN class=3D"clnItemName1">Region<SPAN =
class=3D"clnStatus">(fixed,=20
      string)</SPAN> :</SPAN>  <SPAN>Nucleus<SPAN class=3D"clnStatus">(, =

      menu)</SPAN></SPAN> </P>
      <P class=3D"clnComment">Select region which should be =
characterized. </P></TD>
    <TD class=3D"clnBetweenColumns"></TD>
    <TD style=3D"width: 27%;">
      <DIV class=3D"clnMethodTitle">
      <H4>Method</H4></DIV>
      <DIV class=3D"clnMethod1">
      <P class=3D"clnParam"><SPAN class=3D"clnItemName1">Method<SPAN =
class=3D"clnStatus">(fixed,=20
      string)</SPAN> :</SPAN>  <SPAN>Gabor Features<SPAN =
class=3D"clnStatus">(,=20
      menu)</SPAN></SPAN> </P>
      <P class=3D"clnComment">Select a method. Please note that you can =
enter=20
      method sub-section and switch the individual properties ON/OFF. =
</P>
      <P class=3D"clnParam"><SPAN class=3D"clnItemName2">Scale<SPAN =
class=3D"clnStatus">(fixed,=20
      string)</SPAN> :</SPAN>  <SPAN>2<SPAN =
class=3D"clnStatus">(default,=20
      numeric)</SPAN></SPAN> px<SPAN class=3D"clnStatus">(fixed, =
menu)</SPAN></P>
      <P class=3D"clnComment">Scale at which the Gabor features should =
be=20
      calculated. Unit for input scale </P>
      <P class=3D"clnParam"><SPAN class=3D"clnItemName2">Wavelength<SPAN =
class=3D"clnStatus">(fixed,=20
      string)</SPAN> :</SPAN>  <SPAN>2<SPAN =
class=3D"clnStatus">(default,=20
      numeric)</SPAN></SPAN> </P>
      <P class=3D"clnComment">Wavelength value used in features =
calculation </P>
      <P class=3D"clnParam"><SPAN class=3D"clnItemName2">Number of =
Angles<SPAN=20
      class=3D"clnStatus">(fixed, string)</SPAN> :</SPAN>  <SPAN>8<SPAN =
class=3D"clnStatus">(default,=20
      numeric)</SPAN></SPAN> </P>
      <P class=3D"clnComment">Number of rotation angles in [0,pi) </P>
      <P class=3D"clnParam"><SPAN class=3D"clnItemName2">Normalization =
by<SPAN=20
      class=3D"clnStatus">(fixed, string)</SPAN> :</SPAN>  =
<SPAN>Unnormalized<SPAN=20
      class=3D"clnStatus">(, menu)</SPAN></SPAN> </P>
      <P class=3D"clnComment">Select normalization mode </P>
      <P class=3D"clnParam">Gabor Min<SPAN class=3D"clnStatus">(fixed,=20
      string)</SPAN></P>
      <P class=3D"clnComment">Calculate property Gabor Min </P>
      <P class=3D"clnParam">Gabor Max<SPAN class=3D"clnStatus">(fixed,=20
      string)</SPAN></P>
      <P class=3D"clnComment">Calculate property Gabor Max =
</P></DIV></TD>
    <TD class=3D"clnBetweenColumns"></TD>
    <TD>
      <DIV class=3D"clnOutput">
      <P class=3D"clnParam">Property Prefix<SPAN =
class=3D"clnStatus">(fixed,=20
      string)</SPAN> : Texture_Gabor_Nucleus_Alexa 488<SPAN =
class=3D"clnStatus">(,=20
      string)</SPAN></P>
      <P class=3D"clnComment">Common prefix for property names=20
  </P></DIV></TD></TR></TBODY></TABLE><BR></DIV>
<DIV class=3D"clnNonTabular">
<H2>Calculate Texture Properties (14)</H2>
<P class=3D"clnComment"></P>
<DIV class=3D"clnInput">
<H3>Input</H3>
<P class=3D"clnParam"><SPAN class=3D"clnItemName1">Channel<SPAN=20
class=3D"clnStatus">(fixed, string)</SPAN> :</SPAN>  <SPAN>Alexa =
488<SPAN class=3D"clnStatus">(,=20
menu)</SPAN></SPAN> </P>
<P class=3D"clnComment">Select channel by which the texture intensity =
statistics=20
should be calculated. </P>
<P class=3D"clnParam"><SPAN class=3D"clnItemName1">Population<SPAN=20
class=3D"clnStatus">(fixed, string)</SPAN> :</SPAN>  <SPAN>Cells<SPAN =
class=3D"clnStatus">(,=20
menu)</SPAN></SPAN> </P>
<P class=3D"clnComment">Select population </P>
<P class=3D"clnParam"><SPAN class=3D"clnItemName1">Region<SPAN=20
class=3D"clnStatus">(fixed, string)</SPAN> :</SPAN>  <SPAN>Nucleus<SPAN =
class=3D"clnStatus">(,=20
menu)</SPAN></SPAN> </P>
<P class=3D"clnComment">Select region which should be characterized. =
</P></DIV>
<DIV class=3D"clnOutput">
<H3>Output</H3>
<P class=3D"clnParam">Property Prefix<SPAN class=3D"clnStatus">(fixed,=20
string)</SPAN> : Texture_Gabor_Nucleus_Alexa 488<SPAN =
class=3D"clnStatus">(,=20
string)</SPAN></P>
<P class=3D"clnComment">Common prefix for property names =
</P></DIV></DIV>
<DIV class=3D"clnTabular">
<TABLE class=3D"clnTableBackground2" border=3D"0" cellspacing=3D"0">
  <TBODY>
  <TR>
    <TD class=3D"clnTableHeader1" style=3D"width: 19%;">Calculate =
Texture=20
      Properties (15)</TD>
    <TD class=3D"clnAfterFirstColumn"></TD>
    <TD class=3D"clnTableHeader2" style=3D"width: 27%;">Input</TD>
    <TD class=3D"clnBetweenColumns"></TD>
    <TD class=3D"clnTableHeader2" style=3D"width: 27%;">Method</TD>
    <TD class=3D"clnBetweenColumns"></TD>
    <TD class=3D"clnTableHeader2">Output</TD></TR>
  <TR>
    <TD style=3D"width: 19%;"><SPAN class=3D"clnBBComment">
<PRE></PRE></SPAN></TD>
    <TD class=3D"clnAfterFirstColumn"></TD>
    <TD style=3D"width: 27%;">
      <P class=3D"clnParam"><SPAN class=3D"clnItemName1">Channel<SPAN =
class=3D"clnStatus">(fixed,=20
      string)</SPAN> :</SPAN>  <SPAN>Alexa 488<SPAN =
class=3D"clnStatus">(,=20
      menu)</SPAN></SPAN> </P>
      <P class=3D"clnComment">Select channel by which the texture =
intensity=20
      statistics should be calculated. </P>
      <P class=3D"clnParam"><SPAN class=3D"clnItemName1">Population<SPAN =
class=3D"clnStatus">(fixed,=20
      string)</SPAN> :</SPAN>  <SPAN>Cells<SPAN class=3D"clnStatus">(,=20
      menu)</SPAN></SPAN> </P>
      <P class=3D"clnComment">Select population </P>
      <P class=3D"clnParam"><SPAN class=3D"clnItemName1">Region<SPAN =
class=3D"clnStatus">(fixed,=20
      string)</SPAN> :</SPAN>  <SPAN>Cytoplasm<SPAN =
class=3D"clnStatus">(,=20
      menu)</SPAN></SPAN> </P>
      <P class=3D"clnComment">Select region which should be =
characterized. </P></TD>
    <TD class=3D"clnBetweenColumns"></TD>
    <TD style=3D"width: 27%;">
      <DIV class=3D"clnMethodTitle">
      <H4>Method</H4></DIV>
      <DIV class=3D"clnMethod1">
      <P class=3D"clnParam"><SPAN class=3D"clnItemName1">Method<SPAN =
class=3D"clnStatus">(fixed,=20
      string)</SPAN> :</SPAN>  <SPAN>SER Features<SPAN =
class=3D"clnStatus">(,=20
      menu)</SPAN></SPAN> </P>
      <P class=3D"clnComment">Select a method. Please note that you can =
enter=20
      method sub-section and switch the individual properties ON/OFF. =
</P>
      <P class=3D"clnParam"><SPAN class=3D"clnItemName2">Scale<SPAN =
class=3D"clnStatus">(fixed,=20
      string)</SPAN> :</SPAN>  <SPAN>0<SPAN =
class=3D"clnStatus">(default,=20
      numeric)</SPAN></SPAN> px<SPAN class=3D"clnStatus">(fixed, =
menu)</SPAN></P>
      <P class=3D"clnComment">Scale at which the SER features should be=20
      calculated. Unit for the input scale </P>
      <P class=3D"clnParam"><SPAN class=3D"clnItemName2">Normalization =
by<SPAN=20
      class=3D"clnStatus">(fixed, string)</SPAN> :</SPAN>  =
<SPAN>Unnormalized<SPAN=20
      class=3D"clnStatus">(, menu)</SPAN></SPAN> </P>
      <P class=3D"clnComment">Select between normalization by Kernel, =
Region=20
      Intensity or Unnormalized. Region Intensity corresponds to =
normalization=20
      by average intensity of the selected region. </P>
      <P class=3D"clnParam">SER Spot<SPAN class=3D"clnStatus">(fixed,=20
      string)</SPAN></P>
      <P class=3D"clnComment">Calculate property SER Spot </P>
      <P class=3D"clnParam">SER Hole<SPAN class=3D"clnStatus">(fixed,=20
      string)</SPAN></P>
      <P class=3D"clnComment">Calculate property SER Hole </P>
      <P class=3D"clnParam">SER Edge<SPAN class=3D"clnStatus">(fixed,=20
      string)</SPAN></P>
      <P class=3D"clnComment">Calculate property SER Edge </P>
      <P class=3D"clnParam">SER Ridge<SPAN class=3D"clnStatus">(fixed,=20
      string)</SPAN></P>
      <P class=3D"clnComment">Calculate property SER Ridge </P>
      <P class=3D"clnParam">SER Valley<SPAN class=3D"clnStatus">(fixed,=20
      string)</SPAN></P>
      <P class=3D"clnComment">Calculate property SER Valley </P>
      <P class=3D"clnParam">SER Saddle<SPAN class=3D"clnStatus">(fixed,=20
      string)</SPAN></P>
      <P class=3D"clnComment">Calculate property SER Saddle </P>
      <P class=3D"clnParam">SER Bright<SPAN class=3D"clnStatus">(fixed,=20
      string)</SPAN></P>
      <P class=3D"clnComment">Calculate property SER Bright </P>
      <P class=3D"clnParam">SER Dark<SPAN class=3D"clnStatus">(fixed,=20
      string)</SPAN></P>
      <P class=3D"clnComment">Calculate property SER Dark =
</P></DIV></TD>
    <TD class=3D"clnBetweenColumns"></TD>
    <TD>
      <DIV class=3D"clnOutput">
      <P class=3D"clnParam">Property Prefix<SPAN =
class=3D"clnStatus">(fixed,=20
      string)</SPAN> : Texture_SER_0_Cytoplasm_Alexa 488<SPAN=20
      class=3D"clnStatus">(, string)</SPAN></P>
      <P class=3D"clnComment">Common prefix for property names=20
  </P></DIV></TD></TR></TBODY></TABLE><BR></DIV>
<DIV class=3D"clnNonTabular">
<H2>Calculate Texture Properties (15)</H2>
<P class=3D"clnComment"></P>
<DIV class=3D"clnInput">
<H3>Input</H3>
<P class=3D"clnParam"><SPAN class=3D"clnItemName1">Channel<SPAN=20
class=3D"clnStatus">(fixed, string)</SPAN> :</SPAN>  <SPAN>Alexa =
488<SPAN class=3D"clnStatus">(,=20
menu)</SPAN></SPAN> </P>
<P class=3D"clnComment">Select channel by which the texture intensity =
statistics=20
should be calculated. </P>
<P class=3D"clnParam"><SPAN class=3D"clnItemName1">Population<SPAN=20
class=3D"clnStatus">(fixed, string)</SPAN> :</SPAN>  <SPAN>Cells<SPAN =
class=3D"clnStatus">(,=20
menu)</SPAN></SPAN> </P>
<P class=3D"clnComment">Select population </P>
<P class=3D"clnParam"><SPAN class=3D"clnItemName1">Region<SPAN=20
class=3D"clnStatus">(fixed, string)</SPAN> :</SPAN>  =
<SPAN>Cytoplasm<SPAN class=3D"clnStatus">(,=20
menu)</SPAN></SPAN> </P>
<P class=3D"clnComment">Select region which should be characterized. =
</P></DIV>
<DIV class=3D"clnOutput">
<H3>Output</H3>
<P class=3D"clnParam">Property Prefix<SPAN class=3D"clnStatus">(fixed,=20
string)</SPAN> : Texture_SER_0_Cytoplasm_Alexa 488<SPAN =
class=3D"clnStatus">(,=20
string)</SPAN></P>
<P class=3D"clnComment">Common prefix for property names =
</P></DIV></DIV>
<DIV class=3D"clnTabular">
<TABLE class=3D"clnTableBackground2" border=3D"0" cellspacing=3D"0">
  <TBODY>
  <TR>
    <TD class=3D"clnTableHeader1" style=3D"width: 19%;">Calculate =
Texture=20
      Properties (16)</TD>
    <TD class=3D"clnAfterFirstColumn"></TD>
    <TD class=3D"clnTableHeader2" style=3D"width: 27%;">Input</TD>
    <TD class=3D"clnBetweenColumns"></TD>
    <TD class=3D"clnTableHeader2" style=3D"width: 27%;">Method</TD>
    <TD class=3D"clnBetweenColumns"></TD>
    <TD class=3D"clnTableHeader2">Output</TD></TR>
  <TR>
    <TD style=3D"width: 19%;"><SPAN class=3D"clnBBComment">
<PRE></PRE></SPAN></TD>
    <TD class=3D"clnAfterFirstColumn"></TD>
    <TD style=3D"width: 27%;">
      <P class=3D"clnParam"><SPAN class=3D"clnItemName1">Channel<SPAN =
class=3D"clnStatus">(fixed,=20
      string)</SPAN> :</SPAN>  <SPAN>Alexa 488<SPAN =
class=3D"clnStatus">(,=20
      menu)</SPAN></SPAN> </P>
      <P class=3D"clnComment">Select channel by which the texture =
intensity=20
      statistics should be calculated. </P>
      <P class=3D"clnParam"><SPAN class=3D"clnItemName1">Population<SPAN =
class=3D"clnStatus">(fixed,=20
      string)</SPAN> :</SPAN>  <SPAN>Cells<SPAN class=3D"clnStatus">(,=20
      menu)</SPAN></SPAN> </P>
      <P class=3D"clnComment">Select population </P>
      <P class=3D"clnParam"><SPAN class=3D"clnItemName1">Region<SPAN =
class=3D"clnStatus">(fixed,=20
      string)</SPAN> :</SPAN>  <SPAN>Cytoplasm<SPAN =
class=3D"clnStatus">(,=20
      menu)</SPAN></SPAN> </P>
      <P class=3D"clnComment">Select region which should be =
characterized. </P></TD>
    <TD class=3D"clnBetweenColumns"></TD>
    <TD style=3D"width: 27%;">
      <DIV class=3D"clnMethodTitle">
      <H4>Method</H4></DIV>
      <DIV class=3D"clnMethod1">
      <P class=3D"clnParam"><SPAN class=3D"clnItemName1">Method<SPAN =
class=3D"clnStatus">(fixed,=20
      string)</SPAN> :</SPAN>  <SPAN>SER Features<SPAN =
class=3D"clnStatus">(,=20
      menu)</SPAN></SPAN> </P>
      <P class=3D"clnComment">Select a method. Please note that you can =
enter=20
      method sub-section and switch the individual properties ON/OFF. =
</P>
      <P class=3D"clnParam"><SPAN class=3D"clnItemName2">Scale<SPAN =
class=3D"clnStatus">(fixed,=20
      string)</SPAN> :</SPAN>  <SPAN style=3D"text-decoration: =
underline;">1<SPAN=20
      class=3D"clnStatus">(, numeric)</SPAN></SPAN> px<SPAN=20
      class=3D"clnStatus">(fixed, menu)</SPAN></P>
      <P class=3D"clnComment">Scale at which the SER features should be=20
      calculated. Unit for the input scale </P>
      <P class=3D"clnParam"><SPAN class=3D"clnItemName2">Normalization =
by<SPAN=20
      class=3D"clnStatus">(fixed, string)</SPAN> :</SPAN>  =
<SPAN>Unnormalized<SPAN=20
      class=3D"clnStatus">(, menu)</SPAN></SPAN> </P>
      <P class=3D"clnComment">Select between normalization by Kernel, =
Region=20
      Intensity or Unnormalized. Region Intensity corresponds to =
normalization=20
      by average intensity of the selected region. </P>
      <P class=3D"clnParam">SER Spot<SPAN class=3D"clnStatus">(fixed,=20
      string)</SPAN></P>
      <P class=3D"clnComment">Calculate property SER Spot </P>
      <P class=3D"clnParam">SER Hole<SPAN class=3D"clnStatus">(fixed,=20
      string)</SPAN></P>
      <P class=3D"clnComment">Calculate property SER Hole </P>
      <P class=3D"clnParam">SER Edge<SPAN class=3D"clnStatus">(fixed,=20
      string)</SPAN></P>
      <P class=3D"clnComment">Calculate property SER Edge </P>
      <P class=3D"clnParam">SER Ridge<SPAN class=3D"clnStatus">(fixed,=20
      string)</SPAN></P>
      <P class=3D"clnComment">Calculate property SER Ridge </P>
      <P class=3D"clnParam">SER Valley<SPAN class=3D"clnStatus">(fixed,=20
      string)</SPAN></P>
      <P class=3D"clnComment">Calculate property SER Valley </P>
      <P class=3D"clnParam">SER Saddle<SPAN class=3D"clnStatus">(fixed,=20
      string)</SPAN></P>
      <P class=3D"clnComment">Calculate property SER Saddle </P>
      <P class=3D"clnParam">SER Bright<SPAN class=3D"clnStatus">(fixed,=20
      string)</SPAN></P>
      <P class=3D"clnComment">Calculate property SER Bright </P>
      <P class=3D"clnParam">SER Dark<SPAN class=3D"clnStatus">(fixed,=20
      string)</SPAN></P>
      <P class=3D"clnComment">Calculate property SER Dark =
</P></DIV></TD>
    <TD class=3D"clnBetweenColumns"></TD>
    <TD>
      <DIV class=3D"clnOutput">
      <P class=3D"clnParam">Property Prefix<SPAN =
class=3D"clnStatus">(fixed,=20
      string)</SPAN> : Texture_SER_1_Cytoplasm_Alexa 488<SPAN=20
      class=3D"clnStatus">(, string)</SPAN></P>
      <P class=3D"clnComment">Common prefix for property names=20
  </P></DIV></TD></TR></TBODY></TABLE><BR></DIV>
<DIV class=3D"clnNonTabular">
<H2>Calculate Texture Properties (16)</H2>
<P class=3D"clnComment"></P>
<DIV class=3D"clnInput">
<H3>Input</H3>
<P class=3D"clnParam"><SPAN class=3D"clnItemName1">Channel<SPAN=20
class=3D"clnStatus">(fixed, string)</SPAN> :</SPAN>  <SPAN>Alexa =
488<SPAN class=3D"clnStatus">(,=20
menu)</SPAN></SPAN> </P>
<P class=3D"clnComment">Select channel by which the texture intensity =
statistics=20
should be calculated. </P>
<P class=3D"clnParam"><SPAN class=3D"clnItemName1">Population<SPAN=20
class=3D"clnStatus">(fixed, string)</SPAN> :</SPAN>  <SPAN>Cells<SPAN =
class=3D"clnStatus">(,=20
menu)</SPAN></SPAN> </P>
<P class=3D"clnComment">Select population </P>
<P class=3D"clnParam"><SPAN class=3D"clnItemName1">Region<SPAN=20
class=3D"clnStatus">(fixed, string)</SPAN> :</SPAN>  =
<SPAN>Cytoplasm<SPAN class=3D"clnStatus">(,=20
menu)</SPAN></SPAN> </P>
<P class=3D"clnComment">Select region which should be characterized. =
</P></DIV>
<DIV class=3D"clnOutput">
<H3>Output</H3>
<P class=3D"clnParam">Property Prefix<SPAN class=3D"clnStatus">(fixed,=20
string)</SPAN> : Texture_SER_1_Cytoplasm_Alexa 488<SPAN =
class=3D"clnStatus">(,=20
string)</SPAN></P>
<P class=3D"clnComment">Common prefix for property names =
</P></DIV></DIV>
<DIV class=3D"clnTabular">
<TABLE class=3D"clnTableBackground2" border=3D"0" cellspacing=3D"0">
  <TBODY>
  <TR>
    <TD class=3D"clnTableHeader1" style=3D"width: 19%;">Calculate =
Texture=20
      Properties (17)</TD>
    <TD class=3D"clnAfterFirstColumn"></TD>
    <TD class=3D"clnTableHeader2" style=3D"width: 27%;">Input</TD>
    <TD class=3D"clnBetweenColumns"></TD>
    <TD class=3D"clnTableHeader2" style=3D"width: 27%;">Method</TD>
    <TD class=3D"clnBetweenColumns"></TD>
    <TD class=3D"clnTableHeader2">Output</TD></TR>
  <TR>
    <TD style=3D"width: 19%;"><SPAN class=3D"clnBBComment">
<PRE></PRE></SPAN></TD>
    <TD class=3D"clnAfterFirstColumn"></TD>
    <TD style=3D"width: 27%;">
      <P class=3D"clnParam"><SPAN class=3D"clnItemName1">Channel<SPAN =
class=3D"clnStatus">(fixed,=20
      string)</SPAN> :</SPAN>  <SPAN>Alexa 488<SPAN =
class=3D"clnStatus">(,=20
      menu)</SPAN></SPAN> </P>
      <P class=3D"clnComment">Select channel by which the texture =
intensity=20
      statistics should be calculated. </P>
      <P class=3D"clnParam"><SPAN class=3D"clnItemName1">Population<SPAN =
class=3D"clnStatus">(fixed,=20
      string)</SPAN> :</SPAN>  <SPAN>Cells<SPAN class=3D"clnStatus">(,=20
      menu)</SPAN></SPAN> </P>
      <P class=3D"clnComment">Select population </P>
      <P class=3D"clnParam"><SPAN class=3D"clnItemName1">Region<SPAN =
class=3D"clnStatus">(fixed,=20
      string)</SPAN> :</SPAN>  <SPAN>Cytoplasm<SPAN =
class=3D"clnStatus">(,=20
      menu)</SPAN></SPAN> </P>
      <P class=3D"clnComment">Select region which should be =
characterized. </P></TD>
    <TD class=3D"clnBetweenColumns"></TD>
    <TD style=3D"width: 27%;">
      <DIV class=3D"clnMethodTitle">
      <H4>Method</H4></DIV>
      <DIV class=3D"clnMethod1">
      <P class=3D"clnParam"><SPAN class=3D"clnItemName1">Method<SPAN =
class=3D"clnStatus">(fixed,=20
      string)</SPAN> :</SPAN>  <SPAN>SER Features<SPAN =
class=3D"clnStatus">(,=20
      menu)</SPAN></SPAN> </P>
      <P class=3D"clnComment">Select a method. Please note that you can =
enter=20
      method sub-section and switch the individual properties ON/OFF. =
</P>
      <P class=3D"clnParam"><SPAN class=3D"clnItemName2">Scale<SPAN =
class=3D"clnStatus">(fixed,=20
      string)</SPAN> :</SPAN>  <SPAN style=3D"text-decoration: =
underline;">2<SPAN=20
      class=3D"clnStatus">(, numeric)</SPAN></SPAN> px<SPAN=20
      class=3D"clnStatus">(fixed, menu)</SPAN></P>
      <P class=3D"clnComment">Scale at which the SER features should be=20
      calculated. Unit for the input scale </P>
      <P class=3D"clnParam"><SPAN class=3D"clnItemName2">Normalization =
by<SPAN=20
      class=3D"clnStatus">(fixed, string)</SPAN> :</SPAN>  =
<SPAN>Unnormalized<SPAN=20
      class=3D"clnStatus">(, menu)</SPAN></SPAN> </P>
      <P class=3D"clnComment">Select between normalization by Kernel, =
Region=20
      Intensity or Unnormalized. Region Intensity corresponds to =
normalization=20
      by average intensity of the selected region. </P>
      <P class=3D"clnParam">SER Spot<SPAN class=3D"clnStatus">(fixed,=20
      string)</SPAN></P>
      <P class=3D"clnComment">Calculate property SER Spot </P>
      <P class=3D"clnParam">SER Hole<SPAN class=3D"clnStatus">(fixed,=20
      string)</SPAN></P>
      <P class=3D"clnComment">Calculate property SER Hole </P>
      <P class=3D"clnParam">SER Edge<SPAN class=3D"clnStatus">(fixed,=20
      string)</SPAN></P>
      <P class=3D"clnComment">Calculate property SER Edge </P>
      <P class=3D"clnParam">SER Ridge<SPAN class=3D"clnStatus">(fixed,=20
      string)</SPAN></P>
      <P class=3D"clnComment">Calculate property SER Ridge </P>
      <P class=3D"clnParam">SER Valley<SPAN class=3D"clnStatus">(fixed,=20
      string)</SPAN></P>
      <P class=3D"clnComment">Calculate property SER Valley </P>
      <P class=3D"clnParam">SER Saddle<SPAN class=3D"clnStatus">(fixed,=20
      string)</SPAN></P>
      <P class=3D"clnComment">Calculate property SER Saddle </P>
      <P class=3D"clnParam">SER Bright<SPAN class=3D"clnStatus">(fixed,=20
      string)</SPAN></P>
      <P class=3D"clnComment">Calculate property SER Bright </P>
      <P class=3D"clnParam">SER Dark<SPAN class=3D"clnStatus">(fixed,=20
      string)</SPAN></P>
      <P class=3D"clnComment">Calculate property SER Dark =
</P></DIV></TD>
    <TD class=3D"clnBetweenColumns"></TD>
    <TD>
      <DIV class=3D"clnOutput">
      <P class=3D"clnParam">Property Prefix<SPAN =
class=3D"clnStatus">(fixed,=20
      string)</SPAN> : Texture_SER_2_Cytoplasm_Alexa 488<SPAN=20
      class=3D"clnStatus">(, string)</SPAN></P>
      <P class=3D"clnComment">Common prefix for property names=20
  </P></DIV></TD></TR></TBODY></TABLE><BR></DIV>
<DIV class=3D"clnNonTabular">
<H2>Calculate Texture Properties (17)</H2>
<P class=3D"clnComment"></P>
<DIV class=3D"clnInput">
<H3>Input</H3>
<P class=3D"clnParam"><SPAN class=3D"clnItemName1">Channel<SPAN=20
class=3D"clnStatus">(fixed, string)</SPAN> :</SPAN>  <SPAN>Alexa =
488<SPAN class=3D"clnStatus">(,=20
menu)</SPAN></SPAN> </P>
<P class=3D"clnComment">Select channel by which the texture intensity =
statistics=20
should be calculated. </P>
<P class=3D"clnParam"><SPAN class=3D"clnItemName1">Population<SPAN=20
class=3D"clnStatus">(fixed, string)</SPAN> :</SPAN>  <SPAN>Cells<SPAN =
class=3D"clnStatus">(,=20
menu)</SPAN></SPAN> </P>
<P class=3D"clnComment">Select population </P>
<P class=3D"clnParam"><SPAN class=3D"clnItemName1">Region<SPAN=20
class=3D"clnStatus">(fixed, string)</SPAN> :</SPAN>  =
<SPAN>Cytoplasm<SPAN class=3D"clnStatus">(,=20
menu)</SPAN></SPAN> </P>
<P class=3D"clnComment">Select region which should be characterized. =
</P></DIV>
<DIV class=3D"clnOutput">
<H3>Output</H3>
<P class=3D"clnParam">Property Prefix<SPAN class=3D"clnStatus">(fixed,=20
string)</SPAN> : Texture_SER_2_Cytoplasm_Alexa 488<SPAN =
class=3D"clnStatus">(,=20
string)</SPAN></P>
<P class=3D"clnComment">Common prefix for property names =
</P></DIV></DIV>
<DIV class=3D"clnTabular">
<TABLE class=3D"clnTableBackground2" border=3D"0" cellspacing=3D"0">
  <TBODY>
  <TR>
    <TD class=3D"clnTableHeader1" style=3D"width: 19%;">Calculate =
Texture=20
      Properties (18)</TD>
    <TD class=3D"clnAfterFirstColumn"></TD>
    <TD class=3D"clnTableHeader2" style=3D"width: 27%;">Input</TD>
    <TD class=3D"clnBetweenColumns"></TD>
    <TD class=3D"clnTableHeader2" style=3D"width: 27%;">Method</TD>
    <TD class=3D"clnBetweenColumns"></TD>
    <TD class=3D"clnTableHeader2">Output</TD></TR>
  <TR>
    <TD style=3D"width: 19%;"><SPAN class=3D"clnBBComment">
<PRE></PRE></SPAN></TD>
    <TD class=3D"clnAfterFirstColumn"></TD>
    <TD style=3D"width: 27%;">
      <P class=3D"clnParam"><SPAN class=3D"clnItemName1">Channel<SPAN =
class=3D"clnStatus">(fixed,=20
      string)</SPAN> :</SPAN>  <SPAN>Alexa 488<SPAN =
class=3D"clnStatus">(,=20
      menu)</SPAN></SPAN> </P>
      <P class=3D"clnComment">Select channel by which the texture =
intensity=20
      statistics should be calculated. </P>
      <P class=3D"clnParam"><SPAN class=3D"clnItemName1">Population<SPAN =
class=3D"clnStatus">(fixed,=20
      string)</SPAN> :</SPAN>  <SPAN>Cells<SPAN class=3D"clnStatus">(,=20
      menu)</SPAN></SPAN> </P>
      <P class=3D"clnComment">Select population </P>
      <P class=3D"clnParam"><SPAN class=3D"clnItemName1">Region<SPAN =
class=3D"clnStatus">(fixed,=20
      string)</SPAN> :</SPAN>  <SPAN>Cytoplasm<SPAN =
class=3D"clnStatus">(,=20
      menu)</SPAN></SPAN> </P>
      <P class=3D"clnComment">Select region which should be =
characterized. </P></TD>
    <TD class=3D"clnBetweenColumns"></TD>
    <TD style=3D"width: 27%;">
      <DIV class=3D"clnMethodTitle">
      <H4>Method</H4></DIV>
      <DIV class=3D"clnMethod1">
      <P class=3D"clnParam"><SPAN class=3D"clnItemName1">Method<SPAN =
class=3D"clnStatus">(fixed,=20
      string)</SPAN> :</SPAN>  <SPAN>Haralick Features<SPAN =
class=3D"clnStatus">(,=20
      menu)</SPAN></SPAN> </P>
      <P class=3D"clnComment">Select a method. Please note that you can =
enter=20
      method sub-section and switch the individual properties ON/OFF. =
</P>
      <P class=3D"clnParam"><SPAN class=3D"clnItemName2">Distance<SPAN =
class=3D"clnStatus">(fixed,=20
      string)</SPAN> :</SPAN>  <SPAN>1<SPAN =
class=3D"clnStatus">(default,=20
      numeric)</SPAN></SPAN> px<SPAN class=3D"clnStatus">(fixed, =
menu)</SPAN></P>
      <P class=3D"clnComment">Distance at which the Haralick features =
should be=20
      calculated Unit for the input distance </P>
      <P class=3D"clnParam">Haralick Contrast<SPAN =
class=3D"clnStatus">(fixed,=20
      string)</SPAN></P>
      <P class=3D"clnComment">Calculate normalized Haralick Contrast =
property </P>
      <P class=3D"clnParam">Haralick Correlation<SPAN =
class=3D"clnStatus">(fixed,=20
      string)</SPAN></P>
      <P class=3D"clnComment">Calculate normalized Haralick Correlation =
property=20
      </P>
      <P class=3D"clnParam">Haralick Sum Variance<SPAN =
class=3D"clnStatus">(fixed,=20
      string)</SPAN></P>
      <P class=3D"clnComment">Calculate normalized Haralick Sum Variance =
property=20
      </P>
      <P class=3D"clnParam">Haralick Homogeneity<SPAN =
class=3D"clnStatus">(fixed,=20
      string)</SPAN></P>
      <P class=3D"clnComment">Calculate normalized Haralick Homogeneity =
property=20
      </P></DIV></TD>
    <TD class=3D"clnBetweenColumns"></TD>
    <TD>
      <DIV class=3D"clnOutput">
      <P class=3D"clnParam">Property Prefix<SPAN =
class=3D"clnStatus">(fixed,=20
      string)</SPAN> : Texture_Haralick_1_Cytoplasm_Alexa 488<SPAN =
class=3D"clnStatus">(,=20
      string)</SPAN></P>
      <P class=3D"clnComment">Common prefix for property names=20
  </P></DIV></TD></TR></TBODY></TABLE><BR></DIV>
<DIV class=3D"clnNonTabular">
<H2>Calculate Texture Properties (18)</H2>
<P class=3D"clnComment"></P>
<DIV class=3D"clnInput">
<H3>Input</H3>
<P class=3D"clnParam"><SPAN class=3D"clnItemName1">Channel<SPAN=20
class=3D"clnStatus">(fixed, string)</SPAN> :</SPAN>  <SPAN>Alexa =
488<SPAN class=3D"clnStatus">(,=20
menu)</SPAN></SPAN> </P>
<P class=3D"clnComment">Select channel by which the texture intensity =
statistics=20
should be calculated. </P>
<P class=3D"clnParam"><SPAN class=3D"clnItemName1">Population<SPAN=20
class=3D"clnStatus">(fixed, string)</SPAN> :</SPAN>  <SPAN>Cells<SPAN =
class=3D"clnStatus">(,=20
menu)</SPAN></SPAN> </P>
<P class=3D"clnComment">Select population </P>
<P class=3D"clnParam"><SPAN class=3D"clnItemName1">Region<SPAN=20
class=3D"clnStatus">(fixed, string)</SPAN> :</SPAN>  =
<SPAN>Cytoplasm<SPAN class=3D"clnStatus">(,=20
menu)</SPAN></SPAN> </P>
<P class=3D"clnComment">Select region which should be characterized. =
</P></DIV>
<DIV class=3D"clnOutput">
<H3>Output</H3>
<P class=3D"clnParam">Property Prefix<SPAN class=3D"clnStatus">(fixed,=20
string)</SPAN> : Texture_Haralick_1_Cytoplasm_Alexa 488<SPAN=20
class=3D"clnStatus">(, string)</SPAN></P>
<P class=3D"clnComment">Common prefix for property names =
</P></DIV></DIV>
<DIV class=3D"clnTabular">
<TABLE class=3D"clnTableBackground2" border=3D"0" cellspacing=3D"0">
  <TBODY>
  <TR>
    <TD class=3D"clnTableHeader1" style=3D"width: 19%;">Calculate =
Texture=20
      Properties (19)</TD>
    <TD class=3D"clnAfterFirstColumn"></TD>
    <TD class=3D"clnTableHeader2" style=3D"width: 27%;">Input</TD>
    <TD class=3D"clnBetweenColumns"></TD>
    <TD class=3D"clnTableHeader2" style=3D"width: 27%;">Method</TD>
    <TD class=3D"clnBetweenColumns"></TD>
    <TD class=3D"clnTableHeader2">Output</TD></TR>
  <TR>
    <TD style=3D"width: 19%;"><SPAN class=3D"clnBBComment">
<PRE></PRE></SPAN></TD>
    <TD class=3D"clnAfterFirstColumn"></TD>
    <TD style=3D"width: 27%;">
      <P class=3D"clnParam"><SPAN class=3D"clnItemName1">Channel<SPAN =
class=3D"clnStatus">(fixed,=20
      string)</SPAN> :</SPAN>  <SPAN>Alexa 488<SPAN =
class=3D"clnStatus">(,=20
      menu)</SPAN></SPAN> </P>
      <P class=3D"clnComment">Select channel by which the texture =
intensity=20
      statistics should be calculated. </P>
      <P class=3D"clnParam"><SPAN class=3D"clnItemName1">Population<SPAN =
class=3D"clnStatus">(fixed,=20
      string)</SPAN> :</SPAN>  <SPAN>Cells<SPAN class=3D"clnStatus">(,=20
      menu)</SPAN></SPAN> </P>
      <P class=3D"clnComment">Select population </P>
      <P class=3D"clnParam"><SPAN class=3D"clnItemName1">Region<SPAN =
class=3D"clnStatus">(fixed,=20
      string)</SPAN> :</SPAN>  <SPAN>Cytoplasm<SPAN =
class=3D"clnStatus">(,=20
      menu)</SPAN></SPAN> </P>
      <P class=3D"clnComment">Select region which should be =
characterized. </P></TD>
    <TD class=3D"clnBetweenColumns"></TD>
    <TD style=3D"width: 27%;">
      <DIV class=3D"clnMethodTitle">
      <H4>Method</H4></DIV>
      <DIV class=3D"clnMethod1">
      <P class=3D"clnParam"><SPAN class=3D"clnItemName1">Method<SPAN =
class=3D"clnStatus">(fixed,=20
      string)</SPAN> :</SPAN>  <SPAN>Haralick Features<SPAN =
class=3D"clnStatus">(,=20
      menu)</SPAN></SPAN> </P>
      <P class=3D"clnComment">Select a method. Please note that you can =
enter=20
      method sub-section and switch the individual properties ON/OFF. =
</P>
      <P class=3D"clnParam"><SPAN class=3D"clnItemName2">Distance<SPAN =
class=3D"clnStatus">(fixed,=20
      string)</SPAN> :</SPAN>  <SPAN style=3D"text-decoration: =
underline;">2<SPAN=20
      class=3D"clnStatus">(, numeric)</SPAN></SPAN> px<SPAN=20
      class=3D"clnStatus">(fixed, menu)</SPAN></P>
      <P class=3D"clnComment">Distance at which the Haralick features =
should be=20
      calculated Unit for the input distance </P>
      <P class=3D"clnParam">Haralick Contrast<SPAN =
class=3D"clnStatus">(fixed,=20
      string)</SPAN></P>
      <P class=3D"clnComment">Calculate normalized Haralick Contrast =
property </P>
      <P class=3D"clnParam">Haralick Correlation<SPAN =
class=3D"clnStatus">(fixed,=20
      string)</SPAN></P>
      <P class=3D"clnComment">Calculate normalized Haralick Correlation =
property=20
      </P>
      <P class=3D"clnParam">Haralick Sum Variance<SPAN =
class=3D"clnStatus">(fixed,=20
      string)</SPAN></P>
      <P class=3D"clnComment">Calculate normalized Haralick Sum Variance =
property=20
      </P>
      <P class=3D"clnParam">Haralick Homogeneity<SPAN =
class=3D"clnStatus">(fixed,=20
      string)</SPAN></P>
      <P class=3D"clnComment">Calculate normalized Haralick Homogeneity =
property=20
      </P></DIV></TD>
    <TD class=3D"clnBetweenColumns"></TD>
    <TD>
      <DIV class=3D"clnOutput">
      <P class=3D"clnParam">Property Prefix<SPAN =
class=3D"clnStatus">(fixed,=20
      string)</SPAN> : Texture_Haralick_2_Cytoplasm_Alexa 488<SPAN =
class=3D"clnStatus">(,=20
      string)</SPAN></P>
      <P class=3D"clnComment">Common prefix for property names=20
  </P></DIV></TD></TR></TBODY></TABLE><BR></DIV>
<DIV class=3D"clnNonTabular">
<H2>Calculate Texture Properties (19)</H2>
<P class=3D"clnComment"></P>
<DIV class=3D"clnInput">
<H3>Input</H3>
<P class=3D"clnParam"><SPAN class=3D"clnItemName1">Channel<SPAN=20
class=3D"clnStatus">(fixed, string)</SPAN> :</SPAN>  <SPAN>Alexa =
488<SPAN class=3D"clnStatus">(,=20
menu)</SPAN></SPAN> </P>
<P class=3D"clnComment">Select channel by which the texture intensity =
statistics=20
should be calculated. </P>
<P class=3D"clnParam"><SPAN class=3D"clnItemName1">Population<SPAN=20
class=3D"clnStatus">(fixed, string)</SPAN> :</SPAN>  <SPAN>Cells<SPAN =
class=3D"clnStatus">(,=20
menu)</SPAN></SPAN> </P>
<P class=3D"clnComment">Select population </P>
<P class=3D"clnParam"><SPAN class=3D"clnItemName1">Region<SPAN=20
class=3D"clnStatus">(fixed, string)</SPAN> :</SPAN>  =
<SPAN>Cytoplasm<SPAN class=3D"clnStatus">(,=20
menu)</SPAN></SPAN> </P>
<P class=3D"clnComment">Select region which should be characterized. =
</P></DIV>
<DIV class=3D"clnOutput">
<H3>Output</H3>
<P class=3D"clnParam">Property Prefix<SPAN class=3D"clnStatus">(fixed,=20
string)</SPAN> : Texture_Haralick_2_Cytoplasm_Alexa 488<SPAN=20
class=3D"clnStatus">(, string)</SPAN></P>
<P class=3D"clnComment">Common prefix for property names =
</P></DIV></DIV>
<DIV class=3D"clnTabular">
<TABLE class=3D"clnTableBackground2" border=3D"0" cellspacing=3D"0">
  <TBODY>
  <TR>
    <TD class=3D"clnTableHeader1" style=3D"width: 19%;">Calculate =
Texture=20
      Properties (20)</TD>
    <TD class=3D"clnAfterFirstColumn"></TD>
    <TD class=3D"clnTableHeader2" style=3D"width: 27%;">Input</TD>
    <TD class=3D"clnBetweenColumns"></TD>
    <TD class=3D"clnTableHeader2" style=3D"width: 27%;">Method</TD>
    <TD class=3D"clnBetweenColumns"></TD>
    <TD class=3D"clnTableHeader2">Output</TD></TR>
  <TR>
    <TD style=3D"width: 19%;"><SPAN class=3D"clnBBComment">
<PRE></PRE></SPAN></TD>
    <TD class=3D"clnAfterFirstColumn"></TD>
    <TD style=3D"width: 27%;">
      <P class=3D"clnParam"><SPAN class=3D"clnItemName1">Channel<SPAN =
class=3D"clnStatus">(fixed,=20
      string)</SPAN> :</SPAN>  <SPAN>Alexa 488<SPAN =
class=3D"clnStatus">(,=20
      menu)</SPAN></SPAN> </P>
      <P class=3D"clnComment">Select channel by which the texture =
intensity=20
      statistics should be calculated. </P>
      <P class=3D"clnParam"><SPAN class=3D"clnItemName1">Population<SPAN =
class=3D"clnStatus">(fixed,=20
      string)</SPAN> :</SPAN>  <SPAN>Cells<SPAN class=3D"clnStatus">(,=20
      menu)</SPAN></SPAN> </P>
      <P class=3D"clnComment">Select population </P>
      <P class=3D"clnParam"><SPAN class=3D"clnItemName1">Region<SPAN =
class=3D"clnStatus">(fixed,=20
      string)</SPAN> :</SPAN>  <SPAN>Cytoplasm<SPAN =
class=3D"clnStatus">(,=20
      menu)</SPAN></SPAN> </P>
      <P class=3D"clnComment">Select region which should be =
characterized. </P></TD>
    <TD class=3D"clnBetweenColumns"></TD>
    <TD style=3D"width: 27%;">
      <DIV class=3D"clnMethodTitle">
      <H4>Method</H4></DIV>
      <DIV class=3D"clnMethod1">
      <P class=3D"clnParam"><SPAN class=3D"clnItemName1">Method<SPAN =
class=3D"clnStatus">(fixed,=20
      string)</SPAN> :</SPAN>  <SPAN>Haralick Features<SPAN =
class=3D"clnStatus">(,=20
      menu)</SPAN></SPAN> </P>
      <P class=3D"clnComment">Select a method. Please note that you can =
enter=20
      method sub-section and switch the individual properties ON/OFF. =
</P>
      <P class=3D"clnParam"><SPAN class=3D"clnItemName2">Distance<SPAN =
class=3D"clnStatus">(fixed,=20
      string)</SPAN> :</SPAN>  <SPAN style=3D"text-decoration: =
underline;">3<SPAN=20
      class=3D"clnStatus">(, numeric)</SPAN></SPAN> px<SPAN=20
      class=3D"clnStatus">(fixed, menu)</SPAN></P>
      <P class=3D"clnComment">Distance at which the Haralick features =
should be=20
      calculated Unit for the input distance </P>
      <P class=3D"clnParam">Haralick Contrast<SPAN =
class=3D"clnStatus">(fixed,=20
      string)</SPAN></P>
      <P class=3D"clnComment">Calculate normalized Haralick Contrast =
property </P>
      <P class=3D"clnParam">Haralick Correlation<SPAN =
class=3D"clnStatus">(fixed,=20
      string)</SPAN></P>
      <P class=3D"clnComment">Calculate normalized Haralick Correlation =
property=20
      </P>
      <P class=3D"clnParam">Haralick Sum Variance<SPAN =
class=3D"clnStatus">(fixed,=20
      string)</SPAN></P>
      <P class=3D"clnComment">Calculate normalized Haralick Sum Variance =
property=20
      </P>
      <P class=3D"clnParam">Haralick Homogeneity<SPAN =
class=3D"clnStatus">(fixed,=20
      string)</SPAN></P>
      <P class=3D"clnComment">Calculate normalized Haralick Homogeneity =
property=20
      </P></DIV></TD>
    <TD class=3D"clnBetweenColumns"></TD>
    <TD>
      <DIV class=3D"clnOutput">
      <P class=3D"clnParam">Property Prefix<SPAN =
class=3D"clnStatus">(fixed,=20
      string)</SPAN> : Texture_Haralick_3_Cytoplasm_Alexa 488<SPAN =
class=3D"clnStatus">(,=20
      string)</SPAN></P>
      <P class=3D"clnComment">Common prefix for property names=20
  </P></DIV></TD></TR></TBODY></TABLE><BR></DIV>
<DIV class=3D"clnNonTabular">
<H2>Calculate Texture Properties (20)</H2>
<P class=3D"clnComment"></P>
<DIV class=3D"clnInput">
<H3>Input</H3>
<P class=3D"clnParam"><SPAN class=3D"clnItemName1">Channel<SPAN=20
class=3D"clnStatus">(fixed, string)</SPAN> :</SPAN>  <SPAN>Alexa =
488<SPAN class=3D"clnStatus">(,=20
menu)</SPAN></SPAN> </P>
<P class=3D"clnComment">Select channel by which the texture intensity =
statistics=20
should be calculated. </P>
<P class=3D"clnParam"><SPAN class=3D"clnItemName1">Population<SPAN=20
class=3D"clnStatus">(fixed, string)</SPAN> :</SPAN>  <SPAN>Cells<SPAN =
class=3D"clnStatus">(,=20
menu)</SPAN></SPAN> </P>
<P class=3D"clnComment">Select population </P>
<P class=3D"clnParam"><SPAN class=3D"clnItemName1">Region<SPAN=20
class=3D"clnStatus">(fixed, string)</SPAN> :</SPAN>  =
<SPAN>Cytoplasm<SPAN class=3D"clnStatus">(,=20
menu)</SPAN></SPAN> </P>
<P class=3D"clnComment">Select region which should be characterized. =
</P></DIV>
<DIV class=3D"clnOutput">
<H3>Output</H3>
<P class=3D"clnParam">Property Prefix<SPAN class=3D"clnStatus">(fixed,=20
string)</SPAN> : Texture_Haralick_3_Cytoplasm_Alexa 488<SPAN=20
class=3D"clnStatus">(, string)</SPAN></P>
<P class=3D"clnComment">Common prefix for property names =
</P></DIV></DIV>
<DIV class=3D"clnTabular">
<TABLE class=3D"clnTableBackground2" border=3D"0" cellspacing=3D"0">
  <TBODY>
  <TR>
    <TD class=3D"clnTableHeader1" style=3D"width: 19%;">Calculate =
Texture=20
      Properties (21)</TD>
    <TD class=3D"clnAfterFirstColumn"></TD>
    <TD class=3D"clnTableHeader2" style=3D"width: 27%;">Input</TD>
    <TD class=3D"clnBetweenColumns"></TD>
    <TD class=3D"clnTableHeader2" style=3D"width: 27%;">Method</TD>
    <TD class=3D"clnBetweenColumns"></TD>
    <TD class=3D"clnTableHeader2">Output</TD></TR>
  <TR>
    <TD style=3D"width: 19%;"><SPAN class=3D"clnBBComment">
<PRE></PRE></SPAN></TD>
    <TD class=3D"clnAfterFirstColumn"></TD>
    <TD style=3D"width: 27%;">
      <P class=3D"clnParam"><SPAN class=3D"clnItemName1">Channel<SPAN =
class=3D"clnStatus">(fixed,=20
      string)</SPAN> :</SPAN>  <SPAN>Alexa 488<SPAN =
class=3D"clnStatus">(,=20
      menu)</SPAN></SPAN> </P>
      <P class=3D"clnComment">Select channel by which the texture =
intensity=20
      statistics should be calculated. </P>
      <P class=3D"clnParam"><SPAN class=3D"clnItemName1">Population<SPAN =
class=3D"clnStatus">(fixed,=20
      string)</SPAN> :</SPAN>  <SPAN>Cells<SPAN class=3D"clnStatus">(,=20
      menu)</SPAN></SPAN> </P>
      <P class=3D"clnComment">Select population </P>
      <P class=3D"clnParam"><SPAN class=3D"clnItemName1">Region<SPAN =
class=3D"clnStatus">(fixed,=20
      string)</SPAN> :</SPAN>  <SPAN>Cytoplasm<SPAN =
class=3D"clnStatus">(,=20
      menu)</SPAN></SPAN> </P>
      <P class=3D"clnComment">Select region which should be =
characterized. </P></TD>
    <TD class=3D"clnBetweenColumns"></TD>
    <TD style=3D"width: 27%;">
      <DIV class=3D"clnMethodTitle">
      <H4>Method</H4></DIV>
      <DIV class=3D"clnMethod1">
      <P class=3D"clnParam"><SPAN class=3D"clnItemName1">Method<SPAN =
class=3D"clnStatus">(fixed,=20
      string)</SPAN> :</SPAN>  <SPAN>Gabor Features<SPAN =
class=3D"clnStatus">(,=20
      menu)</SPAN></SPAN> </P>
      <P class=3D"clnComment">Select a method. Please note that you can =
enter=20
      method sub-section and switch the individual properties ON/OFF. =
</P>
      <P class=3D"clnParam"><SPAN class=3D"clnItemName2">Scale<SPAN =
class=3D"clnStatus">(fixed,=20
      string)</SPAN> :</SPAN>  <SPAN>2<SPAN =
class=3D"clnStatus">(default,=20
      numeric)</SPAN></SPAN> px<SPAN class=3D"clnStatus">(fixed, =
menu)</SPAN></P>
      <P class=3D"clnComment">Scale at which the Gabor features should =
be=20
      calculated. Unit for input scale </P>
      <P class=3D"clnParam"><SPAN class=3D"clnItemName2">Wavelength<SPAN =
class=3D"clnStatus">(fixed,=20
      string)</SPAN> :</SPAN>  <SPAN>2<SPAN =
class=3D"clnStatus">(default,=20
      numeric)</SPAN></SPAN> </P>
      <P class=3D"clnComment">Wavelength value used in features =
calculation </P>
      <P class=3D"clnParam"><SPAN class=3D"clnItemName2">Number of =
Angles<SPAN=20
      class=3D"clnStatus">(fixed, string)</SPAN> :</SPAN>  <SPAN>8<SPAN =
class=3D"clnStatus">(default,=20
      numeric)</SPAN></SPAN> </P>
      <P class=3D"clnComment">Number of rotation angles in [0,pi) </P>
      <P class=3D"clnParam"><SPAN class=3D"clnItemName2">Normalization =
by<SPAN=20
      class=3D"clnStatus">(fixed, string)</SPAN> :</SPAN>  =
<SPAN>Unnormalized<SPAN=20
      class=3D"clnStatus">(, menu)</SPAN></SPAN> </P>
      <P class=3D"clnComment">Select normalization mode </P>
      <P class=3D"clnParam">Gabor Min<SPAN class=3D"clnStatus">(fixed,=20
      string)</SPAN></P>
      <P class=3D"clnComment">Calculate property Gabor Min </P>
      <P class=3D"clnParam">Gabor Max<SPAN class=3D"clnStatus">(fixed,=20
      string)</SPAN></P>
      <P class=3D"clnComment">Calculate property Gabor Max =
</P></DIV></TD>
    <TD class=3D"clnBetweenColumns"></TD>
    <TD>
      <DIV class=3D"clnOutput">
      <P class=3D"clnParam">Property Prefix<SPAN =
class=3D"clnStatus">(fixed,=20
      string)</SPAN> : Texture_Gabor_Cytoplasm_Alexa 488<SPAN=20
      class=3D"clnStatus">(, string)</SPAN></P>
      <P class=3D"clnComment">Common prefix for property names=20
  </P></DIV></TD></TR></TBODY></TABLE><BR></DIV>
<DIV class=3D"clnNonTabular">
<H2>Calculate Texture Properties (21)</H2>
<P class=3D"clnComment"></P>
<DIV class=3D"clnInput">
<H3>Input</H3>
<P class=3D"clnParam"><SPAN class=3D"clnItemName1">Channel<SPAN=20
class=3D"clnStatus">(fixed, string)</SPAN> :</SPAN>  <SPAN>Alexa =
488<SPAN class=3D"clnStatus">(,=20
menu)</SPAN></SPAN> </P>
<P class=3D"clnComment">Select channel by which the texture intensity =
statistics=20
should be calculated. </P>
<P class=3D"clnParam"><SPAN class=3D"clnItemName1">Population<SPAN=20
class=3D"clnStatus">(fixed, string)</SPAN> :</SPAN>  <SPAN>Cells<SPAN =
class=3D"clnStatus">(,=20
menu)</SPAN></SPAN> </P>
<P class=3D"clnComment">Select population </P>
<P class=3D"clnParam"><SPAN class=3D"clnItemName1">Region<SPAN=20
class=3D"clnStatus">(fixed, string)</SPAN> :</SPAN>  =
<SPAN>Cytoplasm<SPAN class=3D"clnStatus">(,=20
menu)</SPAN></SPAN> </P>
<P class=3D"clnComment">Select region which should be characterized. =
</P></DIV>
<DIV class=3D"clnOutput">
<H3>Output</H3>
<P class=3D"clnParam">Property Prefix<SPAN class=3D"clnStatus">(fixed,=20
string)</SPAN> : Texture_Gabor_Cytoplasm_Alexa 488<SPAN =
class=3D"clnStatus">(,=20
string)</SPAN></P>
<P class=3D"clnComment">Common prefix for property names =
</P></DIV></DIV>
<DIV class=3D"clnTabular">
<TABLE class=3D"clnTableBackground2" border=3D"0" cellspacing=3D"0">
  <TBODY>
  <TR>
    <TD class=3D"clnTableHeader1" style=3D"width: 19%;">Calculate =
Texture=20
      Properties (22)</TD>
    <TD class=3D"clnAfterFirstColumn"></TD>
    <TD class=3D"clnTableHeader2" style=3D"width: 27%;">Input</TD>
    <TD class=3D"clnBetweenColumns"></TD>
    <TD class=3D"clnTableHeader2" style=3D"width: 27%;">Method</TD>
    <TD class=3D"clnBetweenColumns"></TD>
    <TD class=3D"clnTableHeader2">Output</TD></TR>
  <TR>
    <TD style=3D"width: 19%;"><SPAN class=3D"clnBBComment">
<PRE></PRE></SPAN></TD>
    <TD class=3D"clnAfterFirstColumn"></TD>
    <TD style=3D"width: 27%;">
      <P class=3D"clnParam"><SPAN class=3D"clnItemName1">Channel<SPAN =
class=3D"clnStatus">(fixed,=20
      string)</SPAN> :</SPAN>  <SPAN>Alexa 647<SPAN =
class=3D"clnStatus">(,=20
      menu)</SPAN></SPAN> </P>
      <P class=3D"clnComment">Select channel by which the texture =
intensity=20
      statistics should be calculated. </P>
      <P class=3D"clnParam"><SPAN class=3D"clnItemName1">Population<SPAN =
class=3D"clnStatus">(fixed,=20
      string)</SPAN> :</SPAN>  <SPAN>Cells<SPAN class=3D"clnStatus">(,=20
      menu)</SPAN></SPAN> </P>
      <P class=3D"clnComment">Select population </P>
      <P class=3D"clnParam"><SPAN class=3D"clnItemName1">Region<SPAN =
class=3D"clnStatus">(fixed,=20
      string)</SPAN> :</SPAN>  <SPAN>Cytoplasm<SPAN =
class=3D"clnStatus">(,=20
      menu)</SPAN></SPAN> </P>
      <P class=3D"clnComment">Select region which should be =
characterized. </P></TD>
    <TD class=3D"clnBetweenColumns"></TD>
    <TD style=3D"width: 27%;">
      <DIV class=3D"clnMethodTitle">
      <H4>Method</H4></DIV>
      <DIV class=3D"clnMethod1">
      <P class=3D"clnParam"><SPAN class=3D"clnItemName1">Method<SPAN =
class=3D"clnStatus">(fixed,=20
      string)</SPAN> :</SPAN>  <SPAN>SER Features<SPAN =
class=3D"clnStatus">(,=20
      menu)</SPAN></SPAN> </P>
      <P class=3D"clnComment">Select a method. Please note that you can =
enter=20
      method sub-section and switch the individual properties ON/OFF. =
</P>
      <P class=3D"clnParam"><SPAN class=3D"clnItemName2">Scale<SPAN =
class=3D"clnStatus">(fixed,=20
      string)</SPAN> :</SPAN>  <SPAN>0<SPAN =
class=3D"clnStatus">(default,=20
      numeric)</SPAN></SPAN> px<SPAN class=3D"clnStatus">(fixed, =
menu)</SPAN></P>
      <P class=3D"clnComment">Scale at which the SER features should be=20
      calculated. Unit for the input scale </P>
      <P class=3D"clnParam"><SPAN class=3D"clnItemName2">Normalization =
by<SPAN=20
      class=3D"clnStatus">(fixed, string)</SPAN> :</SPAN>  =
<SPAN>Unnormalized<SPAN=20
      class=3D"clnStatus">(, menu)</SPAN></SPAN> </P>
      <P class=3D"clnComment">Select between normalization by Kernel, =
Region=20
      Intensity or Unnormalized. Region Intensity corresponds to =
normalization=20
      by average intensity of the selected region. </P>
      <P class=3D"clnParam">SER Spot<SPAN class=3D"clnStatus">(fixed,=20
      string)</SPAN></P>
      <P class=3D"clnComment">Calculate property SER Spot </P>
      <P class=3D"clnParam">SER Hole<SPAN class=3D"clnStatus">(fixed,=20
      string)</SPAN></P>
      <P class=3D"clnComment">Calculate property SER Hole </P>
      <P class=3D"clnParam">SER Edge<SPAN class=3D"clnStatus">(fixed,=20
      string)</SPAN></P>
      <P class=3D"clnComment">Calculate property SER Edge </P>
      <P class=3D"clnParam">SER Ridge<SPAN class=3D"clnStatus">(fixed,=20
      string)</SPAN></P>
      <P class=3D"clnComment">Calculate property SER Ridge </P>
      <P class=3D"clnParam">SER Valley<SPAN class=3D"clnStatus">(fixed,=20
      string)</SPAN></P>
      <P class=3D"clnComment">Calculate property SER Valley </P>
      <P class=3D"clnParam">SER Saddle<SPAN class=3D"clnStatus">(fixed,=20
      string)</SPAN></P>
      <P class=3D"clnComment">Calculate property SER Saddle </P>
      <P class=3D"clnParam">SER Bright<SPAN class=3D"clnStatus">(fixed,=20
      string)</SPAN></P>
      <P class=3D"clnComment">Calculate property SER Bright </P>
      <P class=3D"clnParam">SER Dark<SPAN class=3D"clnStatus">(fixed,=20
      string)</SPAN></P>
      <P class=3D"clnComment">Calculate property SER Dark =
</P></DIV></TD>
    <TD class=3D"clnBetweenColumns"></TD>
    <TD>
      <DIV class=3D"clnOutput">
      <P class=3D"clnParam">Property Prefix<SPAN =
class=3D"clnStatus">(fixed,=20
      string)</SPAN> : Texture_SER_0_Cytoplasm_Alexa 647<SPAN=20
      class=3D"clnStatus">(, string)</SPAN></P>
      <P class=3D"clnComment">Common prefix for property names=20
  </P></DIV></TD></TR></TBODY></TABLE><BR></DIV>
<DIV class=3D"clnNonTabular">
<H2>Calculate Texture Properties (22)</H2>
<P class=3D"clnComment"></P>
<DIV class=3D"clnInput">
<H3>Input</H3>
<P class=3D"clnParam"><SPAN class=3D"clnItemName1">Channel<SPAN=20
class=3D"clnStatus">(fixed, string)</SPAN> :</SPAN>  <SPAN>Alexa =
647<SPAN class=3D"clnStatus">(,=20
menu)</SPAN></SPAN> </P>
<P class=3D"clnComment">Select channel by which the texture intensity =
statistics=20
should be calculated. </P>
<P class=3D"clnParam"><SPAN class=3D"clnItemName1">Population<SPAN=20
class=3D"clnStatus">(fixed, string)</SPAN> :</SPAN>  <SPAN>Cells<SPAN =
class=3D"clnStatus">(,=20
menu)</SPAN></SPAN> </P>
<P class=3D"clnComment">Select population </P>
<P class=3D"clnParam"><SPAN class=3D"clnItemName1">Region<SPAN=20
class=3D"clnStatus">(fixed, string)</SPAN> :</SPAN>  =
<SPAN>Cytoplasm<SPAN class=3D"clnStatus">(,=20
menu)</SPAN></SPAN> </P>
<P class=3D"clnComment">Select region which should be characterized. =
</P></DIV>
<DIV class=3D"clnOutput">
<H3>Output</H3>
<P class=3D"clnParam">Property Prefix<SPAN class=3D"clnStatus">(fixed,=20
string)</SPAN> : Texture_SER_0_Cytoplasm_Alexa 647<SPAN =
class=3D"clnStatus">(,=20
string)</SPAN></P>
<P class=3D"clnComment">Common prefix for property names =
</P></DIV></DIV>
<DIV class=3D"clnTabular">
<TABLE class=3D"clnTableBackground2" border=3D"0" cellspacing=3D"0">
  <TBODY>
  <TR>
    <TD class=3D"clnTableHeader1" style=3D"width: 19%;">Calculate =
Texture=20
      Properties (23)</TD>
    <TD class=3D"clnAfterFirstColumn"></TD>
    <TD class=3D"clnTableHeader2" style=3D"width: 27%;">Input</TD>
    <TD class=3D"clnBetweenColumns"></TD>
    <TD class=3D"clnTableHeader2" style=3D"width: 27%;">Method</TD>
    <TD class=3D"clnBetweenColumns"></TD>
    <TD class=3D"clnTableHeader2">Output</TD></TR>
  <TR>
    <TD style=3D"width: 19%;"><SPAN class=3D"clnBBComment">
<PRE></PRE></SPAN></TD>
    <TD class=3D"clnAfterFirstColumn"></TD>
    <TD style=3D"width: 27%;">
      <P class=3D"clnParam"><SPAN class=3D"clnItemName1">Channel<SPAN =
class=3D"clnStatus">(fixed,=20
      string)</SPAN> :</SPAN>  <SPAN>Alexa 647<SPAN =
class=3D"clnStatus">(,=20
      menu)</SPAN></SPAN> </P>
      <P class=3D"clnComment">Select channel by which the texture =
intensity=20
      statistics should be calculated. </P>
      <P class=3D"clnParam"><SPAN class=3D"clnItemName1">Population<SPAN =
class=3D"clnStatus">(fixed,=20
      string)</SPAN> :</SPAN>  <SPAN>Cells<SPAN class=3D"clnStatus">(,=20
      menu)</SPAN></SPAN> </P>
      <P class=3D"clnComment">Select population </P>
      <P class=3D"clnParam"><SPAN class=3D"clnItemName1">Region<SPAN =
class=3D"clnStatus">(fixed,=20
      string)</SPAN> :</SPAN>  <SPAN>Cytoplasm<SPAN =
class=3D"clnStatus">(,=20
      menu)</SPAN></SPAN> </P>
      <P class=3D"clnComment">Select region which should be =
characterized. </P></TD>
    <TD class=3D"clnBetweenColumns"></TD>
    <TD style=3D"width: 27%;">
      <DIV class=3D"clnMethodTitle">
      <H4>Method</H4></DIV>
      <DIV class=3D"clnMethod1">
      <P class=3D"clnParam"><SPAN class=3D"clnItemName1">Method<SPAN =
class=3D"clnStatus">(fixed,=20
      string)</SPAN> :</SPAN>  <SPAN>SER Features<SPAN =
class=3D"clnStatus">(,=20
      menu)</SPAN></SPAN> </P>
      <P class=3D"clnComment">Select a method. Please note that you can =
enter=20
      method sub-section and switch the individual properties ON/OFF. =
</P>
      <P class=3D"clnParam"><SPAN class=3D"clnItemName2">Scale<SPAN =
class=3D"clnStatus">(fixed,=20
      string)</SPAN> :</SPAN>  <SPAN style=3D"text-decoration: =
underline;">1<SPAN=20
      class=3D"clnStatus">(, numeric)</SPAN></SPAN> px<SPAN=20
      class=3D"clnStatus">(fixed, menu)</SPAN></P>
      <P class=3D"clnComment">Scale at which the SER features should be=20
      calculated. Unit for the input scale </P>
      <P class=3D"clnParam"><SPAN class=3D"clnItemName2">Normalization =
by<SPAN=20
      class=3D"clnStatus">(fixed, string)</SPAN> :</SPAN>  =
<SPAN>Unnormalized<SPAN=20
      class=3D"clnStatus">(, menu)</SPAN></SPAN> </P>
      <P class=3D"clnComment">Select between normalization by Kernel, =
Region=20
      Intensity or Unnormalized. Region Intensity corresponds to =
normalization=20
      by average intensity of the selected region. </P>
      <P class=3D"clnParam">SER Spot<SPAN class=3D"clnStatus">(fixed,=20
      string)</SPAN></P>
      <P class=3D"clnComment">Calculate property SER Spot </P>
      <P class=3D"clnParam">SER Hole<SPAN class=3D"clnStatus">(fixed,=20
      string)</SPAN></P>
      <P class=3D"clnComment">Calculate property SER Hole </P>
      <P class=3D"clnParam">SER Edge<SPAN class=3D"clnStatus">(fixed,=20
      string)</SPAN></P>
      <P class=3D"clnComment">Calculate property SER Edge </P>
      <P class=3D"clnParam">SER Ridge<SPAN class=3D"clnStatus">(fixed,=20
      string)</SPAN></P>
      <P class=3D"clnComment">Calculate property SER Ridge </P>
      <P class=3D"clnParam">SER Valley<SPAN class=3D"clnStatus">(fixed,=20
      string)</SPAN></P>
      <P class=3D"clnComment">Calculate property SER Valley </P>
      <P class=3D"clnParam">SER Saddle<SPAN class=3D"clnStatus">(fixed,=20
      string)</SPAN></P>
      <P class=3D"clnComment">Calculate property SER Saddle </P>
      <P class=3D"clnParam">SER Bright<SPAN class=3D"clnStatus">(fixed,=20
      string)</SPAN></P>
      <P class=3D"clnComment">Calculate property SER Bright </P>
      <P class=3D"clnParam">SER Dark<SPAN class=3D"clnStatus">(fixed,=20
      string)</SPAN></P>
      <P class=3D"clnComment">Calculate property SER Dark =
</P></DIV></TD>
    <TD class=3D"clnBetweenColumns"></TD>
    <TD>
      <DIV class=3D"clnOutput">
      <P class=3D"clnParam">Property Prefix<SPAN =
class=3D"clnStatus">(fixed,=20
      string)</SPAN> : Texture_SER_1_Cytoplasm_Alexa 647<SPAN=20
      class=3D"clnStatus">(, string)</SPAN></P>
      <P class=3D"clnComment">Common prefix for property names=20
  </P></DIV></TD></TR></TBODY></TABLE><BR></DIV>
<DIV class=3D"clnNonTabular">
<H2>Calculate Texture Properties (23)</H2>
<P class=3D"clnComment"></P>
<DIV class=3D"clnInput">
<H3>Input</H3>
<P class=3D"clnParam"><SPAN class=3D"clnItemName1">Channel<SPAN=20
class=3D"clnStatus">(fixed, string)</SPAN> :</SPAN>  <SPAN>Alexa =
647<SPAN class=3D"clnStatus">(,=20
menu)</SPAN></SPAN> </P>
<P class=3D"clnComment">Select channel by which the texture intensity =
statistics=20
should be calculated. </P>
<P class=3D"clnParam"><SPAN class=3D"clnItemName1">Population<SPAN=20
class=3D"clnStatus">(fixed, string)</SPAN> :</SPAN>  <SPAN>Cells<SPAN =
class=3D"clnStatus">(,=20
menu)</SPAN></SPAN> </P>
<P class=3D"clnComment">Select population </P>
<P class=3D"clnParam"><SPAN class=3D"clnItemName1">Region<SPAN=20
class=3D"clnStatus">(fixed, string)</SPAN> :</SPAN>  =
<SPAN>Cytoplasm<SPAN class=3D"clnStatus">(,=20
menu)</SPAN></SPAN> </P>
<P class=3D"clnComment">Select region which should be characterized. =
</P></DIV>
<DIV class=3D"clnOutput">
<H3>Output</H3>
<P class=3D"clnParam">Property Prefix<SPAN class=3D"clnStatus">(fixed,=20
string)</SPAN> : Texture_SER_1_Cytoplasm_Alexa 647<SPAN =
class=3D"clnStatus">(,=20
string)</SPAN></P>
<P class=3D"clnComment">Common prefix for property names =
</P></DIV></DIV>
<DIV class=3D"clnTabular">
<TABLE class=3D"clnTableBackground2" border=3D"0" cellspacing=3D"0">
  <TBODY>
  <TR>
    <TD class=3D"clnTableHeader1" style=3D"width: 19%;">Calculate =
Texture=20
      Properties (24)</TD>
    <TD class=3D"clnAfterFirstColumn"></TD>
    <TD class=3D"clnTableHeader2" style=3D"width: 27%;">Input</TD>
    <TD class=3D"clnBetweenColumns"></TD>
    <TD class=3D"clnTableHeader2" style=3D"width: 27%;">Method</TD>
    <TD class=3D"clnBetweenColumns"></TD>
    <TD class=3D"clnTableHeader2">Output</TD></TR>
  <TR>
    <TD style=3D"width: 19%;"><SPAN class=3D"clnBBComment">
<PRE></PRE></SPAN></TD>
    <TD class=3D"clnAfterFirstColumn"></TD>
    <TD style=3D"width: 27%;">
      <P class=3D"clnParam"><SPAN class=3D"clnItemName1">Channel<SPAN =
class=3D"clnStatus">(fixed,=20
      string)</SPAN> :</SPAN>  <SPAN>Alexa 647<SPAN =
class=3D"clnStatus">(,=20
      menu)</SPAN></SPAN> </P>
      <P class=3D"clnComment">Select channel by which the texture =
intensity=20
      statistics should be calculated. </P>
      <P class=3D"clnParam"><SPAN class=3D"clnItemName1">Population<SPAN =
class=3D"clnStatus">(fixed,=20
      string)</SPAN> :</SPAN>  <SPAN>Cells<SPAN class=3D"clnStatus">(,=20
      menu)</SPAN></SPAN> </P>
      <P class=3D"clnComment">Select population </P>
      <P class=3D"clnParam"><SPAN class=3D"clnItemName1">Region<SPAN =
class=3D"clnStatus">(fixed,=20
      string)</SPAN> :</SPAN>  <SPAN>Cytoplasm<SPAN =
class=3D"clnStatus">(,=20
      menu)</SPAN></SPAN> </P>
      <P class=3D"clnComment">Select region which should be =
characterized. </P></TD>
    <TD class=3D"clnBetweenColumns"></TD>
    <TD style=3D"width: 27%;">
      <DIV class=3D"clnMethodTitle">
      <H4>Method</H4></DIV>
      <DIV class=3D"clnMethod1">
      <P class=3D"clnParam"><SPAN class=3D"clnItemName1">Method<SPAN =
class=3D"clnStatus">(fixed,=20
      string)</SPAN> :</SPAN>  <SPAN>SER Features<SPAN =
class=3D"clnStatus">(,=20
      menu)</SPAN></SPAN> </P>
      <P class=3D"clnComment">Select a method. Please note that you can =
enter=20
      method sub-section and switch the individual properties ON/OFF. =
</P>
      <P class=3D"clnParam"><SPAN class=3D"clnItemName2">Scale<SPAN =
class=3D"clnStatus">(fixed,=20
      string)</SPAN> :</SPAN>  <SPAN style=3D"text-decoration: =
underline;">2<SPAN=20
      class=3D"clnStatus">(, numeric)</SPAN></SPAN> px<SPAN=20
      class=3D"clnStatus">(fixed, menu)</SPAN></P>
      <P class=3D"clnComment">Scale at which the SER features should be=20
      calculated. Unit for the input scale </P>
      <P class=3D"clnParam"><SPAN class=3D"clnItemName2">Normalization =
by<SPAN=20
      class=3D"clnStatus">(fixed, string)</SPAN> :</SPAN>  =
<SPAN>Unnormalized<SPAN=20
      class=3D"clnStatus">(, menu)</SPAN></SPAN> </P>
      <P class=3D"clnComment">Select between normalization by Kernel, =
Region=20
      Intensity or Unnormalized. Region Intensity corresponds to =
normalization=20
      by average intensity of the selected region. </P>
      <P class=3D"clnParam">SER Spot<SPAN class=3D"clnStatus">(fixed,=20
      string)</SPAN></P>
      <P class=3D"clnComment">Calculate property SER Spot </P>
      <P class=3D"clnParam">SER Hole<SPAN class=3D"clnStatus">(fixed,=20
      string)</SPAN></P>
      <P class=3D"clnComment">Calculate property SER Hole </P>
      <P class=3D"clnParam">SER Edge<SPAN class=3D"clnStatus">(fixed,=20
      string)</SPAN></P>
      <P class=3D"clnComment">Calculate property SER Edge </P>
      <P class=3D"clnParam">SER Ridge<SPAN class=3D"clnStatus">(fixed,=20
      string)</SPAN></P>
      <P class=3D"clnComment">Calculate property SER Ridge </P>
      <P class=3D"clnParam">SER Valley<SPAN class=3D"clnStatus">(fixed,=20
      string)</SPAN></P>
      <P class=3D"clnComment">Calculate property SER Valley </P>
      <P class=3D"clnParam">SER Saddle<SPAN class=3D"clnStatus">(fixed,=20
      string)</SPAN></P>
      <P class=3D"clnComment">Calculate property SER Saddle </P>
      <P class=3D"clnParam">SER Bright<SPAN class=3D"clnStatus">(fixed,=20
      string)</SPAN></P>
      <P class=3D"clnComment">Calculate property SER Bright </P>
      <P class=3D"clnParam">SER Dark<SPAN class=3D"clnStatus">(fixed,=20
      string)</SPAN></P>
      <P class=3D"clnComment">Calculate property SER Dark =
</P></DIV></TD>
    <TD class=3D"clnBetweenColumns"></TD>
    <TD>
      <DIV class=3D"clnOutput">
      <P class=3D"clnParam">Property Prefix<SPAN =
class=3D"clnStatus">(fixed,=20
      string)</SPAN> : Texture_SER_2_Cytoplasm_Alexa 647<SPAN=20
      class=3D"clnStatus">(, string)</SPAN></P>
      <P class=3D"clnComment">Common prefix for property names=20
  </P></DIV></TD></TR></TBODY></TABLE><BR></DIV>
<DIV class=3D"clnNonTabular">
<H2>Calculate Texture Properties (24)</H2>
<P class=3D"clnComment"></P>
<DIV class=3D"clnInput">
<H3>Input</H3>
<P class=3D"clnParam"><SPAN class=3D"clnItemName1">Channel<SPAN=20
class=3D"clnStatus">(fixed, string)</SPAN> :</SPAN>  <SPAN>Alexa =
647<SPAN class=3D"clnStatus">(,=20
menu)</SPAN></SPAN> </P>
<P class=3D"clnComment">Select channel by which the texture intensity =
statistics=20
should be calculated. </P>
<P class=3D"clnParam"><SPAN class=3D"clnItemName1">Population<SPAN=20
class=3D"clnStatus">(fixed, string)</SPAN> :</SPAN>  <SPAN>Cells<SPAN =
class=3D"clnStatus">(,=20
menu)</SPAN></SPAN> </P>
<P class=3D"clnComment">Select population </P>
<P class=3D"clnParam"><SPAN class=3D"clnItemName1">Region<SPAN=20
class=3D"clnStatus">(fixed, string)</SPAN> :</SPAN>  =
<SPAN>Cytoplasm<SPAN class=3D"clnStatus">(,=20
menu)</SPAN></SPAN> </P>
<P class=3D"clnComment">Select region which should be characterized. =
</P></DIV>
<DIV class=3D"clnOutput">
<H3>Output</H3>
<P class=3D"clnParam">Property Prefix<SPAN class=3D"clnStatus">(fixed,=20
string)</SPAN> : Texture_SER_2_Cytoplasm_Alexa 647<SPAN =
class=3D"clnStatus">(,=20
string)</SPAN></P>
<P class=3D"clnComment">Common prefix for property names =
</P></DIV></DIV>
<DIV class=3D"clnTabular">
<TABLE class=3D"clnTableBackground2" border=3D"0" cellspacing=3D"0">
  <TBODY>
  <TR>
    <TD class=3D"clnTableHeader1" style=3D"width: 19%;">Calculate =
Texture=20
      Properties (25)</TD>
    <TD class=3D"clnAfterFirstColumn"></TD>
    <TD class=3D"clnTableHeader2" style=3D"width: 27%;">Input</TD>
    <TD class=3D"clnBetweenColumns"></TD>
    <TD class=3D"clnTableHeader2" style=3D"width: 27%;">Method</TD>
    <TD class=3D"clnBetweenColumns"></TD>
    <TD class=3D"clnTableHeader2">Output</TD></TR>
  <TR>
    <TD style=3D"width: 19%;"><SPAN class=3D"clnBBComment">
<PRE></PRE></SPAN></TD>
    <TD class=3D"clnAfterFirstColumn"></TD>
    <TD style=3D"width: 27%;">
      <P class=3D"clnParam"><SPAN class=3D"clnItemName1">Channel<SPAN =
class=3D"clnStatus">(fixed,=20
      string)</SPAN> :</SPAN>  <SPAN>Alexa 647<SPAN =
class=3D"clnStatus">(,=20
      menu)</SPAN></SPAN> </P>
      <P class=3D"clnComment">Select channel by which the texture =
intensity=20
      statistics should be calculated. </P>
      <P class=3D"clnParam"><SPAN class=3D"clnItemName1">Population<SPAN =
class=3D"clnStatus">(fixed,=20
      string)</SPAN> :</SPAN>  <SPAN>Cells<SPAN class=3D"clnStatus">(,=20
      menu)</SPAN></SPAN> </P>
      <P class=3D"clnComment">Select population </P>
      <P class=3D"clnParam"><SPAN class=3D"clnItemName1">Region<SPAN =
class=3D"clnStatus">(fixed,=20
      string)</SPAN> :</SPAN>  <SPAN>Cytoplasm<SPAN =
class=3D"clnStatus">(,=20
      menu)</SPAN></SPAN> </P>
      <P class=3D"clnComment">Select region which should be =
characterized. </P></TD>
    <TD class=3D"clnBetweenColumns"></TD>
    <TD style=3D"width: 27%;">
      <DIV class=3D"clnMethodTitle">
      <H4>Method</H4></DIV>
      <DIV class=3D"clnMethod1">
      <P class=3D"clnParam"><SPAN class=3D"clnItemName1">Method<SPAN =
class=3D"clnStatus">(fixed,=20
      string)</SPAN> :</SPAN>  <SPAN>Haralick Features<SPAN =
class=3D"clnStatus">(,=20
      menu)</SPAN></SPAN> </P>
      <P class=3D"clnComment">Select a method. Please note that you can =
enter=20
      method sub-section and switch the individual properties ON/OFF. =
</P>
      <P class=3D"clnParam"><SPAN class=3D"clnItemName2">Distance<SPAN =
class=3D"clnStatus">(fixed,=20
      string)</SPAN> :</SPAN>  <SPAN>1<SPAN =
class=3D"clnStatus">(default,=20
      numeric)</SPAN></SPAN> px<SPAN class=3D"clnStatus">(fixed, =
menu)</SPAN></P>
      <P class=3D"clnComment">Distance at which the Haralick features =
should be=20
      calculated Unit for the input distance </P>
      <P class=3D"clnParam">Haralick Contrast<SPAN =
class=3D"clnStatus">(fixed,=20
      string)</SPAN></P>
      <P class=3D"clnComment">Calculate normalized Haralick Contrast =
property </P>
      <P class=3D"clnParam">Haralick Correlation<SPAN =
class=3D"clnStatus">(fixed,=20
      string)</SPAN></P>
      <P class=3D"clnComment">Calculate normalized Haralick Correlation =
property=20
      </P>
      <P class=3D"clnParam">Haralick Sum Variance<SPAN =
class=3D"clnStatus">(fixed,=20
      string)</SPAN></P>
      <P class=3D"clnComment">Calculate normalized Haralick Sum Variance =
property=20
      </P>
      <P class=3D"clnParam">Haralick Homogeneity<SPAN =
class=3D"clnStatus">(fixed,=20
      string)</SPAN></P>
      <P class=3D"clnComment">Calculate normalized Haralick Homogeneity =
property=20
      </P></DIV></TD>
    <TD class=3D"clnBetweenColumns"></TD>
    <TD>
      <DIV class=3D"clnOutput">
      <P class=3D"clnParam">Property Prefix<SPAN =
class=3D"clnStatus">(fixed,=20
      string)</SPAN> : Texture_Haralick_1_Cytoplasm_Alexa 647<SPAN =
class=3D"clnStatus">(,=20
      string)</SPAN></P>
      <P class=3D"clnComment">Common prefix for property names=20
  </P></DIV></TD></TR></TBODY></TABLE><BR></DIV>
<DIV class=3D"clnNonTabular">
<H2>Calculate Texture Properties (25)</H2>
<P class=3D"clnComment"></P>
<DIV class=3D"clnInput">
<H3>Input</H3>
<P class=3D"clnParam"><SPAN class=3D"clnItemName1">Channel<SPAN=20
class=3D"clnStatus">(fixed, string)</SPAN> :</SPAN>  <SPAN>Alexa =
647<SPAN class=3D"clnStatus">(,=20
menu)</SPAN></SPAN> </P>
<P class=3D"clnComment">Select channel by which the texture intensity =
statistics=20
should be calculated. </P>
<P class=3D"clnParam"><SPAN class=3D"clnItemName1">Population<SPAN=20
class=3D"clnStatus">(fixed, string)</SPAN> :</SPAN>  <SPAN>Cells<SPAN =
class=3D"clnStatus">(,=20
menu)</SPAN></SPAN> </P>
<P class=3D"clnComment">Select population </P>
<P class=3D"clnParam"><SPAN class=3D"clnItemName1">Region<SPAN=20
class=3D"clnStatus">(fixed, string)</SPAN> :</SPAN>  =
<SPAN>Cytoplasm<SPAN class=3D"clnStatus">(,=20
menu)</SPAN></SPAN> </P>
<P class=3D"clnComment">Select region which should be characterized. =
</P></DIV>
<DIV class=3D"clnOutput">
<H3>Output</H3>
<P class=3D"clnParam">Property Prefix<SPAN class=3D"clnStatus">(fixed,=20
string)</SPAN> : Texture_Haralick_1_Cytoplasm_Alexa 647<SPAN=20
class=3D"clnStatus">(, string)</SPAN></P>
<P class=3D"clnComment">Common prefix for property names =
</P></DIV></DIV>
<DIV class=3D"clnTabular">
<TABLE class=3D"clnTableBackground2" border=3D"0" cellspacing=3D"0">
  <TBODY>
  <TR>
    <TD class=3D"clnTableHeader1" style=3D"width: 19%;">Calculate =
Texture=20
      Properties (26)</TD>
    <TD class=3D"clnAfterFirstColumn"></TD>
    <TD class=3D"clnTableHeader2" style=3D"width: 27%;">Input</TD>
    <TD class=3D"clnBetweenColumns"></TD>
    <TD class=3D"clnTableHeader2" style=3D"width: 27%;">Method</TD>
    <TD class=3D"clnBetweenColumns"></TD>
    <TD class=3D"clnTableHeader2">Output</TD></TR>
  <TR>
    <TD style=3D"width: 19%;"><SPAN class=3D"clnBBComment">
<PRE></PRE></SPAN></TD>
    <TD class=3D"clnAfterFirstColumn"></TD>
    <TD style=3D"width: 27%;">
      <P class=3D"clnParam"><SPAN class=3D"clnItemName1">Channel<SPAN =
class=3D"clnStatus">(fixed,=20
      string)</SPAN> :</SPAN>  <SPAN>Alexa 647<SPAN =
class=3D"clnStatus">(,=20
      menu)</SPAN></SPAN> </P>
      <P class=3D"clnComment">Select channel by which the texture =
intensity=20
      statistics should be calculated. </P>
      <P class=3D"clnParam"><SPAN class=3D"clnItemName1">Population<SPAN =
class=3D"clnStatus">(fixed,=20
      string)</SPAN> :</SPAN>  <SPAN>Cells<SPAN class=3D"clnStatus">(,=20
      menu)</SPAN></SPAN> </P>
      <P class=3D"clnComment">Select population </P>
      <P class=3D"clnParam"><SPAN class=3D"clnItemName1">Region<SPAN =
class=3D"clnStatus">(fixed,=20
      string)</SPAN> :</SPAN>  <SPAN>Cytoplasm<SPAN =
class=3D"clnStatus">(,=20
      menu)</SPAN></SPAN> </P>
      <P class=3D"clnComment">Select region which should be =
characterized. </P></TD>
    <TD class=3D"clnBetweenColumns"></TD>
    <TD style=3D"width: 27%;">
      <DIV class=3D"clnMethodTitle">
      <H4>Method</H4></DIV>
      <DIV class=3D"clnMethod1">
      <P class=3D"clnParam"><SPAN class=3D"clnItemName1">Method<SPAN =
class=3D"clnStatus">(fixed,=20
      string)</SPAN> :</SPAN>  <SPAN>Haralick Features<SPAN =
class=3D"clnStatus">(,=20
      menu)</SPAN></SPAN> </P>
      <P class=3D"clnComment">Select a method. Please note that you can =
enter=20
      method sub-section and switch the individual properties ON/OFF. =
</P>
      <P class=3D"clnParam"><SPAN class=3D"clnItemName2">Distance<SPAN =
class=3D"clnStatus">(fixed,=20
      string)</SPAN> :</SPAN>  <SPAN style=3D"text-decoration: =
underline;">2<SPAN=20
      class=3D"clnStatus">(, numeric)</SPAN></SPAN> px<SPAN=20
      class=3D"clnStatus">(fixed, menu)</SPAN></P>
      <P class=3D"clnComment">Distance at which the Haralick features =
should be=20
      calculated Unit for the input distance </P>
      <P class=3D"clnParam">Haralick Contrast<SPAN =
class=3D"clnStatus">(fixed,=20
      string)</SPAN></P>
      <P class=3D"clnComment">Calculate normalized Haralick Contrast =
property </P>
      <P class=3D"clnParam">Haralick Correlation<SPAN =
class=3D"clnStatus">(fixed,=20
      string)</SPAN></P>
      <P class=3D"clnComment">Calculate normalized Haralick Correlation =
property=20
      </P>
      <P class=3D"clnParam">Haralick Sum Variance<SPAN =
class=3D"clnStatus">(fixed,=20
      string)</SPAN></P>
      <P class=3D"clnComment">Calculate normalized Haralick Sum Variance =
property=20
      </P>
      <P class=3D"clnParam">Haralick Homogeneity<SPAN =
class=3D"clnStatus">(fixed,=20
      string)</SPAN></P>
      <P class=3D"clnComment">Calculate normalized Haralick Homogeneity =
property=20
      </P></DIV></TD>
    <TD class=3D"clnBetweenColumns"></TD>
    <TD>
      <DIV class=3D"clnOutput">
      <P class=3D"clnParam">Property Prefix<SPAN =
class=3D"clnStatus">(fixed,=20
      string)</SPAN> : Texture_Haralick_2_Cytoplasm_Alexa 647<SPAN =
class=3D"clnStatus">(,=20
      string)</SPAN></P>
      <P class=3D"clnComment">Common prefix for property names=20
  </P></DIV></TD></TR></TBODY></TABLE><BR></DIV>
<DIV class=3D"clnNonTabular">
<H2>Calculate Texture Properties (26)</H2>
<P class=3D"clnComment"></P>
<DIV class=3D"clnInput">
<H3>Input</H3>
<P class=3D"clnParam"><SPAN class=3D"clnItemName1">Channel<SPAN=20
class=3D"clnStatus">(fixed, string)</SPAN> :</SPAN>  <SPAN>Alexa =
647<SPAN class=3D"clnStatus">(,=20
menu)</SPAN></SPAN> </P>
<P class=3D"clnComment">Select channel by which the texture intensity =
statistics=20
should be calculated. </P>
<P class=3D"clnParam"><SPAN class=3D"clnItemName1">Population<SPAN=20
class=3D"clnStatus">(fixed, string)</SPAN> :</SPAN>  <SPAN>Cells<SPAN =
class=3D"clnStatus">(,=20
menu)</SPAN></SPAN> </P>
<P class=3D"clnComment">Select population </P>
<P class=3D"clnParam"><SPAN class=3D"clnItemName1">Region<SPAN=20
class=3D"clnStatus">(fixed, string)</SPAN> :</SPAN>  =
<SPAN>Cytoplasm<SPAN class=3D"clnStatus">(,=20
menu)</SPAN></SPAN> </P>
<P class=3D"clnComment">Select region which should be characterized. =
</P></DIV>
<DIV class=3D"clnOutput">
<H3>Output</H3>
<P class=3D"clnParam">Property Prefix<SPAN class=3D"clnStatus">(fixed,=20
string)</SPAN> : Texture_Haralick_2_Cytoplasm_Alexa 647<SPAN=20
class=3D"clnStatus">(, string)</SPAN></P>
<P class=3D"clnComment">Common prefix for property names =
</P></DIV></DIV>
<DIV class=3D"clnTabular">
<TABLE class=3D"clnTableBackground2" border=3D"0" cellspacing=3D"0">
  <TBODY>
  <TR>
    <TD class=3D"clnTableHeader1" style=3D"width: 19%;">Calculate =
Texture=20
      Properties (27)</TD>
    <TD class=3D"clnAfterFirstColumn"></TD>
    <TD class=3D"clnTableHeader2" style=3D"width: 27%;">Input</TD>
    <TD class=3D"clnBetweenColumns"></TD>
    <TD class=3D"clnTableHeader2" style=3D"width: 27%;">Method</TD>
    <TD class=3D"clnBetweenColumns"></TD>
    <TD class=3D"clnTableHeader2">Output</TD></TR>
  <TR>
    <TD style=3D"width: 19%;"><SPAN class=3D"clnBBComment">
<PRE></PRE></SPAN></TD>
    <TD class=3D"clnAfterFirstColumn"></TD>
    <TD style=3D"width: 27%;">
      <P class=3D"clnParam"><SPAN class=3D"clnItemName1">Channel<SPAN =
class=3D"clnStatus">(fixed,=20
      string)</SPAN> :</SPAN>  <SPAN>Alexa 647<SPAN =
class=3D"clnStatus">(,=20
      menu)</SPAN></SPAN> </P>
      <P class=3D"clnComment">Select channel by which the texture =
intensity=20
      statistics should be calculated. </P>
      <P class=3D"clnParam"><SPAN class=3D"clnItemName1">Population<SPAN =
class=3D"clnStatus">(fixed,=20
      string)</SPAN> :</SPAN>  <SPAN>Cells<SPAN class=3D"clnStatus">(,=20
      menu)</SPAN></SPAN> </P>
      <P class=3D"clnComment">Select population </P>
      <P class=3D"clnParam"><SPAN class=3D"clnItemName1">Region<SPAN =
class=3D"clnStatus">(fixed,=20
      string)</SPAN> :</SPAN>  <SPAN>Cytoplasm<SPAN =
class=3D"clnStatus">(,=20
      menu)</SPAN></SPAN> </P>
      <P class=3D"clnComment">Select region which should be =
characterized. </P></TD>
    <TD class=3D"clnBetweenColumns"></TD>
    <TD style=3D"width: 27%;">
      <DIV class=3D"clnMethodTitle">
      <H4>Method</H4></DIV>
      <DIV class=3D"clnMethod1">
      <P class=3D"clnParam"><SPAN class=3D"clnItemName1">Method<SPAN =
class=3D"clnStatus">(fixed,=20
      string)</SPAN> :</SPAN>  <SPAN>Haralick Features<SPAN =
class=3D"clnStatus">(,=20
      menu)</SPAN></SPAN> </P>
      <P class=3D"clnComment">Select a method. Please note that you can =
enter=20
      method sub-section and switch the individual properties ON/OFF. =
</P>
      <P class=3D"clnParam"><SPAN class=3D"clnItemName2">Distance<SPAN =
class=3D"clnStatus">(fixed,=20
      string)</SPAN> :</SPAN>  <SPAN style=3D"text-decoration: =
underline;">3<SPAN=20
      class=3D"clnStatus">(, numeric)</SPAN></SPAN> px<SPAN=20
      class=3D"clnStatus">(fixed, menu)</SPAN></P>
      <P class=3D"clnComment">Distance at which the Haralick features =
should be=20
      calculated Unit for the input distance </P>
      <P class=3D"clnParam">Haralick Contrast<SPAN =
class=3D"clnStatus">(fixed,=20
      string)</SPAN></P>
      <P class=3D"clnComment">Calculate normalized Haralick Contrast =
property </P>
      <P class=3D"clnParam">Haralick Correlation<SPAN =
class=3D"clnStatus">(fixed,=20
      string)</SPAN></P>
      <P class=3D"clnComment">Calculate normalized Haralick Correlation =
property=20
      </P>
      <P class=3D"clnParam">Haralick Sum Variance<SPAN =
class=3D"clnStatus">(fixed,=20
      string)</SPAN></P>
      <P class=3D"clnComment">Calculate normalized Haralick Sum Variance =
property=20
      </P>
      <P class=3D"clnParam">Haralick Homogeneity<SPAN =
class=3D"clnStatus">(fixed,=20
      string)</SPAN></P>
      <P class=3D"clnComment">Calculate normalized Haralick Homogeneity =
property=20
      </P></DIV></TD>
    <TD class=3D"clnBetweenColumns"></TD>
    <TD>
      <DIV class=3D"clnOutput">
      <P class=3D"clnParam">Property Prefix<SPAN =
class=3D"clnStatus">(fixed,=20
      string)</SPAN> : Texture_Haralick_3_Cytoplasm_Alexa 647<SPAN =
class=3D"clnStatus">(,=20
      string)</SPAN></P>
      <P class=3D"clnComment">Common prefix for property names=20
  </P></DIV></TD></TR></TBODY></TABLE><BR></DIV>
<DIV class=3D"clnNonTabular">
<H2>Calculate Texture Properties (27)</H2>
<P class=3D"clnComment"></P>
<DIV class=3D"clnInput">
<H3>Input</H3>
<P class=3D"clnParam"><SPAN class=3D"clnItemName1">Channel<SPAN=20
class=3D"clnStatus">(fixed, string)</SPAN> :</SPAN>  <SPAN>Alexa =
647<SPAN class=3D"clnStatus">(,=20
menu)</SPAN></SPAN> </P>
<P class=3D"clnComment">Select channel by which the texture intensity =
statistics=20
should be calculated. </P>
<P class=3D"clnParam"><SPAN class=3D"clnItemName1">Population<SPAN=20
class=3D"clnStatus">(fixed, string)</SPAN> :</SPAN>  <SPAN>Cells<SPAN =
class=3D"clnStatus">(,=20
menu)</SPAN></SPAN> </P>
<P class=3D"clnComment">Select population </P>
<P class=3D"clnParam"><SPAN class=3D"clnItemName1">Region<SPAN=20
class=3D"clnStatus">(fixed, string)</SPAN> :</SPAN>  =
<SPAN>Cytoplasm<SPAN class=3D"clnStatus">(,=20
menu)</SPAN></SPAN> </P>
<P class=3D"clnComment">Select region which should be characterized. =
</P></DIV>
<DIV class=3D"clnOutput">
<H3>Output</H3>
<P class=3D"clnParam">Property Prefix<SPAN class=3D"clnStatus">(fixed,=20
string)</SPAN> : Texture_Haralick_3_Cytoplasm_Alexa 647<SPAN=20
class=3D"clnStatus">(, string)</SPAN></P>
<P class=3D"clnComment">Common prefix for property names =
</P></DIV></DIV>
<DIV class=3D"clnTabular">
<TABLE class=3D"clnTableBackground2" border=3D"0" cellspacing=3D"0">
  <TBODY>
  <TR>
    <TD class=3D"clnTableHeader1" style=3D"width: 19%;">Calculate =
Texture=20
      Properties (28)</TD>
    <TD class=3D"clnAfterFirstColumn"></TD>
    <TD class=3D"clnTableHeader2" style=3D"width: 27%;">Input</TD>
    <TD class=3D"clnBetweenColumns"></TD>
    <TD class=3D"clnTableHeader2" style=3D"width: 27%;">Method</TD>
    <TD class=3D"clnBetweenColumns"></TD>
    <TD class=3D"clnTableHeader2">Output</TD></TR>
  <TR>
    <TD style=3D"width: 19%;"><SPAN class=3D"clnBBComment">
<PRE></PRE></SPAN></TD>
    <TD class=3D"clnAfterFirstColumn"></TD>
    <TD style=3D"width: 27%;">
      <P class=3D"clnParam"><SPAN class=3D"clnItemName1">Channel<SPAN =
class=3D"clnStatus">(fixed,=20
      string)</SPAN> :</SPAN>  <SPAN>Alexa 647<SPAN =
class=3D"clnStatus">(,=20
      menu)</SPAN></SPAN> </P>
      <P class=3D"clnComment">Select channel by which the texture =
intensity=20
      statistics should be calculated. </P>
      <P class=3D"clnParam"><SPAN class=3D"clnItemName1">Population<SPAN =
class=3D"clnStatus">(fixed,=20
      string)</SPAN> :</SPAN>  <SPAN>Cells<SPAN class=3D"clnStatus">(,=20
      menu)</SPAN></SPAN> </P>
      <P class=3D"clnComment">Select population </P>
      <P class=3D"clnParam"><SPAN class=3D"clnItemName1">Region<SPAN =
class=3D"clnStatus">(fixed,=20
      string)</SPAN> :</SPAN>  <SPAN>Cytoplasm<SPAN =
class=3D"clnStatus">(,=20
      menu)</SPAN></SPAN> </P>
      <P class=3D"clnComment">Select region which should be =
characterized. </P></TD>
    <TD class=3D"clnBetweenColumns"></TD>
    <TD style=3D"width: 27%;">
      <DIV class=3D"clnMethodTitle">
      <H4>Method</H4></DIV>
      <DIV class=3D"clnMethod1">
      <P class=3D"clnParam"><SPAN class=3D"clnItemName1">Method<SPAN =
class=3D"clnStatus">(fixed,=20
      string)</SPAN> :</SPAN>  <SPAN>Gabor Features<SPAN =
class=3D"clnStatus">(,=20
      menu)</SPAN></SPAN> </P>
      <P class=3D"clnComment">Select a method. Please note that you can =
enter=20
      method sub-section and switch the individual properties ON/OFF. =
</P>
      <P class=3D"clnParam"><SPAN class=3D"clnItemName2">Scale<SPAN =
class=3D"clnStatus">(fixed,=20
      string)</SPAN> :</SPAN>  <SPAN>2<SPAN =
class=3D"clnStatus">(default,=20
      numeric)</SPAN></SPAN> px<SPAN class=3D"clnStatus">(fixed, =
menu)</SPAN></P>
      <P class=3D"clnComment">Scale at which the Gabor features should =
be=20
      calculated. Unit for input scale </P>
      <P class=3D"clnParam"><SPAN class=3D"clnItemName2">Wavelength<SPAN =
class=3D"clnStatus">(fixed,=20
      string)</SPAN> :</SPAN>  <SPAN>2<SPAN =
class=3D"clnStatus">(default,=20
      numeric)</SPAN></SPAN> </P>
      <P class=3D"clnComment">Wavelength value used in features =
calculation </P>
      <P class=3D"clnParam"><SPAN class=3D"clnItemName2">Number of =
Angles<SPAN=20
      class=3D"clnStatus">(fixed, string)</SPAN> :</SPAN>  <SPAN>8<SPAN =
class=3D"clnStatus">(default,=20
      numeric)</SPAN></SPAN> </P>
      <P class=3D"clnComment">Number of rotation angles in [0,pi) </P>
      <P class=3D"clnParam"><SPAN class=3D"clnItemName2">Normalization =
by<SPAN=20
      class=3D"clnStatus">(fixed, string)</SPAN> :</SPAN>  =
<SPAN>Unnormalized<SPAN=20
      class=3D"clnStatus">(, menu)</SPAN></SPAN> </P>
      <P class=3D"clnComment">Select normalization mode </P>
      <P class=3D"clnParam">Gabor Min<SPAN class=3D"clnStatus">(fixed,=20
      string)</SPAN></P>
      <P class=3D"clnComment">Calculate property Gabor Min </P>
      <P class=3D"clnParam">Gabor Max<SPAN class=3D"clnStatus">(fixed,=20
      string)</SPAN></P>
      <P class=3D"clnComment">Calculate property Gabor Max =
</P></DIV></TD>
    <TD class=3D"clnBetweenColumns"></TD>
    <TD>
      <DIV class=3D"clnOutput">
      <P class=3D"clnParam">Property Prefix<SPAN =
class=3D"clnStatus">(fixed,=20
      string)</SPAN> : Texture_Gabor_Cytoplasm_Alexa 647<SPAN=20
      class=3D"clnStatus">(, string)</SPAN></P>
      <P class=3D"clnComment">Common prefix for property names=20
  </P></DIV></TD></TR></TBODY></TABLE><BR></DIV>
<DIV class=3D"clnNonTabular">
<H2>Calculate Texture Properties (28)</H2>
<P class=3D"clnComment"></P>
<DIV class=3D"clnInput">
<H3>Input</H3>
<P class=3D"clnParam"><SPAN class=3D"clnItemName1">Channel<SPAN=20
class=3D"clnStatus">(fixed, string)</SPAN> :</SPAN>  <SPAN>Alexa =
647<SPAN class=3D"clnStatus">(,=20
menu)</SPAN></SPAN> </P>
<P class=3D"clnComment">Select channel by which the texture intensity =
statistics=20
should be calculated. </P>
<P class=3D"clnParam"><SPAN class=3D"clnItemName1">Population<SPAN=20
class=3D"clnStatus">(fixed, string)</SPAN> :</SPAN>  <SPAN>Cells<SPAN =
class=3D"clnStatus">(,=20
menu)</SPAN></SPAN> </P>
<P class=3D"clnComment">Select population </P>
<P class=3D"clnParam"><SPAN class=3D"clnItemName1">Region<SPAN=20
class=3D"clnStatus">(fixed, string)</SPAN> :</SPAN>  =
<SPAN>Cytoplasm<SPAN class=3D"clnStatus">(,=20
menu)</SPAN></SPAN> </P>
<P class=3D"clnComment">Select region which should be characterized. =
</P></DIV>
<DIV class=3D"clnOutput">
<H3>Output</H3>
<P class=3D"clnParam">Property Prefix<SPAN class=3D"clnStatus">(fixed,=20
string)</SPAN> : Texture_Gabor_Cytoplasm_Alexa 647<SPAN =
class=3D"clnStatus">(,=20
string)</SPAN></P>
<P class=3D"clnComment">Common prefix for property names =
</P></DIV></DIV>
<DIV class=3D"clnTabular">
<TABLE class=3D"clnTableBackground2" border=3D"0" cellspacing=3D"0">
  <TBODY>
  <TR>
    <TD class=3D"clnTableHeader1" style=3D"width: 19%;">Calculate =
Texture=20
      Properties (29)</TD>
    <TD class=3D"clnAfterFirstColumn"></TD>
    <TD class=3D"clnTableHeader2" style=3D"width: 27%;">Input</TD>
    <TD class=3D"clnBetweenColumns"></TD>
    <TD class=3D"clnTableHeader2" style=3D"width: 27%;">Method</TD>
    <TD class=3D"clnBetweenColumns"></TD>
    <TD class=3D"clnTableHeader2">Output</TD></TR>
  <TR>
    <TD style=3D"width: 19%;"><SPAN class=3D"clnBBComment">
<PRE></PRE></SPAN></TD>
    <TD class=3D"clnAfterFirstColumn"></TD>
    <TD style=3D"width: 27%;">
      <P class=3D"clnParam"><SPAN class=3D"clnItemName1">Channel<SPAN =
class=3D"clnStatus">(fixed,=20
      string)</SPAN> :</SPAN>  <SPAN>Alexa 647<SPAN =
class=3D"clnStatus">(,=20
      menu)</SPAN></SPAN> </P>
      <P class=3D"clnComment">Select channel by which the texture =
intensity=20
      statistics should be calculated. </P>
      <P class=3D"clnParam"><SPAN class=3D"clnItemName1">Population<SPAN =
class=3D"clnStatus">(fixed,=20
      string)</SPAN> :</SPAN>  <SPAN>Cells<SPAN class=3D"clnStatus">(,=20
      menu)</SPAN></SPAN> </P>
      <P class=3D"clnComment">Select population </P>
      <P class=3D"clnParam"><SPAN class=3D"clnItemName1">Region<SPAN =
class=3D"clnStatus">(fixed,=20
      string)</SPAN> :</SPAN>  <SPAN>RingRegion<SPAN =
class=3D"clnStatus">(,=20
      menu)</SPAN></SPAN> </P>
      <P class=3D"clnComment">Select region which should be =
characterized. </P></TD>
    <TD class=3D"clnBetweenColumns"></TD>
    <TD style=3D"width: 27%;">
      <DIV class=3D"clnMethodTitle">
      <H4>Method</H4></DIV>
      <DIV class=3D"clnMethod1">
      <P class=3D"clnParam"><SPAN class=3D"clnItemName1">Method<SPAN =
class=3D"clnStatus">(fixed,=20
      string)</SPAN> :</SPAN>  <SPAN>SER Features<SPAN =
class=3D"clnStatus">(,=20
      menu)</SPAN></SPAN> </P>
      <P class=3D"clnComment">Select a method. Please note that you can =
enter=20
      method sub-section and switch the individual properties ON/OFF. =
</P>
      <P class=3D"clnParam"><SPAN class=3D"clnItemName2">Scale<SPAN =
class=3D"clnStatus">(fixed,=20
      string)</SPAN> :</SPAN>  <SPAN>0<SPAN =
class=3D"clnStatus">(default,=20
      numeric)</SPAN></SPAN> px<SPAN class=3D"clnStatus">(fixed, =
menu)</SPAN></P>
      <P class=3D"clnComment">Scale at which the SER features should be=20
      calculated. Unit for the input scale </P>
      <P class=3D"clnParam"><SPAN class=3D"clnItemName2">Normalization =
by<SPAN=20
      class=3D"clnStatus">(fixed, string)</SPAN> :</SPAN>  =
<SPAN>Unnormalized<SPAN=20
      class=3D"clnStatus">(, menu)</SPAN></SPAN> </P>
      <P class=3D"clnComment">Select between normalization by Kernel, =
Region=20
      Intensity or Unnormalized. Region Intensity corresponds to =
normalization=20
      by average intensity of the selected region. </P>
      <P class=3D"clnParam">SER Spot<SPAN class=3D"clnStatus">(fixed,=20
      string)</SPAN></P>
      <P class=3D"clnComment">Calculate property SER Spot </P>
      <P class=3D"clnParam">SER Hole<SPAN class=3D"clnStatus">(fixed,=20
      string)</SPAN></P>
      <P class=3D"clnComment">Calculate property SER Hole </P>
      <P class=3D"clnParam">SER Edge<SPAN class=3D"clnStatus">(fixed,=20
      string)</SPAN></P>
      <P class=3D"clnComment">Calculate property SER Edge </P>
      <P class=3D"clnParam">SER Ridge<SPAN class=3D"clnStatus">(fixed,=20
      string)</SPAN></P>
      <P class=3D"clnComment">Calculate property SER Ridge </P>
      <P class=3D"clnParam">SER Valley<SPAN class=3D"clnStatus">(fixed,=20
      string)</SPAN></P>
      <P class=3D"clnComment">Calculate property SER Valley </P>
      <P class=3D"clnParam">SER Saddle<SPAN class=3D"clnStatus">(fixed,=20
      string)</SPAN></P>
      <P class=3D"clnComment">Calculate property SER Saddle </P>
      <P class=3D"clnParam">SER Bright<SPAN class=3D"clnStatus">(fixed,=20
      string)</SPAN></P>
      <P class=3D"clnComment">Calculate property SER Bright </P>
      <P class=3D"clnParam">SER Dark<SPAN class=3D"clnStatus">(fixed,=20
      string)</SPAN></P>
      <P class=3D"clnComment">Calculate property SER Dark =
</P></DIV></TD>
    <TD class=3D"clnBetweenColumns"></TD>
    <TD>
      <DIV class=3D"clnOutput">
      <P class=3D"clnParam">Property Prefix<SPAN =
class=3D"clnStatus">(fixed,=20
      string)</SPAN> : Texture_SER_0_RingRegion_Alexa 647<SPAN=20
      class=3D"clnStatus">(, string)</SPAN></P>
      <P class=3D"clnComment">Common prefix for property names=20
  </P></DIV></TD></TR></TBODY></TABLE><BR></DIV>
<DIV class=3D"clnNonTabular">
<H2>Calculate Texture Properties (29)</H2>
<P class=3D"clnComment"></P>
<DIV class=3D"clnInput">
<H3>Input</H3>
<P class=3D"clnParam"><SPAN class=3D"clnItemName1">Channel<SPAN=20
class=3D"clnStatus">(fixed, string)</SPAN> :</SPAN>  <SPAN>Alexa =
647<SPAN class=3D"clnStatus">(,=20
menu)</SPAN></SPAN> </P>
<P class=3D"clnComment">Select channel by which the texture intensity =
statistics=20
should be calculated. </P>
<P class=3D"clnParam"><SPAN class=3D"clnItemName1">Population<SPAN=20
class=3D"clnStatus">(fixed, string)</SPAN> :</SPAN>  <SPAN>Cells<SPAN =
class=3D"clnStatus">(,=20
menu)</SPAN></SPAN> </P>
<P class=3D"clnComment">Select population </P>
<P class=3D"clnParam"><SPAN class=3D"clnItemName1">Region<SPAN=20
class=3D"clnStatus">(fixed, string)</SPAN> :</SPAN>  =
<SPAN>RingRegion<SPAN class=3D"clnStatus">(,=20
menu)</SPAN></SPAN> </P>
<P class=3D"clnComment">Select region which should be characterized. =
</P></DIV>
<DIV class=3D"clnOutput">
<H3>Output</H3>
<P class=3D"clnParam">Property Prefix<SPAN class=3D"clnStatus">(fixed,=20
string)</SPAN> : Texture_SER_0_RingRegion_Alexa 647<SPAN =
class=3D"clnStatus">(,=20
string)</SPAN></P>
<P class=3D"clnComment">Common prefix for property names =
</P></DIV></DIV>
<DIV class=3D"clnTabular">
<TABLE class=3D"clnTableBackground2" border=3D"0" cellspacing=3D"0">
  <TBODY>
  <TR>
    <TD class=3D"clnTableHeader1" style=3D"width: 19%;">Calculate =
Texture=20
      Properties (30)</TD>
    <TD class=3D"clnAfterFirstColumn"></TD>
    <TD class=3D"clnTableHeader2" style=3D"width: 27%;">Input</TD>
    <TD class=3D"clnBetweenColumns"></TD>
    <TD class=3D"clnTableHeader2" style=3D"width: 27%;">Method</TD>
    <TD class=3D"clnBetweenColumns"></TD>
    <TD class=3D"clnTableHeader2">Output</TD></TR>
  <TR>
    <TD style=3D"width: 19%;"><SPAN class=3D"clnBBComment">
<PRE></PRE></SPAN></TD>
    <TD class=3D"clnAfterFirstColumn"></TD>
    <TD style=3D"width: 27%;">
      <P class=3D"clnParam"><SPAN class=3D"clnItemName1">Channel<SPAN =
class=3D"clnStatus">(fixed,=20
      string)</SPAN> :</SPAN>  <SPAN>Alexa 647<SPAN =
class=3D"clnStatus">(,=20
      menu)</SPAN></SPAN> </P>
      <P class=3D"clnComment">Select channel by which the texture =
intensity=20
      statistics should be calculated. </P>
      <P class=3D"clnParam"><SPAN class=3D"clnItemName1">Population<SPAN =
class=3D"clnStatus">(fixed,=20
      string)</SPAN> :</SPAN>  <SPAN>Cells<SPAN class=3D"clnStatus">(,=20
      menu)</SPAN></SPAN> </P>
      <P class=3D"clnComment">Select population </P>
      <P class=3D"clnParam"><SPAN class=3D"clnItemName1">Region<SPAN =
class=3D"clnStatus">(fixed,=20
      string)</SPAN> :</SPAN>  <SPAN>RingRegion<SPAN =
class=3D"clnStatus">(,=20
      menu)</SPAN></SPAN> </P>
      <P class=3D"clnComment">Select region which should be =
characterized. </P></TD>
    <TD class=3D"clnBetweenColumns"></TD>
    <TD style=3D"width: 27%;">
      <DIV class=3D"clnMethodTitle">
      <H4>Method</H4></DIV>
      <DIV class=3D"clnMethod1">
      <P class=3D"clnParam"><SPAN class=3D"clnItemName1">Method<SPAN =
class=3D"clnStatus">(fixed,=20
      string)</SPAN> :</SPAN>  <SPAN>SER Features<SPAN =
class=3D"clnStatus">(,=20
      menu)</SPAN></SPAN> </P>
      <P class=3D"clnComment">Select a method. Please note that you can =
enter=20
      method sub-section and switch the individual properties ON/OFF. =
</P>
      <P class=3D"clnParam"><SPAN class=3D"clnItemName2">Scale<SPAN =
class=3D"clnStatus">(fixed,=20
      string)</SPAN> :</SPAN>  <SPAN style=3D"text-decoration: =
underline;">1<SPAN=20
      class=3D"clnStatus">(, numeric)</SPAN></SPAN> px<SPAN=20
      class=3D"clnStatus">(fixed, menu)</SPAN></P>
      <P class=3D"clnComment">Scale at which the SER features should be=20
      calculated. Unit for the input scale </P>
      <P class=3D"clnParam"><SPAN class=3D"clnItemName2">Normalization =
by<SPAN=20
      class=3D"clnStatus">(fixed, string)</SPAN> :</SPAN>  =
<SPAN>Unnormalized<SPAN=20
      class=3D"clnStatus">(, menu)</SPAN></SPAN> </P>
      <P class=3D"clnComment">Select between normalization by Kernel, =
Region=20
      Intensity or Unnormalized. Region Intensity corresponds to =
normalization=20
      by average intensity of the selected region. </P>
      <P class=3D"clnParam">SER Spot<SPAN class=3D"clnStatus">(fixed,=20
      string)</SPAN></P>
      <P class=3D"clnComment">Calculate property SER Spot </P>
      <P class=3D"clnParam">SER Hole<SPAN class=3D"clnStatus">(fixed,=20
      string)</SPAN></P>
      <P class=3D"clnComment">Calculate property SER Hole </P>
      <P class=3D"clnParam">SER Edge<SPAN class=3D"clnStatus">(fixed,=20
      string)</SPAN></P>
      <P class=3D"clnComment">Calculate property SER Edge </P>
      <P class=3D"clnParam">SER Ridge<SPAN class=3D"clnStatus">(fixed,=20
      string)</SPAN></P>
      <P class=3D"clnComment">Calculate property SER Ridge </P>
      <P class=3D"clnParam">SER Valley<SPAN class=3D"clnStatus">(fixed,=20
      string)</SPAN></P>
      <P class=3D"clnComment">Calculate property SER Valley </P>
      <P class=3D"clnParam">SER Saddle<SPAN class=3D"clnStatus">(fixed,=20
      string)</SPAN></P>
      <P class=3D"clnComment">Calculate property SER Saddle </P>
      <P class=3D"clnParam">SER Bright<SPAN class=3D"clnStatus">(fixed,=20
      string)</SPAN></P>
      <P class=3D"clnComment">Calculate property SER Bright </P>
      <P class=3D"clnParam">SER Dark<SPAN class=3D"clnStatus">(fixed,=20
      string)</SPAN></P>
      <P class=3D"clnComment">Calculate property SER Dark =
</P></DIV></TD>
    <TD class=3D"clnBetweenColumns"></TD>
    <TD>
      <DIV class=3D"clnOutput">
      <P class=3D"clnParam">Property Prefix<SPAN =
class=3D"clnStatus">(fixed,=20
      string)</SPAN> : Texture_SER_1_RingRegion_Alexa 647<SPAN=20
      class=3D"clnStatus">(, string)</SPAN></P>
      <P class=3D"clnComment">Common prefix for property names=20
  </P></DIV></TD></TR></TBODY></TABLE><BR></DIV>
<DIV class=3D"clnNonTabular">
<H2>Calculate Texture Properties (30)</H2>
<P class=3D"clnComment"></P>
<DIV class=3D"clnInput">
<H3>Input</H3>
<P class=3D"clnParam"><SPAN class=3D"clnItemName1">Channel<SPAN=20
class=3D"clnStatus">(fixed, string)</SPAN> :</SPAN>  <SPAN>Alexa =
647<SPAN class=3D"clnStatus">(,=20
menu)</SPAN></SPAN> </P>
<P class=3D"clnComment">Select channel by which the texture intensity =
statistics=20
should be calculated. </P>
<P class=3D"clnParam"><SPAN class=3D"clnItemName1">Population<SPAN=20
class=3D"clnStatus">(fixed, string)</SPAN> :</SPAN>  <SPAN>Cells<SPAN =
class=3D"clnStatus">(,=20
menu)</SPAN></SPAN> </P>
<P class=3D"clnComment">Select population </P>
<P class=3D"clnParam"><SPAN class=3D"clnItemName1">Region<SPAN=20
class=3D"clnStatus">(fixed, string)</SPAN> :</SPAN>  =
<SPAN>RingRegion<SPAN class=3D"clnStatus">(,=20
menu)</SPAN></SPAN> </P>
<P class=3D"clnComment">Select region which should be characterized. =
</P></DIV>
<DIV class=3D"clnOutput">
<H3>Output</H3>
<P class=3D"clnParam">Property Prefix<SPAN class=3D"clnStatus">(fixed,=20
string)</SPAN> : Texture_SER_1_RingRegion_Alexa 647<SPAN =
class=3D"clnStatus">(,=20
string)</SPAN></P>
<P class=3D"clnComment">Common prefix for property names =
</P></DIV></DIV>
<DIV class=3D"clnTabular">
<TABLE class=3D"clnTableBackground2" border=3D"0" cellspacing=3D"0">
  <TBODY>
  <TR>
    <TD class=3D"clnTableHeader1" style=3D"width: 19%;">Calculate =
Texture=20
      Properties (31)</TD>
    <TD class=3D"clnAfterFirstColumn"></TD>
    <TD class=3D"clnTableHeader2" style=3D"width: 27%;">Input</TD>
    <TD class=3D"clnBetweenColumns"></TD>
    <TD class=3D"clnTableHeader2" style=3D"width: 27%;">Method</TD>
    <TD class=3D"clnBetweenColumns"></TD>
    <TD class=3D"clnTableHeader2">Output</TD></TR>
  <TR>
    <TD style=3D"width: 19%;"><SPAN class=3D"clnBBComment">
<PRE></PRE></SPAN></TD>
    <TD class=3D"clnAfterFirstColumn"></TD>
    <TD style=3D"width: 27%;">
      <P class=3D"clnParam"><SPAN class=3D"clnItemName1">Channel<SPAN =
class=3D"clnStatus">(fixed,=20
      string)</SPAN> :</SPAN>  <SPAN>Alexa 647<SPAN =
class=3D"clnStatus">(,=20
      menu)</SPAN></SPAN> </P>
      <P class=3D"clnComment">Select channel by which the texture =
intensity=20
      statistics should be calculated. </P>
      <P class=3D"clnParam"><SPAN class=3D"clnItemName1">Population<SPAN =
class=3D"clnStatus">(fixed,=20
      string)</SPAN> :</SPAN>  <SPAN>Cells<SPAN class=3D"clnStatus">(,=20
      menu)</SPAN></SPAN> </P>
      <P class=3D"clnComment">Select population </P>
      <P class=3D"clnParam"><SPAN class=3D"clnItemName1">Region<SPAN =
class=3D"clnStatus">(fixed,=20
      string)</SPAN> :</SPAN>  <SPAN>RingRegion<SPAN =
class=3D"clnStatus">(,=20
      menu)</SPAN></SPAN> </P>
      <P class=3D"clnComment">Select region which should be =
characterized. </P></TD>
    <TD class=3D"clnBetweenColumns"></TD>
    <TD style=3D"width: 27%;">
      <DIV class=3D"clnMethodTitle">
      <H4>Method</H4></DIV>
      <DIV class=3D"clnMethod1">
      <P class=3D"clnParam"><SPAN class=3D"clnItemName1">Method<SPAN =
class=3D"clnStatus">(fixed,=20
      string)</SPAN> :</SPAN>  <SPAN>SER Features<SPAN =
class=3D"clnStatus">(,=20
      menu)</SPAN></SPAN> </P>
      <P class=3D"clnComment">Select a method. Please note that you can =
enter=20
      method sub-section and switch the individual properties ON/OFF. =
</P>
      <P class=3D"clnParam"><SPAN class=3D"clnItemName2">Scale<SPAN =
class=3D"clnStatus">(fixed,=20
      string)</SPAN> :</SPAN>  <SPAN style=3D"text-decoration: =
underline;">2<SPAN=20
      class=3D"clnStatus">(, numeric)</SPAN></SPAN> px<SPAN=20
      class=3D"clnStatus">(fixed, menu)</SPAN></P>
      <P class=3D"clnComment">Scale at which the SER features should be=20
      calculated. Unit for the input scale </P>
      <P class=3D"clnParam"><SPAN class=3D"clnItemName2">Normalization =
by<SPAN=20
      class=3D"clnStatus">(fixed, string)</SPAN> :</SPAN>  =
<SPAN>Unnormalized<SPAN=20
      class=3D"clnStatus">(, menu)</SPAN></SPAN> </P>
      <P class=3D"clnComment">Select between normalization by Kernel, =
Region=20
      Intensity or Unnormalized. Region Intensity corresponds to =
normalization=20
      by average intensity of the selected region. </P>
      <P class=3D"clnParam">SER Spot<SPAN class=3D"clnStatus">(fixed,=20
      string)</SPAN></P>
      <P class=3D"clnComment">Calculate property SER Spot </P>
      <P class=3D"clnParam">SER Hole<SPAN class=3D"clnStatus">(fixed,=20
      string)</SPAN></P>
      <P class=3D"clnComment">Calculate property SER Hole </P>
      <P class=3D"clnParam">SER Edge<SPAN class=3D"clnStatus">(fixed,=20
      string)</SPAN></P>
      <P class=3D"clnComment">Calculate property SER Edge </P>
      <P class=3D"clnParam">SER Ridge<SPAN class=3D"clnStatus">(fixed,=20
      string)</SPAN></P>
      <P class=3D"clnComment">Calculate property SER Ridge </P>
      <P class=3D"clnParam">SER Valley<SPAN class=3D"clnStatus">(fixed,=20
      string)</SPAN></P>
      <P class=3D"clnComment">Calculate property SER Valley </P>
      <P class=3D"clnParam">SER Saddle<SPAN class=3D"clnStatus">(fixed,=20
      string)</SPAN></P>
      <P class=3D"clnComment">Calculate property SER Saddle </P>
      <P class=3D"clnParam">SER Bright<SPAN class=3D"clnStatus">(fixed,=20
      string)</SPAN></P>
      <P class=3D"clnComment">Calculate property SER Bright </P>
      <P class=3D"clnParam">SER Dark<SPAN class=3D"clnStatus">(fixed,=20
      string)</SPAN></P>
      <P class=3D"clnComment">Calculate property SER Dark =
</P></DIV></TD>
    <TD class=3D"clnBetweenColumns"></TD>
    <TD>
      <DIV class=3D"clnOutput">
      <P class=3D"clnParam">Property Prefix<SPAN =
class=3D"clnStatus">(fixed,=20
      string)</SPAN> : Texture_SER_2_RingRegion_Alexa 647<SPAN=20
      class=3D"clnStatus">(, string)</SPAN></P>
      <P class=3D"clnComment">Common prefix for property names=20
  </P></DIV></TD></TR></TBODY></TABLE><BR></DIV>
<DIV class=3D"clnNonTabular">
<H2>Calculate Texture Properties (31)</H2>
<P class=3D"clnComment"></P>
<DIV class=3D"clnInput">
<H3>Input</H3>
<P class=3D"clnParam"><SPAN class=3D"clnItemName1">Channel<SPAN=20
class=3D"clnStatus">(fixed, string)</SPAN> :</SPAN>  <SPAN>Alexa =
647<SPAN class=3D"clnStatus">(,=20
menu)</SPAN></SPAN> </P>
<P class=3D"clnComment">Select channel by which the texture intensity =
statistics=20
should be calculated. </P>
<P class=3D"clnParam"><SPAN class=3D"clnItemName1">Population<SPAN=20
class=3D"clnStatus">(fixed, string)</SPAN> :</SPAN>  <SPAN>Cells<SPAN =
class=3D"clnStatus">(,=20
menu)</SPAN></SPAN> </P>
<P class=3D"clnComment">Select population </P>
<P class=3D"clnParam"><SPAN class=3D"clnItemName1">Region<SPAN=20
class=3D"clnStatus">(fixed, string)</SPAN> :</SPAN>  =
<SPAN>RingRegion<SPAN class=3D"clnStatus">(,=20
menu)</SPAN></SPAN> </P>
<P class=3D"clnComment">Select region which should be characterized. =
</P></DIV>
<DIV class=3D"clnOutput">
<H3>Output</H3>
<P class=3D"clnParam">Property Prefix<SPAN class=3D"clnStatus">(fixed,=20
string)</SPAN> : Texture_SER_2_RingRegion_Alexa 647<SPAN =
class=3D"clnStatus">(,=20
string)</SPAN></P>
<P class=3D"clnComment">Common prefix for property names =
</P></DIV></DIV>
<DIV class=3D"clnTabular">
<TABLE class=3D"clnTableBackground2" border=3D"0" cellspacing=3D"0">
  <TBODY>
  <TR>
    <TD class=3D"clnTableHeader1" style=3D"width: 19%;">Calculate =
Texture=20
      Properties (32)</TD>
    <TD class=3D"clnAfterFirstColumn"></TD>
    <TD class=3D"clnTableHeader2" style=3D"width: 27%;">Input</TD>
    <TD class=3D"clnBetweenColumns"></TD>
    <TD class=3D"clnTableHeader2" style=3D"width: 27%;">Method</TD>
    <TD class=3D"clnBetweenColumns"></TD>
[truncated: 685,703 more chars]
